# Supplementary material for: An Unexpected Encounter: Respiratory Syncytial Virus Nonstructural Protein 1 Interacts with Mediator Subunit MED25
Source: J Virol. 2022 Sep 14;96(19):e01297-22. doi: 10.1128/jvi.01297-22 (PMC9555202; doi:10.1128/jvi.01297-22)
Supplement: Supplemental file 2 — Table S2. Download jvi.01297-22-s0001.xlsx, XLSX file, 4.0 MB [file jvi.01297-22-s0001.xlsx]

## Sheet: AllPlatesWithoutControlNormaliz
SourcePlate	Well	Block1	Block2	Block3	Block4	Row	Col	Type	unique_name	EntrenzID	ARTNumber	Log2FC	Q-value	P-Value	FoldChange	Int_NS	Int_S	Int_S	Int_S	Resid_NS	Resid_S	Resid_S	Resid_S	PC_NS	PC_S	PC_S	PC_S	ThresholdType
E5-104	B05	63	59	55	51	5	5	A-specific	ART077B05	GMPPA	ART077	2.13531	0	0	4.3933	1.7108e+08	7.5872e+08	6.64193e+08	9.16143e+08	-0.0337794	2.07623	1.88483	2.34352	0	53	48	52	New
D8-97	F01	192	188	184	180	5	6	A-specific	ART128F01	JAK2	ART128	1.77951	0	0	3.4331	2.10948e+08	8.12961e+08	7.55164e+08	6.5271e+08	0.243804	2.16978	2.05914	1.84102	9	45	54	41	New
E5-104	A02	157	153	149	145	5	5	A-specific	ART077A02	CKMT2	ART077	1.73106	4.98627e-07	1e-10	3.31971	1.69956e+08	5.85386e+08	6.51821e+08	5.11813e+08	-0.0432853	1.70205	1.8577	1.50356	0	41	28	45	New
E5-104	A08	141	137	133	129	2	2	A-specific	ART085A08	PIK3R3	ART085	1.65253	1.44838e-06	3.87298e-10	3.14384	1.9384e+08	5.82861e+08	6.56211e+08	6.43386e+08	0.146414	1.69582	1.86738	1.83363	0	49	52	68	New
E5-104	G09	95	91	87	83	6	4	A-specific	ART081G09	GFOD1	ART081	1.57677	1.6924e-06	5.65685e-10	2.983	1.72327e+08	5.46742e+08	5.18793e+08	5.20736e+08	-0.0232971	1.60353	1.52838	1.5285	0	47	40	50	New
E1-127	H07	176	172	168	164	4	1	A-specific	ART017H07	VAC14	ART017	1.46329	3.60429e-06	1.44568e-09	2.75737	181217934	490447890	441113436	615135132	0.10696	1.52615	1.35583	1.82877	0	28	31	29	New
E5-104	F03	78	74	70	66	6	5	A-specific	ART078F03	RUSC1	ART078	1.35757	5.48999e-06	2.56905e-09	2.56252	1.94554e+08	6.23466e+08	5.16325e+08	4.18561e+08	0.151722	1.79298	1.5215	1.21338	3	48	53	46	New
E6-101	F11	48	44	40	36	2	4	A-specific	ART097F11	CCT4	ART097	1.27934	1.31263e-05	7.01997e-09	2.42728	1.69621e+08	4.21331e+08	4.21337e+08	4.05054e+08	-0.0564914	1.24945	1.24181	1.17728	0	37	23	29	New
E2-117	B09	94	90	86	82	3	4	A-specific	ART027B09	CTAG1B	ART027	1.29049	1.98117e-05	1.19197e-08	2.44611	1.6361e+08	4.65651e+08	3.5848e+08	4.10937e+08	-0.0545314	1.43176	1.0454	1.23072	0	53	46	51	New
E3-60	D03	127	123	119	115	1	3	A-specific	ART046D03	IRAK1BP1	ART046	1.25375	2.32666e-05	1.55538e-08	2.38461	1.50827e+08	4.32387e+08	3.77759e+08	3.00772e+08	-0.191521	1.30543	1.10421	0.777056	0	50	41	29	New
D8-97	G09	110	106	102	98	1	4	A-specific	ART133G09	ARFRP1	ART133	1.1986	2.62597e-05	1.93918e-08	2.29518	1.67162e+08	4.07341e+08	4.08704e+08	3.57881e+08	-0.091837	1.17283	1.17341	0.974056	0	42	34	48	New
E2-117	A03	80	76	72	68	3	2	A-specific	ART033A03	SSBP1	ART033	1.21885	2.62597e-05	2.2821e-08	2.32761	1.64638e+08	3.92778e+08	3.91511e+08	3.91626e+08	-0.045491	1.18622	1.17257	1.16128	0	44	50	44	New
E5-104	D10	125	121	117	113	3	4	A-specific	ART081D10	KCNAB3	ART081	1.23676	2.62597e-05	2.2821e-08	2.35669	1.68014e+08	5.32465e+08	3.74591e+08	3.38423e+08	-0.0598706	1.56535	1.05854	0.906776	0	45	29	46	New
E7-89	B03	78	74	70	66	3	3	A-specific	ART120B03	NAA30	ART120	1.17572	3.46783e-05	3.24555e-08	2.25905	1.59434e+08	3.68226e+08	3.66799e+08	3.65646e+08	-0.152097	1.03556	1.0229	1.0124	0	50	40	38	New
E5-104	B03	78	74	70	66	3	4	A-specific	ART081B03	KLHL14	ART081	1.14287	4.05688e-05	4.06805e-08	2.2082	1.72696e+08	4.06291e+08	3.51301e+08	4.22487e+08	-0.0202122	1.17518	0.965934	1.22685	0	46	32	56	New
D8-97	A07	173	169	165	161	2	2	A-specific	ART139A07	CLPP	ART139	1.05673	0.000103487	1.1069e-07	2.08022	1.94798e+08	4.85164e+08	3.63724e+08	3.97797e+08	0.128891	1.42507	1.0052	1.12661	6	44	39	36	New
D8-97	G08	142	138	134	130	4	4	A-specific	ART134G08	NRIP2	ART134	1.02412	0.000119964	1.36334e-07	2.03372	1.72241e+08	3.72199e+08	2.97961e+08	4.08877e+08	-0.0486566	1.04267	0.717476	1.16624	0	34	34	33	New
E6-101	C03	125	121	117	113	4	3	A-specific	ART101C03	DIP2A	ART101	0.986756	0.000168509	2.02767e-07	1.98172	1.54523e+08	3.15439e+08	3.73947e+08	2.50814e+08	-0.190986	0.831851	1.06967	0.485786	0	41	32	40	New
E5-104	D06	31	27	23	19	1	3	A-specific	ART082D06	PDPK1	ART082	0.961273	0.000178912	2.48061e-07	1.94703	1.57706e+08	3.07189e+08	3.53965e+08	2.89508e+08	-0.151215	0.771791	0.976832	0.681549	0	43	41	40	New
E7-89	D04	95	91	87	83	4	6	A-specific	ART110D04	GFPT2	ART110	0.943839	0.000178912	2.84081e-07	1.92364	1.90085e+08	3.39226e+08	4.00563e+08	3.80305e+08	0.101583	0.917219	1.14994	1.06911	0	27	22	33	New
E5-104	F03	78	74	70	66	6	1	A-specific	ART090F03	TRAP1	ART090	0.95584	0.000178912	2.96614e-07	1.93971	1.90996e+08	3.8775e+08	3.92372e+08	3.63414e+08	0.125092	1.10779	1.12545	1.00956	0	58	41	47	New
D8-97	D06	31	27	23	19	4	1	NA	ART143D06	MED25	ART143	0.947479	0.000178912	2.98837e-07	1.9285	194346264	4.02065e+08	3.70992e+08	3.72368e+08	0.125544	1.15402	1.03374	1.0313	0	63	65	44	New
E3-60	F05	64	60	56	52	5	6	A-specific	ART038F05	RGS18	ART038	0.947575	0.000178912	3.12105e-07	1.92863	1.76019e+08	3.38619e+08	3.815e+08	3.1978e+08	0.0313134	0.952767	1.11843	0.865468	0	40	56	39	New
D8-97	F06	32	28	24	20	5	6	A-specific	ART128F06	TNS4	ART128	0.931216	0.000178912	3.15975e-07	1.90688	1.83604e+08	3.78276e+08	3.09219e+08	3.87071e+08	0.0435151	1.06604	0.770981	1.08717	0	46	40	39	New
E5-104	E03	80	76	72	68	6	4	NA	ART081E03	SH2D2A	ART081	0.945883	0.000178912	3.23497e-07	1.92637	1.73081e+08	3.38386e+08	3.41691e+08	3.48567e+08	-0.0170052	0.911338	0.925914	0.94938	0	66	39	43	New
D9-101	A10	128	124	120	116	3	1	A-specific	ART162A10	SMAGP	ART162	0.928457	0.000178912	3.31423e-07	1.90324	1.99007e+08	3.84481e+08	3.66341e+08	3.98984e+08	0.140589	1.08142	1.00999	1.11573	0	44	36	36	New
E3-60	G09	95	91	87	83	6	2	A-specific	ART051G09	STX19	ART051	0.92088	0.000178912	3.346e-07	1.89327	1.60146e+08	2.73895e+08	3.33769e+08	3.2195e+08	-0.105031	0.646728	0.925596	0.875226	0	39	48	51	New
D4-116	E05	62	58	54	50	5	6	NA	ART056E05	FRG1B	ART056	0.980361	0.000178912	3.34888e-07	1.97296	1.76829e+08	5.01432e+08	2.52371e+08	3.43129e+08	0.0247954	1.52232	0.526833	0.966314	0	37	29	45	New
D8-97	C01	15	11	7	3	3	4	A-specific	ART135C01	TRIP13	ART135	0.935194	0.000201727	3.91079e-07	1.91215	1.77012e+08	3.54233e+08	2.41577e+08	4.78051e+08	-0.00923644	0.971296	0.414835	1.39174	0	32	24	37	New
E2-117	B12	190	186	182	178	3	6	A-specific	ART021B12	SH2D1B	ART021	0.908699	0.000259661	5.20751e-07	1.87735	1.76645e+08	3.50378e+08	3.25284e+08	3.42437e+08	0.0560588	1.02142	0.905211	0.967639	0	57	30	43	New
E7-89	A07	173	169	165	161	2	5	A-specific	ART112A07	SH3BP4	ART112	0.878726	0.000319646	6.6242e-07	1.83875	1.83045e+08	3.31288e+08	3.39231e+08	3.58606e+08	0.0471366	0.883059	0.910179	0.984348	8	28	44	45	New
E5-104	E02	158	154	150	146	5	5	A-specific	ART077E02	FDPS	ART077	0.856822	0.000322538	6.89976e-07	1.81104	1.70891e+08	3.68373e+08	2.87629e+08	3.04223e+08	-0.035375	1.03383	0.677433	0.753076	1	32	26	42	New
D4-116	A03	125	121	117	113	2	1	A-specific	ART070A03	GMPPB	ART070	0.866939	0.000333492	7.35703e-07	1.82379	1.88848e+08	3.85528e+08	3.37422e+08	3.21165e+08	0.119669	1.1431	0.945841	0.870876	0	27	39	31	New
E2-117	D11	47	43	39	35	4	5	A-specific	ART023D11	CUTA	ART023	0.829543	0.000356654	8.10641e-07	1.77712	1.66048e+08	2.4976e+08	3.47701e+08	3.16637e+08	-0.0331953	0.533054	1.00136	0.85463	0	19	23	44	New
E6-101	D08	61	57	53	49	3	2	A-specific	ART105D08	DPYSL5	ART105	0.776884	0.000423746	9.91461e-07	1.71343	1.78472e+08	2.74764e+08	2.81649e+08	3.8072e+08	0.0168882	0.632684	0.660733	1.0879	0	23	37	34	New
E7-89	E06	176	172	168	164	6	1	A-specific	ART126E06	FRMD1	ART126	0.781692	0.000657708	1.68799e-06	1.71915	1.94709e+08	3.34921e+08	3.57033e+08	3.31531e+08	0.136261	0.898794	0.98397	0.871094	0	38	42	28	New
D8-97	B11	47	43	39	35	2	2	A-specific	ART139B11	GAPDHS	ART139	0.758425	0.000657708	1.69833e-06	1.69164	1.84079e+08	2.711e+08	3.71234e+08	3.16525e+08	0.0472421	0.585422	1.03468	0.796894	0	37	37	37	New
D8-97	B08	143	139	135	131	5	2	A-specific	ART140B08	FNDC8	ART140	0.770404	0.000657708	1.70301e-06	1.70575	1.8319e+08	3.06003e+08	3.66553e+08	2.86968e+08	0.0402568	0.760141	1.01637	0.655468	3	31	32	15	New
E3-60	G10	127	123	119	115	6	5	A-specific	ART042G10	PRDX3	ART042	0.776849	0.000657708	1.71475e-06	1.71338	1.83168e+08	3.32241e+08	3.57257e+08	2.74988e+08	0.0887512	0.925335	1.02371	0.647756	0	30	18	26	New
E7-89	A08	64	60	56	52	3	1	A-specific	ART126A08	IMPDH1	ART126	0.76328	0.000661214	1.79588e-06	1.69734	1.95061e+08	3.62012e+08	3.21582e+08	3.29523e+08	0.138864	1.01101	0.833096	0.862327	0	37	36	32	New
E5-104	F03	128	124	120	116	2	3	A-specific	ART082F03	RNMTL1	ART082	0.776338	0.000661214	1.81229e-06	1.71278	1.6104e+08	3.00809e+08	2.48037e+08	3.05822e+08	-0.121027	0.741515	0.463781	0.760637	0	52	26	35	New
E7-89	G04	94	90	86	82	4	3	A-specific	ART119G04	SDR9C7	ART119	0.777798	0.000735256	2.06438e-06	1.71451	144388106	3.28678e+08	2.17638e+08	2.24176e+08	-0.295108	0.871648	0.26984	0.306582	0	52	15	26	New
E5-104	C08	63	59	55	51	3	5	A-specific	ART078C08	FLOT1	ART078	0.737576	0.00075935	2.21495e-06	1.66737	1.86669e+08	3.2751e+08	3.5308e+08	2.83521e+08	0.0920326	0.864204	0.97322	0.651401	0	31	32	27	New
E6-101	E12	14	10	6	2	5	1	A-specific	ART107E12	CCDC37	ART107	0.736053	0.00075935	2.23451e-06	1.66561	1.9334e+08	3.56265e+08	3.1577e+08	3.05852e+08	0.132331	1.00744	0.825711	0.772002	0	29	34	41	New
E5-104	E11	46	42	38	34	2	2	A-specific	ART085E11	PIK3R1	ART085	0.740664	0.00075935	2.28432e-06	1.67095	1.85488e+08	3.53264e+08	2.9287e+08	3.12918e+08	0.0828782	0.973414	0.703483	0.793731	1	27	36	30	New
D8-97	D01	191	187	183	179	4	3	A-specific	ART137D01	HSPD1	ART137	0.710732	0.000772474	2.37544e-06	1.63663	151194663	2.08936e+08	2.41921e+08	3.16243e+08	-0.236678	0.209659	0.416892	0.79561	0	19	31	31	New
E5-104	B10	79	75	71	67	5	4	A-specific	ART080B10	PIK3R2	ART080	0.732261	0.000806822	2.535e-06	1.66124	1.69667e+08	2.98449e+08	2.44715e+08	3.33371e+08	-0.0457434	0.73015	0.444327	0.885075	0	40	26	33	New
E6-101	H01	192	188	184	180	1	2	A-specific	ART103H01	RNF41	ART103	0.721162	0.00097448	3.14695e-06	1.64851	1.77427e+08	3.19905e+08	3.25805e+08	2.47354e+08	0.00841281	0.852136	0.870844	0.465746	0	21	42	12	New
E3-60	B05	63	59	55	51	2	6	A-specific	ART037B05	KLHL20	ART037	0.69007	0.00097448	3.19206e-06	1.61336	1.80046e+08	2.7295e+08	3.2281e+08	2.93731e+08	0.0639498	0.641743	0.877432	0.742884	0	14	28	32	New
E5-104	E08	142	138	134	130	5	5	A-specific	ART077E08	CKMT1A	ART077	0.686064	0.0011129	3.71987e-06	1.60889	1.81403e+08	2.48543e+08	3.91061e+08	2.7812e+08	0.0507482	0.466163	1.12062	0.623654	0	21	26	16	New
E3-60	D11	47	43	39	35	4	6	NA	ART038D11	MSRA	ART038	0.666056	0.0011701	3.9893e-06	1.58673	1.82559e+08	2.74326e+08	2.78951e+08	3.35392e+08	0.0839416	0.648997	0.666761	0.934236	0	24	23	18	New
E3-60	A03	80	76	72	68	3	5	A-specific	ART042A03	PRDX3	ART042	0.652844	0.00120151	4.17671e-06	1.57226	1.80588e+08	2.70537e+08	2.92253e+08	3.05697e+08	0.0682831	0.628931	0.733962	0.800489	0	35	29	34	New
E3-60	B01	14	10	6	2	3	6	A-specific	ART039B01	CSNK1G2-AS1	ART039	0.662419	0.00120889	4.28315e-06	1.58273	1.91269e+08	2.8344e+08	3.38368e+08	3.05448e+08	0.151182	0.696148	0.94534	0.799315	0	24	19	35	New
E7-89	F10	80	76	72	68	2	6	A-specific	ART109F10	C1orf106	ART109	0.650287	0.00121546	4.3877e-06	1.56948	1.96353e+08	2.94591e+08	3.3759e+08	3.11066e+08	0.148392	0.713684	0.903184	0.779172	0	35	46	27	New
E3-60	H02	160	156	152	148	1	3	A-specific	ART046H02	MMAB	ART046	0.661602	0.00122987	4.52194e-06	1.58184	1.67338e+08	2.36635e+08	3.0905e+08	2.6779e+08	-0.041652	0.435772	0.814587	0.609491	0	15	42	20	New
E5-104	E11	46	42	38	34	5	5	A-specific	ART077E11	RNMTL1	ART077	0.652385	0.00125491	4.69788e-06	1.57176	1.86617e+08	3.17509e+08	2.92172e+08	2.95794e+08	0.0916295	0.819465	0.700041	0.712537	0	29	31	18	New
E7-89	A09	109	105	101	97	5	4	A-specific	ART116A09	TCTEX1D4	ART116	0.662719	0.00126237	4.8102e-06	1.58306	1.69878e+08	2.98157e+08	2.36171e+08	2.91955e+08	-0.0605592	0.731045	0.387741	0.687693	0	30	16	35	New
D4-116	E06	30	26	22	18	5	6	NA	ART056E06	GUSBP2	ART056	0.654388	0.00133225	5.16556e-06	1.57395	1.73118e+08	3.23467e+08	2.64214e+08	2.42052e+08	-0.00580305	0.889885	0.592994	0.462877	0	34	20	15	New
D9-101	H05	141	137	133	129	6	1	A-specific	ART162H05	FXYD7	ART162	0.636528	0.00138181	5.45008e-06	1.55458	1.89312e+08	2.81654e+08	2.84726e+08	3.28747e+08	0.0685348	0.632433	0.64638	0.836375	0	27	19	28	New
E5-104	B06	31	27	23	19	5	5	A-specific	ART077B06	BCKDK	ART077	0.634649	0.00141922	5.69253e-06	1.55256	1.71674e+08	2.44323e+08	3.42781e+08	2.45834e+08	-0.0287822	0.441454	0.930513	0.445633	0	18	30	21	New
E3-60	D12	15	11	7	3	4	5	NA	ART041D12	AZU1	ART041	0.631458	0.00155352	6.33505e-06	1.54913	1.81495e+08	3.11139e+08	2.77407e+08	2.71903e+08	0.0755087	0.830666	0.658751	0.631481	0	23	23	21	New
D4-116	F09	112	108	104	100	2	6	A-specific	ART055F09	DOK3	ART055	0.611833	0.00165838	6.87351e-06	1.5282	1.85316e+08	2.53957e+08	2.83876e+08	3.22173e+08	0.0924325	0.540851	0.696548	0.875399	0	20	32	37	New
E3-60	A06	176	172	168	164	3	3	NA	ART048A06	TTC19	ART048	0.64591	0.00169418	7.13515e-06	1.56473	1.71036e+08	2.07447e+08	3.25016e+08	3.00194e+08	-0.0101148	0.245847	0.887255	0.774284	0	21	40	31	New
D4-116	A05	61	57	53	49	5	2	NA	ART068A05	RCHY1	ART068	0.585982	0.0021028	8.99666e-06	1.50106	1.9292e+08	3.11197e+08	2.62781e+08	3.03664e+08	0.150446	0.834094	0.585151	0.790038	0	28	19	30	New
D8-97	G08	63	59	55	51	6	6	A-specific	ART129G08	ADD2	ART129	0.5648	0.00237463	1.0441e-05	1.47918	1.76604e+08	2.6117e+08	2.64663e+08	2.72079e+08	-0.0125668	0.531584	0.546512	0.578604	0	19	16	32	New
D8-97	B02	159	155	151	147	5	6	A-specific	ART128B02	GNG8	ART128	0.560066	0.00237463	1.04771e-05	1.47434	1.75451e+08	2.75454e+08	246584599	2.68836e+08	-0.022016	0.608411	0.444436	0.561302	0	26	26	34	New
E7-89	G05	62	58	54	50	1	4	A-specific	ART115G05	SAPCD1	ART115	0.560736	0.0023964	1.07334e-05	1.47502	1.68356e+08	2.46663e+08	2.37749e+08	2.76017e+08	-0.0735465	0.457514	0.397351	0.606705	0	13	25	35	New
D8-97	G10	78	74	70	66	4	1	A-specific	ART143G10	TRIM45	ART143	0.57507	0.00242613	1.11769e-05	1.48975	1.92473e+08	251227417	2.96858e+08	3.33489e+08	0.111574	0.475591	0.712126	0.872214	0	20	18	25	New
E7-89	E06	30	26	22	18	5	6	A-specific	ART110E06	RHPN1	ART110	0.570023	0.00242613	1.11909e-05	1.48455	1.75426e+08	2.8904e+08	2.60973e+08	2.47507e+08	-0.0141977	0.686241	0.531813	0.449421	0	34	23	23	New
E6-101	G02	158	154	150	146	4	6	A-specific	ART092G02	KCNAB1	ART092	0.549693	0.00292182	1.36727e-05	1.46377	1.81336e+08	2.40953e+08	3.13874e+08	2.54775e+08	0.0398586	0.443242	0.81702	0.508394	0	17	37	25	New
E5-104	E09	110	106	102	98	5	6	A-specific	ART074E09	MCM7	ART074	0.532168	0.00294622	1.39838e-05	1.4461	1.79066e+08	2.59823e+08	2.88276e+08	2.52068e+08	0.0320425	0.530196	0.680673	0.481762	0	21	23	22	New
E5-104	F04	96	92	88	84	2	4	A-specific	ART079F04	SAMD7	ART079	0.548767	0.00305671	1.47126e-05	1.46283	1.63681e+08	2.74312e+08	2.10647e+08	2.58316e+08	-0.0975616	0.608481	0.228053	0.51708	0	38	19	24	New
D4-116	F01	192	188	184	180	5	2	NA	ART068F01	VDAC3	ART068	0.530653	0.0033197	1.62004e-05	1.44458	1.68042e+08	2.24733e+08	2.33352e+08	2.7893e+08	-0.048738	0.36448	0.413797	0.667467	0	26	18	20	New
E2-117	C02	157	153	149	145	4	5	A-specific	ART023C02	CCDC85C	ART023	0.548838	0.00342868	1.69614e-05	1.46291	1.69262e+08	2.0668e+08	2.61488e+08	3.00622e+08	-0.00553105	0.259912	0.59026	0.779748	1	20	22	34	New
D9-101	D01	13	9	5	1	3	3	A-specific	ART156D01	EXOC6B	ART156	0.512461	0.00349396	1.75179e-05	1.42648	1.41789e+08	2.06609e+08	1.85933e+08	2.22767e+08	-0.348486	0.185408	0.0315879	0.274929	0	16	14	19	New
E5-104	C08	141	137	133	129	1	4	A-specific	ART079C08	ZSCAN1	ART079	0.530664	0.00357305	1.81533e-05	1.44459	1.74394e+08	3.03849e+08	2.37331e+08	2.41093e+08	-0.00610305	0.756019	0.400125	0.417538	0	23	16	19	New
E5-104	H10	125	121	117	113	6	2	A-specific	ART087H10	ARHGAP15	ART087	0.499447	0.0038681	1.99109e-05	1.41367	1.79998e+08	2.39514e+08	2.89893e+08	2.58018e+08	0.0395334	0.412776	0.688744	0.51542	0	22	29	18	New
E2-117	B02	159	155	151	147	5	4	A-specific	ART026B02	CAV1	ART026	0.515605	0.0039102	2.0389e-05	1.42959	1.59495e+08	2.66978e+08	2.16574e+08	2.19401e+08	-0.0912812	0.62923	0.318376	0.325365	0	34	15	19	New
E3-60	H08	61	57	53	49	6	3	A-specific	ART048H08	STAC2	ART048	0.493633	0.00410249	2.19198e-05	1.40799	1.63134e+08	2.43821e+08	2.35382e+08	2.22954e+08	-0.0783614	0.478926	0.421753	0.345135	0	29	15	15	New
D8-97	A06	29	25	21	17	2	6	A-specific	ART127A06	HSPA12B	ART127	0.495217	0.00410249	2.19402e-05	1.40953	1.9254e+08	2.69201e+08	2.53982e+08	3.08427e+08	0.11207	0.575279	0.48708	0.759504	0	18	25	42	New
E7-89	A10	77	73	69	65	5	4	A-specific	ART116A10	ZC3H12D	ART116	0.500759	0.00423411	2.29271e-05	1.41496	1.71343e+08	2.41285e+08	2.87946e+08	2.16803e+08	-0.0481735	0.42571	0.673711	0.258335	0	18	19	11	New
E6-101	H04	109	105	101	97	6	3	A-specific	ART102H04	ZNF767	ART102	0.494444	0.00428146	2.34697e-05	1.40878	1.52459e+08	2.19976e+08	2.44308e+08	1.8995e+08	-0.210389	0.311837	0.455536	0.0847919	0	19	25	14	New
E2-117	G10	127	123	119	115	6	5	A-specific	ART024G10	PDPN	ART024	0.474937	0.0043879	2.43466e-05	1.38986	1.78828e+08	2.45822e+08	2.59496e+08	2.57579e+08	0.0737821	0.510121	0.579223	0.556812	0	11	22	22	New
E5-104	D08	61	57	53	49	3	5	A-specific	ART078D08	CNP	ART078	0.483915	0.00447166	2.51102e-05	1.39853	1.8401e+08	2.67447e+08	2.89988e+08	2.38943e+08	0.0713348	0.57192	0.689215	0.404615	0	20	18	17	New
D4-116	A06	29	25	21	17	5	2	NA	ART068A06	DKKL1	ART068	0.492117	0.004566	2.59452e-05	1.40651	1.87418e+08	2.32549e+08	2.94203e+08	2.73774e+08	0.108698	0.4138	0.7481	0.640545	0	22	28	20	New
D8-97	E07	174	170	166	162	5	2	A-specific	ART140E07	C1orf168	ART140	0.472738	0.00507026	2.91495e-05	1.38774	1.7367e+08	2.3752e+08	2.70973e+08	2.29464e+08	-0.036738	0.394649	0.580505	0.332847	0	20	22	17	New
D9-101	G10	78	74	70	66	4	5	A-specific	ART149G10	TPGS1	ART149	0.476755	0.0051418	2.99045e-05	1.39161	1.74374e+08	2.19723e+08	2.39395e+08	2.80959e+08	-0.0500398	0.274193	0.396196	0.609757	0	22	15	36	New
E5-104	G02	47	43	39	35	6	4	A-specific	ART081G02	KRT73	ART081	0.473139	0.00522744	3.08805e-05	1.38813	1.75557e+08	2.24442e+08	2.84082e+08	2.46812e+08	0.00349225	0.319007	0.659531	0.451356	0	14	18	16	New
D4-116	A08	141	137	133	129	5	2	NA	ART068A08	KIAA1530	ART068	0.476864	0.00522744	3.11015e-05	1.39172	1.84319e+08	2.59503e+08	3.03095e+08	2.19451e+08	0.0846489	0.57202	0.791058	0.321461	0	30	28	13	New
E3-60	A02	48	44	40	36	3	5	A-specific	ART042A02	KCTD4	ART042	0.453634	0.00524191	3.1538e-05	1.36949	1.67455e+08	2.36874e+08	2.16401e+08	2.4844e+08	-0.0406482	0.437224	0.300451	0.501282	0	27	14	31	New
E6-101	B10	126	122	118	114	3	1	A-specific	ART108B10	SHC4	ART108	0.470765	0.00526482	3.20278e-05	1.38584	1.90655e+08	2.421e+08	3.0524e+08	2.57168e+08	0.112155	0.450097	0.77678	0.521882	0	19	30	39	New
E7-89	C07	31	27	23	19	3	5	A-specific	ART114C07	RMI2	ART114	0.454952	0.00531115	3.29682e-05	1.37074	1.81594e+08	2.43417e+08	2.60705e+08	2.56891e+08	0.0356598	0.438401	0.530327	0.503106	0	23	26	21	New
D8-97	C03	79	75	71	67	3	3	NA	ART138C03	PPFIA1	ART138	0.461878	0.00531115	3.30198e-05	1.37733	1.6864e+08	2.26197e+08	2.61044e+08	2.23895e+08	-0.0791367	0.324178	0.526648	0.297398	0	27	25	16	New
D4-116	G01	190	186	182	178	4	2	NA	ART068G01	CCNC	ART068	0.446435	0.00545871	3.43021e-05	1.36267	1.73671e+08	2.44479e+08	2.3323e+08	2.37698e+08	-0.00119691	0.485978	0.413043	0.436692	0	24	22	12	New
E5-104	C10	127	123	119	115	3	5	A-specific	ART078C10	SYT6	ART078	0.445815	0.0056296	3.58582e-05	1.36208	1.73395e+08	2.69263e+08	2.25636e+08	2.35781e+08	-0.0143832	0.581682	0.327223	0.385392	0	15	10	19	New
E7-89	F10	80	76	72	68	2	2	NA	ART121F10	C1orf172	ART121	0.446603	0.0056296	3.61286e-05	1.36283	1.64942e+08	2.16176e+08	2.26775e+08	2.44902e+08	-0.103101	0.26718	0.329172	0.434155	0	11	9	8	New
E1-127	B02	159	155	151	147	2	1	A-specific	ART016B02	STAT4	ART016	0.48631	0.00581225	3.77859e-05	1.40086	186997032	326785986	263422782	222738642	0.15225	0.940396	0.612063	0.363219	0	27	15	18	New
E2-117	D10	125	121	117	113	3	3	A-specific	ART030D10	POLR2E	ART030	0.439432	0.00581225	3.80779e-05	1.35607	1.51231e+08	1.98582e+08	2.15266e+08	2.1592e+08	-0.168041	0.202245	0.309633	0.302293	0	17	20	24	New
E5-104	H02	160	156	152	148	4	1	A-specific	ART089H02	CDK16	ART089	0.436788	0.00589286	3.89999e-05	1.35359	1.92088e+08	2.54256e+08	2.65453e+08	2.83182e+08	0.133315	0.498949	0.561682	0.649677	0	23	26	27	New
E2-117	E05	62	58	54	50	2	2	A-specific	ART031E05	F8	ART031	0.434113	0.00600713	4.01578e-05	1.35108	1.77113e+08	2.68281e+08	2.23284e+08	2.44786e+08	0.0598748	0.636255	0.362391	0.483317	0	35	22	24	New
E2-117	B02	159	155	151	147	5	3	A-specific	ART029B02	DUSP14	ART029	0.478544	0.00601026	4.05805e-05	1.39334	1.57524e+08	1.86467e+08	2.10881e+08	2.87747e+08	-0.109218	0.111432	0.279945	0.716599	0	13	15	35	New
D4-116	D01	191	187	183	179	4	6	NA	ART056D01	TRIM16L	ART056	0.477069	0.00614612	4.19087e-05	1.39191	1.92764e+08	2.34372e+08	3.41674e+08	2.46658e+08	0.149279	0.425064	0.963909	0.490072	0	18	41	23	New
E5-104	C06	175	171	167	163	3	4	A-specific	ART081C06	C2CD2	ART081	0.433339	0.00647382	4.4576e-05	1.35036	1.68051e+08	2.27504e+08	2.15607e+08	2.59052e+08	-0.0595485	0.33856	0.261625	0.521187	0	23	13	18	New
D9-101	E05	144	140	136	132	6	3	A-specific	ART156E05	CTAG1A	ART156	0.427974	0.00656404	4.56359e-05	1.34534	1.68939e+08	2.4336e+08	2.2659e+08	2.20207e+08	-0.0957251	0.421599	0.31689	0.258257	0	16	16	14	New
E2-117	G06	30	26	22	18	4	3	A-specific	ART029G06	MRPL12	ART029	0.424808	0.00673673	4.78957e-05	1.34239	1.56911e+08	2.0336e+08	2.25319e+08	2.18261e+08	-0.114846	0.236547	0.375482	0.317856	0	15	18	19	New
E2-117	E07	32	28	24	20	6	2	A-specific	ART033E07	LAGE3	ART033	0.4256	0.00673673	4.81543e-05	1.34313	1.48905e+08	2.27403e+08	1.99765e+08	1.88454e+08	-0.190403	0.397761	0.20182	0.106012	2	21	13	11	New
D4-116	G03	126	122	118	114	4	5	NA	ART059G03	FAM175A	ART059	0.426984	0.00673673	4.82921e-05	1.34442	1.67483e+08	2.10334e+08	2.3718e+08	2.34005e+08	-0.0535447	0.26895	0.437269	0.414099	0	17	21	24	New
E3-60	E02	158	154	150	146	5	6	A-specific	ART038E02	EXOC7	ART038	0.448126	0.00673673	4.90489e-05	1.36427	1.74124e+08	2.01339e+08	2.81264e+08	2.49958e+08	0.0156994	0.20273	0.678672	0.510075	0	12	15	11	New
D9-101	A02	157	153	149	145	5	4	A-specific	ART152A02	NBPF20	ART152	0.42052	0.00673673	4.9517e-05	1.33841	1.71024e+08	2.54566e+08	2.21493e+08	2.19993e+08	-0.0780305	0.486548	0.284067	0.256855	0	15	12	9	New
D9-101	E10	78	74	70	66	5	2	A-specific	ART158E10	SOCS7	ART158	0.463859	0.00673673	4.97232e-05	1.37923	1.94393e+08	2.96411e+08	3.10536e+08	2.16556e+08	0.106744	0.706108	0.771565	0.234138	0	22	40	16	New
E3-60	E08	64	60	56	52	6	3	A-specific	ART048E08	UQCRFS1	ART048	0.413928	0.00673673	4.9989e-05	1.33231	1.62332e+08	2.18443e+08	2.15172e+08	2.27266e+08	-0.0854748	0.32036	0.292233	0.372767	0	18	25	25	New
E7-89	H08	61	57	53	49	6	4	A-specific	ART117H08	PNPO	ART117	0.416001	0.00680801	5.0973e-05	1.33422	1.72668e+08	2.5228e+08	2.15289e+08	2.37955e+08	-0.0370593	0.49	0.254184	0.39264	0	21	16	18	New
D4-116	G09	110	106	102	98	1	5	A-specific	ART058G09	ISOC1	ART058	0.401976	0.00728497	5.50312e-05	1.32132	1.68468e+08	2.21967e+08	2.13425e+08	2.38085e+08	-0.0450853	0.346614	0.285021	0.439038	0	13	18	13	New
E6-101	D07	29	25	21	17	3	2	A-specific	ART105D07	HSPD1	ART105	0.409821	0.00741531	5.65115e-05	1.32852	1.91196e+08	2.53343e+08	2.6567e+08	2.50875e+08	0.116244	0.515583	0.57647	0.486141	0	19	35	9	New
E5-104	C08	63	59	55	51	3	4	NA	ART081C08	STAT5B	ART081	0.420095	0.0077611	5.96655e-05	1.33802	1.74284e+08	2.45331e+08	2.67548e+08	2.10073e+08	-0.00701202	0.447394	0.57302	0.218834	0	25	26	20	New
D4-116	D01	191	187	183	179	1	5	A-specific	ART058D01	C6orf141	ART058	0.403397	0.00778292	6.03536e-05	1.32262	1.72338e+08	2.48427e+08	2.21438e+08	2.20137e+08	-0.0123168	0.509086	0.338192	0.325963	0	30	25	19	New
D4-116	H02	160	156	152	148	4	2	NA	ART068H02	ANXA4	ART068	0.419782	0.00806724	6.30977e-05	1.33773	1.67189e+08	2.64154e+08	1.93454e+08	2.23864e+08	-0.0560799	0.597644	0.143278	0.350184	0	16	11	11	New
E5-104	B09	94	90	86	82	3	4	A-specific	ART081B09	BLZF1	ART081	0.425631	0.00808455	6.37735e-05	1.34316	1.66857e+08	1.95557e+08	2.55827e+08	2.44661e+08	-0.0698396	0.120254	0.508391	0.43873	0	12	28	21	New
E7-89	G01	15	11	7	3	6	3	A-specific	ART120G01	ZAR1L	ART120	0.401942	0.00833259	6.62872e-05	1.32129	1.63359e+08	2.28662e+08	2.31309e+08	2.00959e+08	-0.117016	0.348191	0.357734	0.148852	0	25	16	16	New
E3-60	G07	174	170	166	162	1	5	A-specific	ART040G07	PSME1	ART040	0.406517	0.00906684	7.27344e-05	1.32548	1.8486e+08	2.1987e+08	2.73067e+08	2.5873e+08	0.102013	0.329757	0.636001	0.559835	0	15	14	17	New
D4-116	E10	78	74	70	66	5	1	A-specific	ART071E10	NAA30	ART071	0.395226	0.00956737	7.73892e-05	1.31515	1.93598e+08	2.60492e+08	2.23661e+08	2.89693e+08	0.155505	0.577508	0.352599	0.722086	1	22	12	20	New
E2-117	E09	110	106	102	98	2	3	NA	ART028E09	RAC1	ART028	0.378874	0.00971137	7.95775e-05	1.30033	1.47647e+08	1.87673e+08	1.87224e+08	2.15532e+08	-0.202636	0.120733	0.108278	0.299702	0	16	8	18	New
E2-117	F08	62	58	54	50	6	4	A-specific	ART027F08	ANAPC10	ART027	0.379897	0.00971137	7.98524e-05	1.30125	1.63358e+08	2.1451e+08	2.21221e+08	2.16605e+08	-0.0567559	0.313554	0.349003	0.306865	0	8	13	20	New
D8-97	F10	80	76	72	68	5	1	A-specific	ART143F10	ZNF691	ART143	0.390907	0.0105912	8.77945e-05	1.31122	2.02382e+08	2.3511e+08	2.93706e+08	2.85499e+08	0.183998	0.379931	0.696725	0.64806	0	6	23	23	New
D8-97	C07	31	27	23	19	3	3	NA	ART138C07	DLG2	ART138	0.382211	0.0112633	9.41195e-05	1.30334	1.6465e+08	2.08798e+08	1.97949e+08	2.52244e+08	-0.113681	0.208709	0.127484	0.469395	0	23	13	27	New
E7-89	G06	30	26	22	18	4	6	NA	ART110G06	VILL	ART110	0.37422	0.0115575	9.88369e-05	1.29614	1.78357e+08	2.16243e+08	2.54273e+08	2.37499e+08	0.00970917	0.267629	0.49429	0.38987	0	33	23	25	New
E2-117	F09	94	90	86	82	6	2	A-specific	ART033F09	RBM4	ART033	0.377747	0.0115575	9.95012e-05	1.29931	1.81448e+08	2.24392e+08	2.6915e+08	2.32186e+08	0.0947647	0.378532	0.631923	0.407079	1	26	33	21	New
E3-60	E10	128	124	120	116	6	1	A-specific	ART054E10	TNFAIP1	ART054	0.357468	0.0115575	9.95258e-05	1.28118	1.85344e+08	2.55049e+08	2.3032e+08	2.40679e+08	0.105786	0.543881	0.390384	0.455497	0	31	26	20	New
E7-89	A08	64	60	56	52	3	5	A-specific	ART114A08	IQCF3	ART114	0.390505	0.0115575	9.9668e-05	1.31085	1.89452e+08	2.41783e+08	2.17873e+08	3.07334e+08	0.0967758	0.428687	0.271397	0.761758	0	23	20	28	New
E1-127	B09	94	90	86	82	3	4	NA	ART009B09	RFT1	ART009	0.379776	0.0115813	0.000100647	1.30114	160518636	211804470	240926337	190438821	-0.068025	0.314783	0.483275	0.137195	0	15	16	6	New
D8-97	G04	111	107	103	99	6	4	A-specific	ART135G04	ADH1A	ART135	0.375617	0.011722	0.000103405	1.29739	1.69078e+08	2.10271e+08	2.52279e+08	2.09925e+08	-0.0753934	0.21885	0.477374	0.204449	0	12	25	16	New
E5-104	D11	47	43	39	35	1	3	A-specific	ART082D11	CKMT1B	ART082	0.358881	0.011722	0.000103438	1.28243	1.54939e+08	2.20641e+08	1.89596e+08	2.03909e+08	-0.17675	0.294369	0.0761509	0.175874	0	27	13	18	New
D8-97	G01	15	11	7	3	6	4	NA	ART135G01	NOL4	ART135	0.352449	0.0120291	0.000107003	1.27673	1.67871e+08	2.1613e+08	2.14773e+08	2.23755e+08	-0.0857288	0.258496	0.245167	0.296497	0	17	19	20	New
E1-127	H05	64	60	56	52	1	1	NA	ART016H05	ACAD11	ART016	0.35943	0.0120291	0.000107756	1.28292	183729924	250461567	217689327	256204071	0.126821	0.556639	0.336953	0.565161	0	16	7	11	New
E3-60	H06	173	169	165	161	6	3	A-specific	ART048H06	FAM216A	ART048	0.380337	0.0121901	0.000110013	1.30165	1.4989e+08	2.12189e+08	2.18411e+08	1.69212e+08	-0.200517	0.278452	0.313791	-0.0527809	0	19	15	8	New
E7-89	A09	109	105	101	97	2	3	A-specific	ART118A09	NDNL2	ART118	0.348614	0.0125004	0.000113649	1.27334	1.47295e+08	2.02449e+08	1.88206e+08	1.83031e+08	-0.266351	0.172528	0.0602206	0.0140403	1	14	16	19	New
D8-97	D06	31	27	23	19	1	3	A-specific	ART136D06	ZBTB44	ART136	0.351236	0.012699	0.000116304	1.27565	1.5819e+08	2.10207e+08	1.89083e+08	2.1811e+08	-0.17143	0.218411	0.0613747	0.259632	2	19	10	11	New
E3-60	D10	79	75	71	67	1	4	A-specific	ART043D10	ENDOV	ART043	0.348725	0.0127782	0.000117883	1.27344	1.68815e+08	2.23674e+08	2.06515e+08	2.27108e+08	-0.0289723	0.354505	0.232991	0.371764	0	15	11	22	New
E3-60	A06	29	25	21	17	2	5	NA	ART040A06	YWHAB	ART040	0.353429	0.0128611	0.000119677	1.27759	1.84103e+08	2.23942e+08	2.53124e+08	2.42397e+08	0.096099	0.356233	0.52659	0.465761	0	11	20	19	New
E7-89	E06	30	26	22	18	5	4	A-specific	ART116E06	TPRG1L	ART116	0.371302	0.0128611	0.000120367	1.29352	1.69406e+08	2.54426e+08	2.28292e+08	1.91483e+08	-0.0645771	0.502216	0.338792	0.0791667	0	18	9	9	New
D4-116	F05	64	60	56	52	2	3	A-specific	ART064F05	ZNF488	ART064	0.351193	0.01306	0.000123102	1.27561	160004849	1.90972e+08	2.15815e+08	2.10962e+08	-0.119442	0.129628	0.301081	0.264543	0	12	23	15	New
E3-60	D02	45	41	37	33	3	2	A-specific	ART051D02	ECHDC2	ART051	0.354772	0.0134528	0.000127703	1.27878	1.79116e+08	2.09767e+08	2.48655e+08	2.43273e+08	0.0564768	0.26189	0.500891	0.470965	0	16	20	25	New
E6-101	D02	45	41	37	33	3	4	A-specific	ART099D02	PKLR	ART099	0.365012	0.0137844	0.000131773	1.28789	1.70319e+08	2.17475e+08	2.54371e+08	1.96569e+08	-0.0505735	0.295339	0.51377	0.134207	0	18	14	18	New
D8-97	G05	62	58	54	50	4	1	A-specific	ART143G05	ATPAF1	ART143	0.33838	0.0139286	0.000134082	1.26434	1.99637e+08	249268039	2.59073e+08	2.62702e+08	0.164291	0.464295	0.515714	0.528006	0	19	28	17	New
D4-116	A06	29	25	21	17	2	6	A-specific	ART055A06	C16orf93	ART055	0.362203	0.0143692	0.000139285	1.28539	1.89467e+08	2.42312e+08	2.10126e+08	2.90099e+08	0.124392	0.473132	0.262546	0.724108	0	16	6	29	New
E5-104	E04	112	108	104	100	6	1	NA	ART090E04	FARSB	ART090	0.334213	0.0146131	0.000142625	1.26069	1.92664e+08	2.32753e+08	2.41904e+08	2.76729e+08	0.137635	0.371468	0.427658	0.61642	0	16	8	24	New
E5-104	H09	112	108	104	100	4	1	A-specific	ART089H09	KLHDC7B	ART089	0.340541	0.0146937	0.000144394	1.26623	1.9223e+08	2.26705e+08	2.44553e+08	2.82839e+08	0.134385	0.333482	0.443369	0.647927	2	15	24	24	New
E6-101	E02	158	154	150	146	5	3	A-specific	ART101E02	RGS3	ART101	0.340126	0.0147961	0.00014639	1.26587	1.58681e+08	1.8821e+08	1.93591e+08	2.29182e+08	-0.152678	0.0868378	0.119844	0.355661	0	9	11	28	New
E5-104	E12	192	188	184	180	6	6	A-specific	ART075E12	RUFY4	ART075	0.335615	0.0148161	0.000147578	1.26192	1.8404e+08	2.43774e+08	2.49847e+08	2.23633e+08	0.0715724	0.438213	0.474269	0.309081	0	24	17	18	New
E2-117	B03	127	123	119	115	5	5	A-specific	ART023B03	ZNF75A	ART023	0.365206	0.0149974	0.000150387	1.28807	1.67538e+08	1.92837e+08	2.00439e+08	278242574	-0.0203041	0.159888	0.206677	0.668141	0	11	15	26	New
E7-89	H03	77	73	69	65	6	6	NA	ART111H03	ADD3	ART111	0.372188	0.0158193	0.000160582	1.29431	1.95217e+08	2.56016e+08	3.09873e+08	2.1493e+08	0.140017	0.511206	0.77959	0.245818	0	26	36	21	New
D8-97	G11	46	42	38	34	1	4	A-specific	ART133G11	GNA11	ART133	0.323874	0.0158193	0.000163303	1.25169	1.81117e+08	2.20852e+08	2.24807e+08	2.47569e+08	0.0238343	0.289674	0.31104	0.44241	1	13	21	20	New
E2-117	E12	14	10	6	2	2	2	A-specific	ART031E12	NACA2	ART031	0.362221	0.0158193	0.000163821	1.2854	1.80722e+08	2.47275e+08	2.68748e+08	2.01869e+08	0.0889832	0.518625	0.629769	0.205218	0	15	36	12	New
E6-101	B01	191	187	183	179	5	1	NAsd+	ART107B01	FRMD6	ART107	0.328122	0.0158193	0.000164068	1.25538	1.96419e+08	2.33095e+08	2.37711e+08	2.78778e+08	0.155126	0.395411	0.416046	0.638286	0	18	12	17	New
E5-104	G02	47	43	39	35	6	5	A-specific	ART078G02	DCAF15	ART078	0.338618	0.0158193	0.000165098	1.26455	1.7737e+08	2.68417e+08	2.20846e+08	2.06971e+08	0.0183103	0.577142	0.296266	0.197378	0	18	16	11	New
E2-117	B11	47	43	39	35	2	4	A-specific	ART025B11	MRPS24	ART025	0.340618	0.0158193	0.000165962	1.2663	1.6376e+08	1.92209e+08	2.40168e+08	2.0672e+08	-0.0532108	0.155184	0.467559	0.23948	0	15	17	18	New
D8-97	C11	159	155	151	147	3	6	A-specific	ART129C11	PTPDC1	ART129	0.340462	0.0158193	0.000166665	1.26616	1.93825e+08	2.33488e+08	2.26412e+08	2.94968e+08	0.121667	0.369948	0.321306	0.695135	0	14	16	21	New
D8-97	A08	64	60	56	52	3	1	A-specific	ART144A08	TRIOBP	ART144	0.327934	0.0158193	0.000167089	1.25521	1.91647e+08	2.30122e+08	2.55877e+08	2.49412e+08	0.105369	0.348993	0.497805	0.45311	0	15	22	20	New
D4-116	A03	125	121	117	113	2	6	NA	ART055A03	PRPS2	ART055	0.338377	0.0158341	0.000168303	1.26433	1.85812e+08	2.79173e+08	2.24158e+08	2.11871e+08	0.0962837	0.677426	0.355805	0.270751	0	26	11	10	New
E1-127	H01	13	9	5	1	6	3	A-specific	ART012H01	RAMP1	ART012	0.316297	0.0158495	0.000169527	1.24513	151427160	194096124	195025716	188874963	-0.152142	0.188821	0.178347	0.125299	0	13	8	6	New
D8-97	H08	61	57	53	49	6	2	NA	ART141H08	ABRA	ART141	0.316716	0.0162914	0.000175342	1.24549	1.96429e+08	2.56482e+08	2.39684e+08	2.51296e+08	0.14092	0.505456	0.403486	0.463964	0	20	17	19	New
D9-101	B05	63	59	55	51	2	6	NA	ART145B05	BRIX1	ART145	0.580493	0.016764	0.000181549	1.49536	1.86387e+08	1.85084e+08	3.43698e+08	3.52019e+08	0.0460706	0.0266907	0.917949	0.935051	1	0	69	48	New
E5-104	E10	128	124	120	116	6	2	NA	ART087E10	YARS2	ART087	0.319457	0.0169335	0.000185271	1.24786	1.47367e+08	1.86764e+08	1.79112e+08	2.0214e+08	-0.249033	0.0538804	-0.00591257	0.163304	0	8	11	15	New
E2-117	H10	80	76	72	68	4	4	A-specific	ART026H10	CTAG2	ART026	0.332131	0.0169335	0.000185649	1.25887	1.61715e+08	2.21373e+08	2.20269e+08	1.85166e+08	-0.0713355	0.358992	0.342779	0.0806149	0	15	28	15	New
D8-97	D02	45	41	37	33	3	2	A-specific	ART141D02	ZNF45	ART141	0.323452	0.0171026	0.000188647	1.25132	1.96685e+08	2.67771e+08	2.59709e+08	2.26159e+08	0.1428	0.567596	0.519247	0.311912	0	15	19	12	New
E6-101	A06	29	25	21	17	2	6	NA	ART091A06	C17orf59	ART091	0.309991	0.0181375	0.0002032	1.2397	1.91255e+08	2.57129e+08	2.28772e+08	2.33455e+08	0.116691	0.536984	0.360748	0.382313	0	21	11	13	New
E5-104	E08	142	138	134	130	2	5	A-specific	ART076E08	KMO	ART076	0.309893	0.0181375	0.000203651	1.23962	1.71814e+08	2.4064e+08	2.13754e+08	2.04234e+08	-0.0275988	0.419541	0.249174	0.178168	0	21	10	19	New
E1-127	H03	77	73	69	65	6	1	NA	ART018H03	IGFN1	ART018	0.319498	0.0181375	0.000203699	1.2479	183943080	211564827	257165622	237113487	0.128494	0.31315	0.57738	0.453445	0	13	15	8	New
D8-97	A09	109	105	101	97	2	5	A-specific	ART130A09	RASA3	ART130	0.31843	0.0182373	0.000206039	1.24697	1.72918e+08	1.9885e+08	2.11148e+08	2.51898e+08	-0.0429966	0.138276	0.22061	0.467415	0	18	6	29	New
E7-89	A10	77	73	69	65	5	5	A-specific	ART113A10	HINT1	ART113	0.334183	0.018703	0.00021255	1.26066	1.68177e+08	2.64658e+08	1.97487e+08	1.92732e+08	-0.0750768	0.559101	0.129671	0.0885474	0	23	11	11	New
E3-60	G01	190	186	182	178	1	3	A-specific	ART046G01	C4orf49	ART046	0.308441	0.0189399	0.000216509	1.23837	1.63923e+08	1.97315e+08	2.00502e+08	2.23267e+08	-0.0713986	0.173604	0.190365	0.347158	0	15	15	29	New
D8-97	G07	31	27	23	19	6	5	NA	ART132G07	ABCC3	ART132	0.324319	0.0189747	0.000218176	1.25207	1.91786e+08	2.6598e+08	2.10133e+08	2.6136e+08	0.106411	0.557917	0.213655	0.520617	0	16	9	24	New
E5-104	H03	128	124	120	116	1	6	NA	ART073H03	SAV1	ART073	0.310664	0.0191794	0.000221811	1.24028	1.93187e+08	2.4367e+08	2.22766e+08	2.75556e+08	0.141551	0.437597	0.308753	0.610293	0	24	10	23	New
E2-117	G11	46	42	38	34	1	2	A-specific	ART031G11	PRDX5	ART031	0.30463	0.0197385	0.000229968	1.2351	1.75245e+08	2.18266e+08	2.06654e+08	2.40581e+08	0.0445858	0.338597	0.250731	0.458319	0	15	14	14	New
E2-117	B11	47	43	39	35	2	3	A-specific	ART028B11	C12orf74	ART028	0.29515	0.0197385	0.000231401	1.22701	1.56912e+08	1.95718e+08	2.02116e+08	1.93075e+08	-0.114835	0.18129	0.218694	0.140961	0	17	15	19	New
E3-60	F11	158	154	150	146	6	2	A-specific	ART051F11	DECR2	ART051	0.314613	0.0197385	0.000232235	1.24368	1.63603e+08	1.91087e+08	2.38501e+08	1.95168e+08	-0.0742198	0.127335	0.440742	0.153101	0	8	28	8	New
E2-117	H06	173	169	165	161	6	2	A-specific	ART033H06	TTC9C	ART033	0.297427	0.0200378	0.000237097	1.22895	1.79177e+08	2.28912e+08	2.1271e+08	2.34658e+08	0.0765931	0.407303	0.292401	0.422356	0	16	15	14	New
E1-127	B06	31	27	23	19	5	4	A-specific	ART008B06	PNCK	ART008	0.308046	0.0200606	0.00024126	1.23803	160394283	203277753	181659816	226171737	-0.0691431	0.255502	0.0759219	0.385286	0	13	8	8	New
E2-117	H07	176	172	168	164	1	5	A-specific	ART022H07	FGL2	ART022	0.295755	0.0200606	0.000241367	1.22753	1.8101e+08	2.16991e+08	2.32453e+08	2.32736e+08	0.0912753	0.330144	0.420454	0.410493	0	9	26	15	New
D4-116	B10	79	75	71	67	5	1	NA	ART071B10	FAM110B	ART071	0.306947	0.0200606	0.00024139	1.23709	1.9679e+08	2.22786e+08	2.6338e+08	2.5144e+08	0.179099	0.351928	0.588435	0.517776	0	17	21	18	New
E7-89	C04	93	89	85	81	1	3	A-specific	ART118C04	KCTD7	ART118	0.292695	0.021923	0.000267144	1.22493	1.5136e+08	2.03999e+08	1.74729e+08	1.88994e+08	-0.227077	0.183533	-0.0469698	0.0602892	0	31	16	18	New
E6-101	G08	63	59	55	51	6	5	A-specific	ART096G08	FBXO7	ART096	0.303073	0.021923	0.000268377	1.23377	1.70506e+08	1.89022e+08	2.18669e+08	2.32054e+08	-0.0489873	0.0930422	0.295583	0.373632	0	12	23	15	New
E5-104	A07	173	169	165	161	2	6	NA	ART073A07	TESPA1	ART073	0.320421	0.021923	0.000268528	1.24869	1.83458e+08	2.11087e+08	2.14628e+08	2.88536e+08	0.0670019	0.230504	0.255065	0.6767	0	12	5	29	New
E7-89	A07	173	169	165	161	5	4	A-specific	ART116A07	CSNK2B	ART116	0.293399	0.021923	0.000270263	1.22552	1.67865e+08	2.00254e+08	1.97078e+08	2.33187e+08	-0.0777582	0.156806	0.126679	0.363436	1	18	16	25	New
D9-101	F03	128	124	120	116	2	2	A-specific	ART157F03	HELT	ART157	0.284811	0.021923	0.000271129	1.21825	1.74637e+08	2.22129e+08	2.17065e+08	2.06562e+08	-0.047873	0.289905	0.254936	0.165973	0	13	7	12	New
D4-116	A02	157	153	149	145	5	5	NA	ART059A02	CLEC18C	ART059	0.283364	0.0224103	0.000278653	1.21703	1.67169e+08	2.09321e+08	1.97792e+08	2.07993e+08	-0.0562468	0.261985	0.175272	0.244095	0	8	6	16	New
E3-60	F09	112	108	104	100	5	2	A-specific	ART050F09	C9orf171	ART050	0.280782	0.0224312	0.000280412	1.21485	1.51409e+08	1.88708e+08	1.88739e+08	1.84505e+08	-0.185966	0.109263	0.103139	0.0720477	0	16	18	20	New
E5-104	G01	190	186	182	178	1	5	A-specific	ART076G01	PSMC5	ART076	0.285206	0.0225997	0.000285042	1.21858	1.74481e+08	2.40013e+08	2.0971e+08	2.07646e+08	-0.00538297	0.415778	0.221622	0.20207	0	27	16	14	New
E7-89	H10	80	76	72	68	1	6	A-specific	ART109H10	HDC	ART109	0.322934	0.0225997	0.000286574	1.25087	1.90306e+08	2.08113e+08	2.93634e+08	2.33327e+08	0.103258	0.212341	0.701933	0.3643	0	9	30	17	New
D4-116	F03	78	74	70	66	6	2	A-specific	ART069F03	FANK1	ART069	0.301092	0.0225997	0.000288161	1.23208	1.72047e+08	2.20269e+08	2.32299e+08	1.9035e+08	-0.0147515	0.335532	0.407273	0.116216	0	17	15	9	New
E2-117	E09	110	106	102	98	5	2	A-specific	ART032E09	MTMR10	ART032	0.285249	0.0225997	0.000288562	1.21862	1.83226e+08	2.44223e+08	2.27871e+08	2.14058e+08	0.10883	0.500707	0.391733	0.289797	0	19	25	13	New
E2-117	B03	127	123	119	115	5	4	A-specific	ART026B03	ATAT1	ART026	0.297919	0.0226805	0.00029111	1.22937	1.68235e+08	1.89108e+08	2.31197e+08	2.16543e+08	-0.0143166	0.131719	0.412634	0.306454	0	4	32	11	New
E2-117	E08	142	138	134	130	2	1	A-specific	ART034E08	RASL10B	ART034	0.286372	0.0227478	0.000294607	1.21957	1.83082e+08	2.17496e+08	2.17553e+08	2.51757e+08	0.1077	0.333501	0.32488	0.523833	0	17	6	32	New
E7-89	A08	64	60	56	52	3	6	NA	ART111A08	DTX3L	ART111	0.281754	0.0227478	0.0002958	1.21567	1.98181e+08	2.37229e+08	2.51113e+08	2.48129e+08	0.16176	0.40125	0.476251	0.45304	0	25	12	13	New
E5-104	H11	48	44	40	36	1	1	NA	ART088H11	GATAD2A	ART088	0.284659	0.0227478	0.000296535	1.21812	192447545	2.52936e+08	2.20442e+08	2.51232e+08	0.136016	0.491436	0.293625	0.476964	0	14	26	17	New
E7-89	B12	15	11	7	3	5	6	A-specific	ART110B12	PLK1S1	ART110	0.288115	0.0229232	0.000300354	1.22104	1.82626e+08	2.07831e+08	239248643	2.35721e+08	0.0438292	0.210379	0.406422	0.379031	0	3	18	7	New
E3-60	B04	110	106	102	98	3	4	NA	ART045B04	TMEM182	ART045	0.275723	0.0229904	0.000302771	1.2106	1.7333e+08	2.16848e+08	2.13265e+08	2.10951e+08	0.00910349	0.30979	0.279394	0.265294	0	22	18	15	New
D8-97	G05	62	58	54	50	1	4	A-specific	ART133G05	PRDX3	ART133	0.286282	0.0230861	0.000305576	1.21949	1.68654e+08	2.10806e+08	2.2244e+08	1.9574e+08	-0.079018	0.22251	0.295767	0.103515	1	12	18	7	New
E7-89	E07	32	28	24	20	6	2	NA	ART123E07	FERMT1	ART123	0.302321	0.0232526	0.000309333	1.23313	1.616e+08	2.26219e+08	2.09364e+08	1.76602e+08	-0.132631	0.332695	0.213922	-0.0375454	0	15	10	5	New
E2-117	B09	111	107	103	99	5	2	NA	ART032B09	GOLGA7	ART032	0.293655	0.0233185	0.000311769	1.22574	1.74298e+08	2.32735e+08	2.28464e+08	1.96262e+08	0.0367658	0.431198	0.395482	0.164581	0	27	29	14	New
E2-117	A05	144	140	136	132	3	5	A-specific	ART024A05	PLA2G16	ART024	0.311861	0.0235462	0.000316388	1.24131	1.62179e+08	2.02462e+08	2.3909e+08	1.80369e+08	-0.0672032	0.230158	0.461065	0.0427503	0	17	26	12	New
D9-101	G05	62	58	54	50	4	6	A-specific	ART146G05	PROX1	ART146	0.294128	0.0237201	0.000322036	1.22614	1.93037e+08	2.20975e+08	2.72031e+08	2.28146e+08	0.0966463	0.282393	0.580575	0.309356	0	12	23	12	New
D4-116	E12	14	10	6	2	5	4	NA	ART062E12	ERBB3	ART062	0.273349	0.0237201	0.000322251	1.20861	1.70674e+08	2.08903e+08	2.01268e+08	2.13472e+08	-0.0263103	0.2591	0.200405	0.28161	0	10	10	12	New
D4-116	D09	111	107	103	99	4	3	A-specific	ART065D09	EMILIN1	ART065	0.287275	0.0237201	0.000323482	1.22033	1.57566e+08	1.75586e+08	1.91303e+08	2.16427e+08	-0.141597	0.00844475	0.127147	0.301442	0	9	9	25	New
E3-60	B07	175	171	167	163	5	3	A-specific	ART047B07	C21orf33	ART047	0.279273	0.0237349	0.000325269	1.21358	1.54868e+08	1.76659e+08	1.92493e+08	2.06147e+08	-0.153375	0.0140737	0.131555	0.232065	0	23	11	32	New
D8-97	B11	47	43	39	35	5	2	A-specific	ART140B11	NAT6	ART140	0.268906	0.0241483	0.00033255	1.20489	1.70077e+08	2.05144e+08	2.13911e+08	2.0689e+08	-0.0668946	0.183232	0.239364	0.18344	0	18	17	13	New
D4-116	E11	160	156	152	148	6	5	A-specific	ART060E11	PRPS1	ART060	0.271678	0.024193	0.000335165	1.20721	1.66642e+08	2.10485e+08	1.93993e+08	2.03888e+08	-0.0608042	0.269987	0.147292	0.215341	0	9	5	10	New
D9-101	A11	45	41	37	33	2	2	NA	ART157A11	PLEKHA2	ART157	0.345317	0.024193	0.0003364	1.27043	2.03782e+08	2.35274e+08	2.15462e+08	3.54026e+08	0.174796	0.372849	0.244237	0.943252	0	9	5	10	New
E5-104	F05	64	60	56	52	5	4	A-specific	ART080F05	PABPC1P2	ART080	0.283739	0.0249698	0.00034887	1.21735	1.66029e+08	1.92434e+08	2.33447e+08	1.99844e+08	-0.0770163	0.0970329	0.376318	0.146819	0	14	21	20	New
D8-97	G11	159	155	151	147	6	4	A-specific	ART135G11	POLH	ART135	0.272296	0.0256044	0.000362134	1.20773	1.74393e+08	2.05658e+08	2.0404e+08	2.34895e+08	-0.0307473	0.186847	0.171206	0.366593	0	17	13	26	New
E3-60	C07	173	169	165	161	4	1	A-specific	ART053C07	ARMC10	ART053	0.275735	0.0256044	0.000362821	1.21061	1.85347e+08	2.16323e+08	2.52759e+08	2.18171e+08	0.105814	0.306294	0.524507	0.313846	0	6	12	14	New
E5-104	A08	141	137	133	129	5	6	A-specific	ART074A08	PDHA1	ART074	0.286887	0.0256044	0.000362871	1.22	1.8566e+08	240599756	2.52261e+08	2.08192e+08	0.0842145	0.419301	0.488141	0.205862	0	22	16	9	New
E7-89	F05	64	60	56	52	5	5	A-specific	ART113F05	SREK1IP1	ART113	0.26716	0.0256653	0.00036545	1.20344	1.72665e+08	2.17508e+08	2.01145e+08	2.16762e+08	-0.03708	0.276039	0.156144	0.258058	0	9	5	7	New
E3-60	H09	112	108	104	100	4	6	A-specific	ART038H09	ISOC1	ART038	0.316244	0.0257066	0.000367756	1.24508	1.86012e+08	2.91322e+08	226293504	1.98978e+08	0.110975	0.735722	0.364941	0.180994	0	34	11	6	New
E6-101	E12	14	10	6	2	2	4	A-specific	ART097E12	CCT6A	ART097	0.272404	0.0257259	0.000370416	1.20782	1.67952e+08	1.92122e+08	1.99108e+08	2.24835e+08	-0.0707602	0.116512	0.160384	0.328034	0	8	12	10	New
E5-104	F03	78	74	70	66	6	2	A-specific	ART087F03	OSBPL2	ART087	0.272759	0.0257259	0.000371473	1.20812	1.64842e+08	2.20724e+08	1.84777e+08	2.10573e+08	-0.0873651	0.294911	0.0390072	0.222264	0	12	9	14	New
E6-101	A06	29	25	21	17	2	4	A-specific	ART097A06	empty	ART097	0.268757	0.0257618	0.000373713	1.20477	1.66226e+08	1.8911e+08	2.09626e+08	2.08745e+08	-0.0856632	0.0937146	0.234652	0.220914	0	10	10	10	New
E6-101	B06	31	27	23	19	2	6	A-specific	ART091B06	CCNL2	ART091	0.277172	0.0261275	0.000380765	1.21182	1.93651e+08	2.72735e+08	2.20929e+08	2.20977e+08	0.134651	0.621992	0.310415	0.303064	0	21	13	12	New
E1-127	E01	190	186	182	178	2	4	A-specific	ART007E01	PARP6	ART007	0.271023	0.0263573	0.000385876	1.20666	158333436	206696628	176294250	204141645	-0.0877998	0.279565	0.032668	0.237438	0	14	6	8	New
E2-117	H07	176	172	168	164	4	4	A-specific	ART026H07	N4BP2L1	ART026	0.264177	0.0268716	0.000396486	1.20095	1.61492e+08	1.88721e+08	1.91119e+08	2.16444e+08	-0.0733285	0.128765	0.137986	0.305794	0	12	16	22	New
E3-60	C01	15	11	7	3	3	6	A-specific	ART039C01	GSTT1	ART039	0.287899	0.0268716	0.000397558	1.22086	1.94816e+08	2.66803e+08	2.53802e+08	2.09807e+08	0.177695	0.608883	0.530452	0.257448	0	13	19	8	New
E1-127	C11	45	41	37	33	4	4	A-specific	ART008C11	C9orf123	ART008	0.257435	0.0268716	0.000400076	1.19535	163879290	198306594	194956614	207400995	-0.0381322	0.219782	0.177836	0.26029	0	9	14	18	New
E6-101	H04	96	92	88	84	1	2	A-specific	ART103H04	DNAJC3	ART103	0.284371	0.0268716	0.00040059	1.21788	1.71551e+08	2.48612e+08	1.86518e+08	2.02637e+08	-0.0401713	0.488387	0.0661483	0.178064	0	18	9	12	New
E2-117	E12	14	10	6	2	5	5	NA	ART023E12	UXT	ART023	0.255012	0.0276588	0.000416655	1.19335	1.69376e+08	2.12625e+08	2.06089e+08	2.01663e+08	-0.0045621	0.300821	0.246784	0.203746	0	17	16	11	New
E3-60	C11	159	155	151	147	3	5	A-specific	ART042C11	MRPL28	ART042	0.267616	0.0276588	0.000420413	1.20382	1.83495e+08	2.31655e+08	2.38746e+08	2.05781e+08	0.091319	0.405081	0.442222	0.229501	0	18	24	9	New
E2-117	A12	192	188	184	180	3	2	A-specific	ART033A12	MYH7B	ART033	0.263167	0.0276588	0.000420647	1.20011	1.54592e+08	2.03165e+08	1.91555e+08	1.75601e+08	-0.136323	0.23516	0.141271	0.00410096	0	19	12	11	New
D8-97	B11	158	154	150	146	3	6	A-specific	ART129B11	SPATA5L1	ART129	0.269	0.0276588	0.00042106	1.20497	1.9493e+08	2.14157e+08	2.44485e+08	2.61114e+08	0.129874	0.245269	0.432098	0.519254	0	12	11	27	New
E3-60	H07	176	172	168	164	1	1	A-specific	ART052H07	FAM212B	ART052	0.311375	0.0276588	0.000421571	1.24089	1.85075e+08	3.01221e+08	2.04989e+08	2.07139e+08	0.103694	0.783928	0.22229	0.238989	0	23	14	12	New
D9-101	D12	15	11	7	3	1	2	A-specific	ART157D12	TBC1D3B	ART157	0.25635	0.0277913	0.000425449	1.19445	1.9127e+08	2.25192e+08	2.40555e+08	2.27675e+08	0.0833843	0.309662	0.403173	0.306369	0	9	24	15	New
E5-104	H08	61	57	53	49	6	3	A-specific	ART084H08	MYLIP	ART084	0.272337	0.0279148	0.000429205	1.20776	1.63157e+08	1.79707e+08	2.15548e+08	2.14794e+08	-0.102188	-0.00168867	0.261235	0.250901	0	10	21	15	New
D8-97	G11	46	42	38	34	4	6	A-specific	ART128G11	C6orf222	ART128	0.267228	0.0280229	0.00043274	1.20349	1.90689e+08	2.14764e+08	2.29665e+08	2.58519e+08	0.0981325	0.249352	0.341884	0.504846	0	6	12	13	New
E2-117	D07	29	25	21	17	3	2	A-specific	ART033D07	ASRGL1	ART033	0.265182	0.0282916	0.000438781	1.20179	1.81893e+08	2.07379e+08	2.12142e+08	2.54087e+08	0.0982993	0.264776	0.288543	0.537124	0	12	17	17	New
E7-89	H08	61	57	53	49	6	2	A-specific	ART123H08	MUM1L1	ART123	0.257887	0.0293456	0.000459614	1.19573	2.0011e+08	2.56107e+08	2.2198e+08	2.54709e+08	0.175734	0.511721	0.298344	0.490799	2	16	9	19	New
E1-127	D10	79	75	71	67	1	2	A-specific	ART013D10	TBC1D3C	ART013	0.250596	0.0293456	0.000460595	1.1897	166485726	206188263	201883194	199115361	-0.0153673	0.276012	0.228203	0.201472	2	14	11	12	New
E2-117	E09	110	106	102	98	2	4	A-specific	ART025E09	OBSCN	ART025	0.279133	0.0293456	0.000461012	1.21347	1.66262e+08	1.80807e+08	2.40598e+08	2.02021e+08	-0.0313318	0.0669565	0.470139	0.206306	0	12	12	11	New
E2-117	D07	29	25	21	17	3	3	A-specific	ART030D07	METTL22	ART030	0.275189	0.0295039	0.000465473	1.21015	1.48711e+08	1.61255e+08	1.75895e+08	2.19898e+08	-0.192285	-0.0981478	0.0182267	0.328633	0	7	6	10	New
E5-104	D03	127	123	119	115	1	2	A-specific	ART085D03	EEF1A1	ART085	0.251129	0.0296965	0.000470496	1.19014	1.56131e+08	2.02972e+08	1.80821e+08	1.90085e+08	-0.165689	0.173946	0.00778253	0.0745917	0	12	4	9	New
E7-89	A08	64	60	56	52	3	2	A-specific	ART123A08	ZBTB42	ART123	0.266995	0.0297594	0.000473483	1.2033	1.58934e+08	2.2647e+08	1.8421e+08	1.77225e+08	-0.156631	0.334293	0.0292651	-0.0324667	0	16	9	4	New
E2-117	G11	159	155	151	147	6	2	A-specific	ART033G11	CRYAA	ART033	0.249677	0.029794	0.000476024	1.18894	1.67562e+08	2.1729e+08	2.00216e+08	1.94496e+08	-0.0200967	0.332131	0.205071	0.151539	0	7	13	7	New
E2-117	H06	32	28	24	20	1	6	A-specific	ART019H06	DLGAP2	ART019	0.246841	0.0301606	0.000483898	1.18661	1.81369e+08	2.15906e+08	2.11532e+08	2.33568e+08	0.0941395	0.322916	0.284387	0.415638	0	18	10	24	New
D9-101	G05	62	58	54	50	1	5	NA	ART148G05	SSX4	ART148	0.262533	0.0304543	0.000490646	1.19958	1.76388e+08	2.02907e+08	1.93034e+08	2.50149e+08	-0.0334768	0.159328	0.0856579	0.442183	1	7	5	5	New
E6-101	C11	45	41	37	33	1	2	NA	ART103C11	ATP6V1D	ART103	0.25553	0.0307326	0.000497184	1.19377	1.90728e+08	2.2928e+08	2.48449e+08	2.13486e+08	0.112703	0.371604	0.479787	0.253309	0	8	15	3	New
E7-89	B06	31	27	23	19	5	2	A-specific	ART122B06	C4orf17	ART122	0.246427	0.0313444	0.000509176	1.18627	1.87098e+08	2.11987e+08	2.2909e+08	2.37968e+08	0.0787355	0.238946	0.343826	0.392715	0	8	12	25	New
E7-89	B03	127	123	119	115	5	4	A-specific	ART116B03	C2orf27A	ART116	0.272091	0.0313448	0.000511279	1.20756	1.75949e+08	1.96224e+08	2.53236e+08	2.04025e+08	-0.00990471	0.127471	0.488391	0.170697	1	9	22	21	New
E5-104	F09	112	108	104	100	2	4	A-specific	ART079F09	CROT	ART079	0.252838	0.0314964	0.000515857	1.19155	1.71385e+08	2.14787e+08	1.90796e+08	2.25966e+08	-0.0312123	0.255574	0.085252	0.324051	0	6	17	14	New
D4-116	C09	95	91	87	83	3	6	A-specific	ART057C09	ALKBH3	ART057	0.241343	0.0322253	0.00052995	1.18209	1.71281e+08	1.93316e+08	2.1315e+08	2.0598e+08	-0.0211936	0.147225	0.283156	0.230068	0	11	12	17	New
E3-60	G09	95	91	87	83	6	3	NA	ART048G09	MTRF1L	ART048	0.245152	0.0323854	0.000534748	1.18522	1.66713e+08	2.18694e+08	1.9282e+08	1.93175e+08	-0.0470476	0.322016	0.134002	0.138295	1	14	14	9	New
E7-89	G08	63	59	55	51	6	5	NA	ART114G08	NDUFAB1	ART114	0.256131	0.03269	0.000541962	1.19427	1.68363e+08	2.34062e+08	1.96828e+08	1.86513e+08	-0.0734864	0.381863	0.124849	0.0412219	0	15	10	8	New
E7-89	E09	110	106	102	98	2	2	NA	ART121E09	COMMD5	ART121	0.2341	0.0339495	0.000565113	1.17617	1.86762e+08	2.19451e+08	2.30066e+08	2.21906e+08	0.0761405	0.288868	0.349958	0.291896	0	17	11	8	New
D9-101	E02	48	44	40	36	6	3	NA	ART156E02	FAM65C	ART156	0.237326	0.0359888	0.000601465	1.17881	1.66618e+08	2.04206e+08	2.02914e+08	1.89124e+08	-0.11568	0.168533	0.157674	0.0387301	0	13	10	10	New
D9-101	B03	78	74	70	66	3	1	A-specific	ART162B03	LST1	ART162	0.247801	0.0363159	0.000610892	1.1874	1.96827e+08	2.65336e+08	2.30197e+08	2.16158e+08	0.124696	0.546328	0.339677	0.231486	0	14	11	10	New
D9-101	A07	173	169	165	161	5	5	A-specific	ART149A07	PABPN1L	ART149	0.251039	0.0363159	0.000611786	1.19006	1.82968e+08	2.06783e+08	2.48904e+08	2.07453e+08	0.019361	0.186628	0.452392	0.17218	0	17	18	15	New
E3-60	E01	16	12	8	4	6	1	NA	ART054E01	SUMF2	ART054	0.22818	0.0376605	0.000636956	1.17136	1.90244e+08	2.34887e+08	2.20119e+08	2.26005e+08	0.143436	0.425073	0.32503	0.364744	0	23	12	12	New
E5-104	F09	112	108	104	100	5	3	NA	ART083F09	PDK1	ART083	0.24804	0.0376695	0.000641472	1.18759	1.64381e+08	1.80014e+08	1.94902e+08	2.30572e+08	-0.091402	0.000774386	0.115975	0.353165	0	9	14	17	New
E7-89	G04	94	90	86	82	1	3	NA	ART118G04	SGOL1	ART118	0.249214	0.0376695	0.000642144	1.18856	1.54542e+08	1.66711e+08	1.87567e+08	2.09488e+08	-0.197064	-0.107681	0.0553144	0.208818	0	5	10	26	New
E1-127	B06	31	27	23	19	2	4	NA	ART007B06	RBX1	ART007	0.246544	0.0377176	0.000645486	1.18636	166033926	177241536	208137096	220980321	-0.0192877	0.0577666	0.272217	0.351785	0	2	3	7	New
D8-97	D02	159	155	151	147	1	4	A-specific	ART133D02	SNAPC3	ART133	0.230539	0.0381495	0.000655427	1.17327	1.68163e+08	2.00876e+08	2.10266e+08	1.91839e+08	-0.0832254	0.152904	0.214566	0.0744712	0	16	12	16	New
E3-60	G04	94	90	86	82	1	6	A-specific	ART037G04	DIRAS3	ART037	0.236576	0.0383066	0.000661328	1.17819	1.86753e+08	2.12615e+08	2.13243e+08	2.48094e+08	0.116712	0.281346	0.279245	0.499272	0	5	5	14	New
E5-104	F06	32	28	24	20	2	3	A-specific	ART082F06	FAM46B	ART082	0.232743	0.0383066	0.000663249	1.17507	1.50027e+08	1.88834e+08	1.85223e+08	1.7033e+08	-0.223225	0.0697858	0.042488	-0.0837194	0	17	8	10	New
E7-89	G02	47	43	39	35	6	6	A-specific	ART111G02	ARHGAP20	ART111	0.226307	0.0392016	0.000682121	1.16984	1.92394e+08	2.29093e+08	2.3692e+08	2.22033e+08	0.119005	0.350903	0.39231	0.292725	0	10	9	11	New
E5-104	B02	46	42	38	34	3	6	A-specific	ART075B02	POLR3D	ART075	0.224488	0.0392016	0.000683986	1.16836	1.80194e+08	2.09496e+08	2.21869e+08	2.18298e+08	0.0411006	0.219586	0.302931	0.274247	0	12	21	14	New
D9-101	F11	48	44	40	36	5	5	NA	ART149F11	SCT	ART149	0.228699	0.0400668	0.000702861	1.17178	1.91768e+08	2.32856e+08	2.10377e+08	2.3956e+08	0.0871366	0.357943	0.20978	0.379785	0	14	7	16	New
E5-104	H05	64	60	56	52	1	4	NA	ART079H05	C22orf32	ART079	0.229771	0.0400668	0.000705772	1.17265	167751967	2.21547e+08	1.91747e+08	1.94841e+08	-0.0621199	0.300281	0.0924284	0.110245	0	16	8	16	New
D4-116	E07	174	170	166	162	5	6	A-specific	ART056E07	FTH1P3	ART056	0.238739	0.0400668	0.000707117	1.17996	1.92836e+08	2.06168e+08	2.30288e+08	2.5373e+08	0.149821	0.24009	0.394729	0.530859	0	4	22	27	New
E2-117	A06	29	25	21	17	5	1	A-specific	ART035A06	C2orf27B	ART035	0.228658	0.0402481	0.000713007	1.17174	1.80549e+08	2.33288e+08	2.13259e+08	2.03668e+08	0.0875954	0.434623	0.296117	0.21802	0	13	9	3	New
E3-60	E04	94	90	86	82	2	6	A-specific	ART037E04	CMPK1	ART037	0.216258	0.0414553	0.000737165	1.16172	1.76411e+08	2.09849e+08	2.09651e+08	2.06588e+08	0.0345214	0.262456	0.254738	0.235143	0	19	8	18	New
E2-117	H09	93	89	85	81	6	1	A-specific	ART036H09	MEPCE	ART036	0.21859	0.0420365	0.00075031	1.1636	1.79932e+08	2.12548e+08	2.07442e+08	2.22753e+08	0.0826643	0.300301	0.25622	0.347241	0	20	11	16	New
E5-104	D01	191	187	183	179	1	2	A-specific	ART085D01	DLST	ART085	0.237375	0.0423748	0.00075918	1.17885	1.74318e+08	2.45398e+08	1.96546e+08	1.95626e+08	-0.00673201	0.44779	0.128093	0.116045	0	29	12	7	New
E3-60	A12	13	9	5	1	2	2	A-specific	ART049A12	ZNF397	ART049	0.221595	0.0450908	0.000810855	1.16602	1.76727e+08	2.26841e+08	1.93544e+08	2.10457e+08	0.0371072	0.374786	0.13941	0.26191	0	21	9	13	New
E3-60	G06	30	26	22	18	1	5	A-specific	ART040G06	BDH2	ART040	0.229967	0.045157	0.000817433	1.17281	1.68232e+08	2.02143e+08	1.82201e+08	2.20207e+08	-0.0339669	0.20848	0.0522737	0.327246	0	9	8	7	New
E6-101	B11	47	43	39	35	2	1	A-specific	ART106B11	AIFM3	ART106	0.224851	0.045157	0.000818083	1.16866	1.92553e+08	2.20085e+08	2.10668e+08	2.53216e+08	0.126447	0.312553	0.241805	0.499539	0	10	4	16	New
E7-89	B01	14	10	6	2	3	5	NAsd+	ART114B01	EIF4E3	ART114	0.216678	0.0455351	0.000829347	1.16205	1.79871e+08	2.26192e+08	2.07785e+08	2.05377e+08	0.0219041	0.332521	0.203	0.180226	0	14	10	10	New
D4-116	A07	173	169	165	161	5	1	A-specific	ART071A07	ARPC1B	ART071	0.231853	0.0455351	0.00083102	1.17434	1.87592e+08	2.27424e+08	1.99149e+08	2.41385e+08	0.110043	0.381652	0.185137	0.458897	0	12	5	29	New
E7-89	D07	175	171	167	163	4	6	A-specific	ART110D07	HSPA9	ART110	0.229534	0.0456087	0.000835412	1.17246	1.74967e+08	1.93759e+08	2.34556e+08	2.00786e+08	-0.0179734	0.109235	0.377841	0.147605	0	10	15	11	New
E5-104	E01	190	186	182	178	5	6	NA	ART074E01	MIIP	ART074	0.212012	0.0460268	0.000846148	1.1583	1.86393e+08	2.21667e+08	2.28869e+08	2.15692e+08	0.0898953	0.30106	0.347746	0.256916	0	18	18	17	New
E6-101	H04	109	105	101	97	6	4	A-specific	ART099H04	TDRKH	ART099	0.210708	0.0466783	0.000861245	1.15726	1.70895e+08	1.95461e+08	1.95063e+08	2.0903e+08	-0.0456981	0.14137	0.130777	0.222882	0	5	5	22	New
E7-89	F02	160	156	152	148	2	2	NA	ART121F02	ARMC12	ART121	0.226391	0.0468279	0.000867135	1.1699	1.64983e+08	2.06273e+08	2.06776e+08	1.78197e+08	-0.102746	0.199528	0.195982	-0.0245766	0	12	11	8	New
D8-97	H03	128	124	120	116	4	2	NA	ART140H03	VGLL1	ART140	0.211039	0.0469104	0.000871798	1.15752	1.72484e+08	1.94476e+08	2.00922e+08	2.14876e+08	-0.0466204	0.106189	0.148989	0.238078	0	3	9	20	New
E2-117	B01	191	187	183	179	5	6	A-specific	ART020B01	DHX36	ART020	0.227174	0.0473392	0.000882934	1.17054	1.81709e+08	2.39365e+08	1.94335e+08	2.21371e+08	0.0968412	0.471724	0.162058	0.338262	1	21	9	28	New
D9-101	C11	159	155	151	147	3	5	A-specific	ART150C11	OTUD7A	ART150	0.232473	0.0476486	0.000891889	1.17485	1.87088e+08	1.9559e+08	2.35124e+08	2.38821e+08	0.0514902	0.106337	0.370227	0.375326	0	5	12	13	New
E3-60	D05	141	137	133	129	3	1	NA	ART054D05	RRAGA	ART054	0.214301	0.0478527	0.000898908	1.16014	1.93821e+08	2.45002e+08	2.2797e+08	2.14942e+08	0.170306	0.485899	0.375589	0.292333	0	16	13	11	New
E5-104	E05	144	140	136	132	6	2	A-specific	ART087E05	CAMK2D	ART087	0.231186	0.048094	0.000906656	1.1738	1.66469e+08	2.14153e+08	2.115e+08	1.79107e+08	-0.0731998	0.25131	0.23388	-0.0112323	0	13	19	12	New
E2-117	C01	189	185	181	177	4	1	A-specific	ART035C01	noID	ART035	0.211465	0.048119	0.000910344	1.15786	1.80357e+08	1.97885e+08	2.18726e+08	2.25164e+08	0.086065	0.197173	0.332639	0.362776	0	7	14	22	New
D4-116	D09	111	107	103	99	4	5	NA	ART059D09	CXorf21	ART059	0.203222	0.0484237	0.000922426	1.15127	1.73021e+08	2.01303e+08	1.97213e+08	2.03581e+08	-0.00660716	0.205634	0.171044	0.213168	0	8	7	10	New
E7-89	D12	15	11	7	3	4	6	NAc+	ART110D12	PRKCA	ART110	0.297012	0.0484237	0.000922583	1.2286	1.93974e+08	1.97785e+08	2.44207e+08	2.962e+08	0.130803	0.138906	0.436016	0.708523	0	1	13	12	New
E2-117	H01	13	9	5	1	6	2	A-specific	ART033H01	LINC00479	ART033	0.208495	0.0485757	0.000931788	1.15548	1.86453e+08	2.11405e+08	2.34789e+08	2.15598e+08	0.134017	0.292518	0.434879	0.30014	0	13	18	8	New
E7-89	B11	190	186	182	178	3	3	A-specific	ART120B11	NEUROD2	ART120	0.296448	0.0485757	0.000931974	1.22812	1.58784e+08	2.00825e+08	2.36976e+08	1.64701e+08	-0.157994	0.160912	0.392653	-0.138203	2	25	22	13	New
E1-127	H02	160	156	152	148	4	1	A-specific	ART017H02	C17orf28	ART017	0.205101	0.0495993	0.000954927	1.15277	183420054	205092387	223775091	219700377	0.124386	0.268324	0.376732	0.343405	0	10	13	7	New
E7-89	G03	79	75	71	67	6	5	NA	ART114G03	INSL3	ART114	0.200723	0.0503278	0.000978925	1.14927	1.85702e+08	2.14689e+08	2.13197e+08	2.24498e+08	0.067933	0.257223	0.240097	0.308649	0	9	26	12	New
D8-97	F01	14	10	6	2	6	1	A-specific	ART144F01	SYT13	ART144	0.204427	0.0503278	0.000980026	1.15223	1.93418e+08	2.16043e+08	2.38127e+08	2.26988e+08	0.118637	0.257918	0.394082	0.317192	0	8	13	11	New
D4-116	A04	93	89	85	81	5	2	NA	ART068A04	CCDC50	ART068	0.204863	0.0503278	0.000985039	1.15258	1.80166e+08	2.04152e+08	2.20717e+08	2.03204e+08	0.0517656	0.225912	0.333483	0.21049	0	9	6	11	New
E5-104	A04	93	89	85	81	5	1	A-specific	ART089A04	OSBPL6	ART089	0.202837	0.0503278	0.000988274	1.15096	1.92639e+08	2.2766e+08	2.33896e+08	2.22574e+08	0.137452	0.339547	0.37909	0.302229	0	13	15	9	New
E5-104	C07	173	169	165	161	4	1	NA	ART089C07	DEPDC7	ART089	0.197888	0.0503278	0.000990761	1.14702	1.87198e+08	2.20218e+08	2.21517e+08	2.20658e+08	0.0961117	0.291601	0.300641	0.289758	0	14	4	7	New
E2-117	B04	95	91	87	83	5	1	A-specific	ART035B04	SDS	ART035	0.201536	0.0503278	0.000990847	1.14992	1.89098e+08	2.28971e+08	2.19825e+08	2.18598e+08	0.154339	0.407678	0.339867	0.320082	0	15	11	10	New
D9-101	G07	31	27	23	19	6	1	A-specific	ART162G07	SSC5D	ART162	0.203496	0.0503278	0.000992505	1.15149	2.0221e+08	2.26528e+08	2.47029e+08	2.33318e+08	0.163629	0.318197	0.441485	0.341693	1	15	8	14	New
E6-101	H10	125	121	117	113	6	2	A-specific	ART105H10	SPIRE2	ART105	0.221081	0.0506285	0.0010023	1.16561	1.8301e+08	2.44046e+08	1.95271e+08	2.09863e+08	0.0531121	0.461646	0.132314	0.228621	0	19	6	12	New
E2-117	B05	63	59	55	51	5	3	A-specific	ART029B05	COMMD10	ART029	0.216837	0.0506285	0.0010052	1.16218	1.5827e+08	1.97707e+08	1.95841e+08	1.72005e+08	-0.102399	0.195873	0.173193	-0.0257511	0	7	3	7	New
E2-117	B03	78	74	70	66	3	1	A-specific	ART036B03	ACOT11	ART036	0.206425	0.0519287	0.00103449	1.15383	1.84174e+08	2.24443e+08	2.22512e+08	2.05631e+08	0.116278	0.378862	0.357395	0.231854	0	13	20	11	New
E7-89	B06	31	27	23	19	2	4	A-specific	ART115B06	CPSF4L	ART115	0.226648	0.0523105	0.00104559	1.17011	1.75144e+08	1.86271e+08	1.9789e+08	2.46817e+08	-0.0165213	0.0523781	0.13261	0.445392	0	9	13	21	New
E2-117	A05	61	57	53	49	2	5	A-specific	ART022A05	LOC148413	ART022	0.243524	0.0524413	0.00105171	1.18388	1.61048e+08	1.9411e+08	2.23299e+08	1.71118e+08	-0.077303	0.169383	0.362492	-0.0332128	0	15	12	5	New
E5-104	E09	110	106	102	98	2	4	NA	ART079E09	PTPRK	ART079	0.200261	0.0548982	0.00110584	1.14891	1.71696e+08	2.17821e+08	1.9523e+08	1.96272e+08	-0.0285908	0.275811	0.118401	0.120798	0	15	11	11	New
E7-89	H07	176	172	168	164	1	3	A-specific	ART118H07	CEP41	ART118	0.197171	0.0548982	0.00111191	1.14645	1.46254e+08	1.62871e+08	1.80845e+08	1.69168e+08	-0.27658	-0.141295	0.00266303	-0.099595	0	11	15	10	New
E6-101	E05	62	58	54	50	2	3	A-specific	ART100E05	AIFM1	ART100	0.21979	0.0548982	0.001112	1.16456	1.55481e+08	1.82832e+08	2.02463e+08	1.65231e+08	-0.182069	0.0450106	0.184497	-0.116344	0	5	20	3	New
E6-101	H09	93	89	85	81	6	4	NA	ART099H09	POLR2A	ART099	0.19884	0.0552824	0.00112347	1.14777	1.73383e+08	1.88827e+08	1.99512e+08	2.15539e+08	-0.0248468	0.0915544	0.163308	0.267116	0	3	5	3	New
E7-89	B12	15	11	7	3	5	4	A-specific	ART116B12	RAD51	ART116	0.193893	0.05759	0.00117422	1.14385	1.73213e+08	2.12131e+08	1.92324e+08	2.01503e+08	-0.0325161	0.239926	0.0914521	0.152754	0	15	10	5	New
D8-97	B12	190	186	182	178	3	4	A-specific	ART135B12	ENO3	ART135	0.195197	0.0576562	0.00117942	1.14488	1.76933e+08	1.98935e+08	2.17283e+08	2.02869e+08	-0.00987911	0.138894	0.261932	0.155127	0	13	6	11	New
E2-117	D08	143	139	135	131	4	4	NA	ART026D08	FTL	ART026	0.189144	0.0580872	0.00119212	1.14009	1.66853e+08	1.908e+08	190793199	2.02357e+08	-0.026212	0.144571	0.135523	0.208701	0	10	11	14	New
E3-60	D11	47	43	39	35	4	4	A-specific	ART044D11	PRDX2	ART044	0.191056	0.0580889	0.00119604	1.1416	1.6771e+08	1.91114e+08	1.90059e+08	2.04017e+08	-0.0384534	0.127536	0.113193	0.217079	0	6	12	14	New
E2-117	E04	112	108	104	100	6	3	A-specific	ART030E04	RAD51D	ART030	0.198393	0.0583875	0.00120791	1.14742	1.56041e+08	1.89524e+08	1.88546e+08	1.71888e+08	-0.122865	0.134891	0.118428	-0.0267327	0	7	11	8	New
E3-60	C10	77	73	69	65	1	5	A-specific	ART040C10	C14orf80	ART040	0.19691	0.0583875	0.00121	1.14624	1.7338e+08	2.15629e+08	1.99033e+08	1.93119e+08	0.00951968	0.301657	0.179753	0.137878	0	16	10	3	New
E2-117	H10	125	121	117	113	6	3	A-specific	ART030H10	RHOQ	ART030	0.204688	0.0584689	0.00121835	1.15244	1.39774e+08	1.81086e+08	1.5044e+08	1.64183e+08	-0.281695	0.0691827	-0.207301	-0.0929004	0	12	5	8	New
D8-97	D08	143	139	135	131	4	4	A-specific	ART134D08	DCDC2B	ART134	0.202476	0.0584689	0.0012195	1.15067	1.7343e+08	1.85234e+08	2.21438e+08	2.04407e+08	-0.0387343	0.0359496	0.289255	0.166021	0	8	14	17	New
E2-117	F11	48	44	40	36	2	2	A-specific	ART031F11	FAM167A	ART031	0.209792	0.0605283	0.00127859	1.15652	1.63608e+08	2.19363e+08	1.75798e+08	1.87992e+08	-0.0545467	0.345831	0.0174323	0.102472	0	14	8	11	New
D4-116	E09	110	106	102	98	2	3	NA	ART064E09	PCGF2	ART064	0.189798	0.0605283	0.00127918	1.1406	1.50408e+08	1.648e+08	1.83513e+08	1.70722e+08	-0.208674	-0.0830159	0.0671728	-0.0407846	0	8	7	8	New
E3-60	D08	143	139	135	131	4	5	NA	ART041D08	C17orf82	ART041	0.18846	0.0605283	0.00127951	1.13955	1.83152e+08	2.17384e+08	2.01151e+08	2.19542e+08	0.0886273	0.313348	0.195026	0.322886	0	9	11	9	New
E5-104	D10	79	75	71	67	1	5	NA	ART076D10	FBXO9	ART076	0.188784	0.0605283	0.00127968	1.1398	1.72615e+08	1.95813e+08	1.97115e+08	2.1455e+08	-0.0208954	0.122146	0.13226	0.24926	0	10	3	18	New
D4-116	F04	110	106	102	98	6	4	A-specific	ART063F04	C1QTNF9	ART063	0.190497	0.0605283	0.001284	1.14116	1.69485e+08	1.97258e+08	2.02706e+08	1.85022e+08	-0.036402	0.17635	0.21068	0.0752558	0	7	7	10	New
E1-127	D06	31	27	23	19	1	1	A-specific	ART016D06	SYTL5	ART016	0.196518	0.0605283	0.00128673	1.14593	189660681	201818178	231201036	234683190	0.172655	0.245106	0.42383	0.438582	0	8	12	5	New
E2-117	G08	142	138	134	130	4	5	A-specific	ART023G08	RPS27A	ART023	0.185293	0.0621204	0.00132473	1.13705	1.8254e+08	2.09696e+08	2.18146e+08	2.0918e+08	0.103425	0.280807	0.328805	0.256541	1	17	8	9	New
E5-104	A05	61	57	53	49	5	3	A-specific	ART083A05	PSMC3	ART083	0.185779	0.0626668	0.00134057	1.13743	1.63326e+08	1.88935e+08	1.98705e+08	1.85691e+08	-0.100694	0.0705569	0.14385	0.0408472	0	12	9	4	New
E5-104	A07	32	28	24	20	3	5	A-specific	ART078A07	SEPSECS	ART078	0.18776	0.0635734	0.00136422	1.13899	1.80801e+08	2.0357e+08	2.03812e+08	2.28872e+08	0.0459519	0.178188	0.180461	0.342486	0	11	10	15	New
E6-101	A01	189	185	181	177	2	1	A-specific	ART106A01	CDC23	ART106	0.199668	0.0641858	0.00138165	1.14843	1.85195e+08	2.14558e+08	2.34084e+08	1.97357e+08	0.0702317	0.275857	0.393863	0.139979	0	12	18	7	New
D9-101	H08	61	57	53	49	6	5	NA	ART150H08	HUNK	ART150	0.179389	0.0642626	0.00139356	1.1324	1.75141e+08	1.97004e+08	2.00632e+08	2.04139e+08	-0.043711	0.116733	0.141357	0.148946	0	9	8	12	New
E5-104	H03	77	73	69	65	6	5	NA	ART078H03	IFT57	ART078	0.211394	0.0642626	0.00139912	1.15781	1.84311e+08	1.94642e+08	2.39504e+08	2.26664e+08	0.0736951	0.113492	0.413275	0.328501	1	5	10	10	New
D4-116	D04	95	91	87	83	1	3	NA	ART064D04	FAM117B	ART064	0.178966	0.0642626	0.00140047	1.13207	1.56613e+08	1.75147e+08	1.79902e+08	1.80868e+08	-0.150354	0.00483351	0.0385028	0.0424984	0	6	15	8	New
E5-104	A12	192	188	184	180	3	5	A-specific	ART078A12	FAM43A	ART078	0.192922	0.0642626	0.00140049	1.14308	1.68348e+08	1.97522e+08	2.13741e+08	1.83534e+08	-0.0570027	0.134678	0.249086	0.0239931	0	15	23	5	New
E5-104	E10	128	124	120	116	6	3	NA	ART084E10	SNX4	ART084	0.183454	0.0644461	0.00141549	1.1356	1.516e+08	1.71226e+08	1.72075e+08	1.88301e+08	-0.208182	-0.0714349	-0.063735	0.0609859	0	7	5	10	New
E5-104	F03	128	124	120	116	5	3	NA	ART083F03	PLEKHO2	ART083	0.185513	0.0644461	0.0014157	1.13722	1.60194e+08	1.78852e+08	2.00293e+08	1.83522e+08	-0.128625	-0.00856991	0.155338	0.0238965	0	9	7	9	New
E2-117	B03	127	123	119	115	2	3	A-specific	ART028B03	PPM1B	ART028	0.185995	0.0644461	0.00141741	1.1376	1.51772e+08	1.63366e+08	1.8618e+08	1.81088e+08	-0.162889	-0.0793822	0.10021	0.0484915	0	6	17	17	New
E6-101	E05	144	140	136	132	6	4	A-specific	ART099E05	PER1	ART099	0.189072	0.0649152	0.00143207	1.14003	1.71667e+08	2.13891e+08	1.9275e+08	1.87321e+08	-0.0392006	0.271368	0.113566	0.0646801	0	15	6	9	New
E2-117	A11	45	41	37	33	5	1	NA	ART035A11	RHOJ	ART035	0.199278	0.0656858	0.00145346	1.14812	1.84657e+08	2.35686e+08	1.95163e+08	2.21704e+08	0.120054	0.449373	0.16819	0.340431	0	8	7	10	New
E1-127	E08	64	60	56	52	6	4	A-specific	ART009E08	NKAPP1	ART009	0.178482	0.0660825	0.00146665	1.13169	159082749	187352361	184189347	180367299	-0.0809884	0.137804	0.0958722	0.0588051	0	9	8	11	New
E5-104	A07	173	169	165	161	2	5	A-specific	ART076A07	C1orf94	ART076	0.175976	0.0666845	0.00148447	1.12973	1.73526e+08	2.00511e+08	1.97302e+08	2.07071e+08	-0.0132945	0.156345	0.13363	0.198069	0	8	6	10	New
D4-116	D08	143	139	135	131	4	1	A-specific	ART071D08	KCNAB2	ART071	0.18626	0.0670056	0.0014961	1.13781	1.90857e+08	2.05243e+08	2.10416e+08	2.42485e+08	0.134938	0.233603	0.264532	0.465459	0	4	12	13	New
D4-116	A09	109	105	101	97	5	1	NA	ART071A09	C2orf65	ART071	0.17806	0.0670454	0.00150147	1.13136	1.88103e+08	2.19706e+08	2.17251e+08	2.06481e+08	0.113964	0.331844	0.310653	0.233574	0	16	10	5	New
E7-89	D09	93	89	85	81	3	5	NA	ART114D09	HSPB9	ART114	0.176031	0.0695275	0.0015617	1.12977	1.69939e+08	1.86014e+08	1.92936e+08	2.08435e+08	-0.0600435	0.0503849	0.0960321	0.201547	0	4	7	6	New
E2-117	G03	79	75	71	67	6	3	NA	ART030G03	C16orf45	ART030	0.180556	0.0713439	0.00160727	1.13332	1.41005e+08	1.73591e+08	1.53494e+08	1.63903e+08	-0.269044	0.00820477	-0.178309	-0.0953601	0	8	8	8	New
D4-116	E11	46	42	38	34	2	2	A-specific	ART067E11	ADH1C	ART067	0.179811	0.071977	0.00162635	1.13274	1.91968e+08	2.3698e+08	2.12619e+08	2.08666e+08	0.143305	0.441033	0.279561	0.248756	0	19	10	12	New
D8-97	H03	128	124	120	116	4	6	NA	ART128H03	empty	ART128	0.173455	0.0722904	0.00163826	1.12776	1.82517e+08	2.09518e+08	2.15558e+08	2.03711e+08	0.0349466	0.213675	0.250426	0.161103	0	21	19	12	New
D9-101	A04	93	89	85	81	2	1	A-specific	ART160A04	MPDZ	ART160	0.180767	0.0726232	0.00165066	1.13349	1.96083e+08	2.1914e+08	2.10156e+08	2.46567e+08	0.119234	0.270358	0.208269	0.421377	0	3	6	5	New
D4-116	A04	93	89	85	81	2	5	A-specific	ART058A04	AK2	ART058	0.219123	0.0728405	0.00166047	1.16403	1.71774e+08	2.05558e+08	2.24471e+08	1.7716e+08	-0.0170418	0.235814	0.357819	0.0126116	0	15	8	5	New
E6-101	D01	13	9	5	1	3	4	NA	ART099D01	empty	ART099	0.170493	0.073571	0.00168204	1.12544	1.69355e+08	1.94576e+08	1.92038e+08	1.90922e+08	-0.0587591	0.134822	0.108231	0.0921507	0	8	8	2	New
D8-97	C10	77	73	69	65	4	4	A-specific	ART134C10	ZBTB32	ART134	0.168307	0.0737389	0.0016908	1.12374	1.66754e+08	1.94396e+08	1.86214e+08	1.91765e+08	-0.0953632	0.105598	0.039314	0.0739186	0	8	7	9	New
D9-101	E01	16	12	8	4	6	3	NA	ART156E01	CCDC125	ART156	0.181191	0.0742838	0.00170826	1.13382	1.66343e+08	1.85228e+08	1.77739e+08	2.1076e+08	-0.118068	0.0278058	-0.0334357	0.195	0	10	6	10	New
D8-97	F10	80	76	72	68	2	2	NA	ART139F10	HES4	ART139	0.178511	0.0748803	0.00172699	1.13172	1.64633e+08	1.92623e+08	1.99303e+08	1.7774e+08	-0.11383	0.0923786	0.137317	-0.0356527	2	8	9	10	New
E1-127	F10	126	122	118	114	6	2	NA	ART015F10	HSP90AB1	ART015	0.235048	0.0754561	0.00174531	1.17695	170979444	254503233	189781038	179962605	0.0230571	0.579734	0.139018	0.0555645	0	10	10	2	New
E3-60	A07	173	169	165	161	2	3	A-specific	ART046A07	FTSJ2	ART046	0.175004	0.0758504	0.0017595	1.12897	1.53278e+08	1.65053e+08	189201342	1.75215e+08	-0.168265	-0.0839648	0.106669	-0.00248635	0	5	9	11	New
E1-127	H04	109	105	101	97	6	4	A-specific	ART009H04	EDEM3	ART009	0.166558	0.0762126	0.001773	1.12238	160786206	186079815	182607570	184489722	-0.0656221	0.127971	0.0834291	0.0914077	0	5	7	4	New
E2-117	A07	173	169	165	161	2	6	A-specific	ART019A07	PITPNM3	ART019	0.183738	0.0773678	0.00180505	1.13582	1.78147e+08	1.99765e+08	2.29343e+08	1.93508e+08	0.0682733	0.210817	0.401023	0.144195	0	6	10	10	New
E5-104	G10	78	74	70	66	4	1	A-specific	ART089G10	PIK3R5	ART089	0.166079	0.0780572	0.00182635	1.122	1.89584e+08	2.14185e+08	2.24732e+08	2.17422e+08	0.114386	0.251524	0.32143	0.268441	1	11	29	17	New
D4-116	C03	125	121	117	113	4	2	NA	ART068C03	CPNE5	ART068	0.232178	0.0782991	0.00183997	1.17461	1.87906e+08	2.24769e+08	2.5448e+08	1.92223e+08	0.112454	0.364712	0.538842	0.130343	0	10	13	5	New
D8-97	F06	32	28	24	20	5	1	NA	ART143F06	GPR116	ART143	0.166302	0.0782991	0.00184306	1.12218	2.03535e+08	2.21352e+08	2.29595e+08	2.47345e+08	0.192193	0.292941	0.341442	0.441103	1	18	9	16	New
D4-116	G01	190	186	182	178	1	6	A-specific	ART055G01	APBB2	ART055	0.165714	0.0782991	0.00184771	1.12172	1.78816e+08	1.93187e+08	1.98241e+08	2.15477e+08	0.0409206	0.146264	0.178546	0.295095	1	4	8	26	New
E7-89	E11	46	42	38	34	2	1	A-specific	ART124E11	empty	ART124	0.173017	0.0797079	0.00189142	1.12741	1.94186e+08	2.39747e+08	2.10221e+08	2.20066e+08	0.132382	0.416487	0.219821	0.279888	0	22	8	16	New
E2-117	D05	63	59	55	51	4	5	A-specific	ART023D05	ARPC5	ART023	0.176669	0.0797079	0.00189161	1.13027	1.73373e+08	1.83986e+08	199574291	2.19304e+08	0.0290891	0.0921021	0.200439	0.324733	0	8	6	11	New
E7-89	D01	13	9	5	1	3	1	NA	ART126D01	CTNNA3	ART126	0.223647	0.0800559	0.00190522	1.16768	1.97915e+08	2.01829e+08	2.47939e+08	2.60712e+08	0.159821	0.168104	0.457897	0.524405	0	8	11	9	New
E6-101	H07	176	172	168	164	4	1	A-specific	ART107H07	SYTL3	ART107	0.16792	0.0801469	0.00191275	1.12344	1.94663e+08	2.29844e+08	2.22461e+08	2.10754e+08	0.142168	0.375148	0.320388	0.234727	0	12	12	6	New
D4-116	B10	79	75	71	67	2	1	NA	ART070B10	DTX3	ART070	0.16314	0.0804613	0.00192563	1.11972	1.9494e+08	2.26849e+08	2.12802e+08	2.20302e+08	0.165475	0.378	0.280798	0.327048	0	20	7	13	New
D8-97	D12	15	11	7	3	1	3	NA	ART136D12	SPATA2L	ART136	0.161658	0.0808412	0.00194012	1.11857	1.67126e+08	1.91792e+08	1.84525e+08	1.94754e+08	-0.0921459	0.0861408	0.0261677	0.0962264	0	13	9	11	New
E2-117	H04	109	105	101	97	6	3	NA	ART030H04	PEX11A	ART030	0.162881	0.0813359	0.00195743	1.11952	1.51074e+08	1.75642e+08	1.64568e+08	1.79114e+08	-0.16954	0.0251506	-0.0778015	0.0326766	0	11	8	5	New
D8-97	A04	93	89	85	81	2	3	NA	ART136A04	41162	ART136	0.164149	0.0815293	0.00196754	1.1205	1.61282e+08	1.86723e+08	1.74075e+08	1.91562e+08	-0.143501	0.0474936	-0.057937	0.0723871	0	6	10	15	New
E5-104	E05	62	58	54	50	2	4	A-specific	ART079E05	VEGFB	ART079	0.196901	0.0816549	0.00197603	1.14623	1.68371e+08	2.35106e+08	1.81837e+08	1.8283e+08	-0.0568044	0.385976	0.0158663	0.0184479	0	20	7	9	New
E3-60	G02	158	154	150	146	1	4	A-specific	ART043G02	VPS54	ART043	0.166341	0.0821842	0.00199884	1.12221	1.64002e+08	1.98446e+08	1.78634e+08	1.85694e+08	-0.0707009	0.181849	0.0237541	0.0813185	0	9	10	6	New
E6-101	F02	46	42	38	34	6	1	A-specific	ART108F02	HSPA1A	ART108	0.169328	0.0821842	0.00200613	1.12453	1.93618e+08	2.05197e+08	2.13621e+08	2.42611e+08	0.134406	0.211498	0.261887	0.437817	0	6	7	13	New
D4-116	A01	16	12	8	4	3	5	A-specific	ART060A01	FSD1	ART060	0.158732	0.0821842	0.00200936	1.11631	1.83907e+08	2.05195e+08	2.02074e+08	2.13386e+08	0.0814226	0.233264	0.20617	0.28103	0	9	6	7	New
E3-60	A05	144	140	136	132	3	5	A-specific	ART042A05	CCDC127	ART042	0.163977	0.0821842	0.00201082	1.12037	1.66342e+08	2.00929e+08	1.84761e+08	1.84109e+08	-0.0502623	0.199792	0.0724064	0.0689458	0	9	11	11	New
E5-104	F02	160	156	152	148	5	4	A-specific	ART080F02	RASSF7	ART080	0.157994	0.0877677	0.00216001	1.11573	1.619e+08	1.81658e+08	1.7935e+08	1.96714e+08	-0.11335	0.0138884	-0.00399912	0.124043	0	7	9	10	New
E3-60	D10	79	75	71	67	1	6	NA	ART037D10	PARP11	ART037	0.158104	0.0877677	0.00216184	1.11582	1.84084e+08	2.12893e+08	2.13212e+08	2.01598e+08	0.0959431	0.283236	0.279034	0.199873	0	11	12	10	New
E5-104	A07	173	169	165	161	5	5	A-specific	ART077A07	BCS1L	ART077	0.15781	0.0877677	0.00217062	1.11559	1.76268e+08	2.11635e+08	1.97724e+08	1.97588e+08	0.0093219	0.234243	0.136715	0.130438	0	20	10	10	New
E5-104	B09	111	107	103	99	5	3	A-specific	ART083B09	DBF4B	ART083	0.155427	0.0877677	0.0021709	1.11375	1.63667e+08	1.82484e+08	1.89104e+08	1.9085e+08	-0.0976859	0.020434	0.0724008	0.080388	0	7	7	11	New
E5-104	F10	126	122	118	114	6	6	NA	ART075F10	POU2F2	ART075	0.183177	0.0883361	0.00219086	1.13538	2.13348e+08	2.54945e+08	2.23527e+08	2.71198e+08	0.284761	0.502849	0.313672	0.587293	10	35	15	36	New
E5-104	G04	94	90	86	82	1	6	NA	ART073G04	DYX1C1	ART073	0.16161	0.0891389	0.00221673	1.11853	1.9089e+08	2.05248e+08	2.20513e+08	2.33859e+08	0.12429	0.190033	0.294085	0.373583	0	6	16	12	New
E6-101	D10	79	75	71	67	4	1	NA	ART107D10	CSTF2T	ART107	0.15427	0.0898883	0.00224407	1.11286	1.91656e+08	2.16788e+08	2.07678e+08	2.2204e+08	0.119711	0.290773	0.221184	0.309988	0	8	8	5	New
E5-104	D12	15	11	7	3	4	4	NA	ART080D12	MAB21L2	ART080	0.154527	0.0898883	0.00224738	1.11306	1.75705e+08	1.9901e+08	2.06282e+08	1.98123e+08	0.00470435	0.145507	0.197843	0.134345	0	12	6	8	New
E1-127	H10	80	76	72	68	4	4	A-specific	ART008H10	ATAD3C	ART008	0.160238	0.0900799	0.0022582	1.11747	157926105	166343274	185799780	189691425	-0.0915161	-0.0337866	0.108431	0.131522	0	3	9	7	New
E3-60	G08	142	138	134	130	4	4	A-specific	ART044G08	RFESD	ART044	0.154053	0.0908358	0.00228322	1.11269	1.73927e+08	1.97101e+08	2.0387e+08	1.90465e+08	0.0140627	0.172039	0.214392	0.117917	0	11	4	11	New
E7-89	E12	14	10	6	2	2	4	NAsd+	ART115E12	RAB9B	ART115	0.151108	0.092452	0.00233002	1.11042	1.68588e+08	1.85943e+08	1.92696e+08	1.93542e+08	-0.0715539	0.049834	0.0942353	0.0945937	0	6	7	3	New
D8-97	G11	159	155	151	147	6	1	NA	ART144G11	PREP	ART144	0.162147	0.0925168	0.00233784	1.11895	1.99632e+08	2.41281e+08	2.1297e+08	2.28839e+08	0.16426	0.417312	0.233	0.328907	0	11	7	10	New
D9-101	F05	64	60	56	52	2	4	NA	ART151F05	FGF4	ART151	0.190234	0.0927609	0.00235021	1.14095	1.73413e+08	1.76951e+08	2.04726e+08	2.21131e+08	-0.0580158	-0.0381404	0.170501	0.264295	0	1	9	8	New
E5-104	A03	125	121	117	113	2	6	NA	ART073A03	KCMF1	ART073	0.15003	0.0937347	0.00238115	1.10959	1.88027e+08	2.173e+08	2.11783e+08	2.14571e+08	0.10249	0.272351	0.235808	0.249402	0	16	11	12	New
E3-60	D12	15	11	7	3	4	4	NA	ART044D12	PRUNE	ART044	0.160765	0.0937873	0.00239618	1.11788	1.74644e+08	2.1277e+08	1.87545e+08	1.96909e+08	0.0200031	0.282399	0.0939864	0.165919	0	12	5	7	New
E2-117	H08	144	140	136	132	1	5	A-specific	ART022H08	POP7	ART022	0.162631	0.0937873	0.00239796	1.11933	1.68566e+08	1.77138e+08	1.97554e+08	2.05411e+08	-0.0114776	0.0373872	0.185757	0.230315	0	6	7	5	New
E7-89	H05	64	60	56	52	1	2	NA	ART121H05	C9orf169	ART121	0.168923	0.0937873	0.00240129	1.12422	1.81202e+08	2.31146e+08	1.94807e+08	1.98439e+08	0.0325375	0.363776	0.109958	0.130648	0	25	8	6	New
E5-104	B11	47	43	39	35	2	6	A-specific	ART073B11	MEIS2	ART073	0.156429	0.094441	0.00242565	1.11452	1.781e+08	2.06452e+08	2.1295e+08	1.93433e+08	0.0242346	0.198473	0.243738	0.0997801	0	15	15	11	New
E5-104	E12	14	10	6	2	5	1	A-specific	ART089E12	FAM126A	ART089	0.189416	0.094441	0.00243066	1.1403	1.95062e+08	2.59712e+08	2.0281e+08	2.27179e+08	0.155487	0.529579	0.173351	0.331777	0	14	6	18	New
E2-117	F03	128	124	120	116	2	3	A-specific	ART028F03	MUM1	ART028	0.148967	0.0946175	0.00244718	1.10878	1.54235e+08	1.70717e+08	1.76381e+08	1.77744e+08	-0.139661	-0.0158872	0.0222092	0.0215974	0	12	11	8	New
D4-116	F06	32	28	24	20	5	5	NA	ART059F06	PTCRA	ART059	0.148819	0.0946175	0.00244785	1.10866	1.67824e+08	1.8071e+08	1.89161e+08	1.92681e+08	-0.0506121	0.0499415	0.1109	0.133778	0	3	2	10	New
E2-117	E05	144	140	136	132	6	3	A-specific	ART030E05	GLTP	ART030	0.156762	0.0946927	0.00245613	1.11478	1.6222e+08	1.73124e+08	1.95759e+08	1.86744e+08	-0.066841	0.00431404	0.172591	0.0928581	0	4	8	7	New
E5-104	G08	142	138	134	130	1	1	A-specific	ART088G08	NUP54	ART088	0.149875	0.0950297	0.00247577	1.10947	1.9539e+08	2.22757e+08	2.27404e+08	2.18672e+08	0.157905	0.30814	0.338484	0.276715	0	7	10	8	New
E6-101	D04	109	105	101	97	3	1	NA	ART108D04	CCDC120	ART108	0.16331	0.0950297	0.00247757	1.11985	1.95735e+08	2.03385e+08	2.34759e+08	2.27254e+08	0.15009	0.198707	0.398014	0.343478	0	7	15	11	New
E1-127	B05	63	59	55	51	2	2	A-specific	ART013B05	IL36A	ART013	0.149887	0.0952399	0.00249151	1.10948	171456777	183275541	193591764	206947638	0.0270792	0.106064	0.1677	0.257133	0	5	4	8	New
D8-97	C07	31	27	23	19	3	6	A-specific	ART129C07	MCF2L2	ART129	0.14854	0.0952399	0.00249734	1.10845	1.90727e+08	2.13633e+08	2.08027e+08	2.24304e+08	0.0984226	0.241735	0.199124	0.300029	0	4	10	11	New
E2-117	B07	175	171	167	163	5	3	A-specific	ART029B07	SOCS2	ART029	0.161623	0.0952399	0.00250215	1.11854	1.45345e+08	1.74776e+08	1.68498e+08	1.56145e+08	-0.225307	0.0180193	-0.0437579	-0.165314	0	15	10	8	New
E2-117	F11	158	154	150	146	6	2	A-specific	ART033F11	MECOM	ART033	0.175031	0.0955303	0.00251617	1.12899	1.78183e+08	1.89294e+08	2.36704e+08	1.94432e+08	0.0685681	0.133139	0.446596	0.151063	0	8	20	14	New
E1-127	B02	159	155	151	147	5	1	NA	ART017B02	SUPV3L1	ART017	0.154481	0.0966052	0.0025682	1.11302	183190833	200312433	224917857	200685771	0.122582	0.234302	0.384081	0.212806	0	3	16	3	New
E7-89	G11	46	42	38	34	1	2	A-specific	ART121G11	FAM125A	ART121	0.152708	0.0966052	0.00256866	1.11165	1.87981e+08	2.26257e+08	2.06621e+08	2.06325e+08	0.0855266	0.332936	0.1949	0.186867	0	7	5	9	New
D9-101	B01	14	10	6	2	3	6	NAsd+	ART147B01	DGCR6	ART147	0.207381	0.0966052	0.0025727	1.15459	2.03479e+08	2.06141e+08	2.7373e+08	2.37679e+08	0.172654	0.182136	0.589561	0.368408	0	5	21	18	New
E1-127	B01	191	187	183	179	2	2	A-specific	ART013B01	STX11	ART013	0.164453	0.0966052	0.00257501	1.12074	174649257	200955789	213415551	186516207	0.0536947	0.238928	0.308348	0.107168	0	8	12	6	New
E2-117	D11	47	43	39	35	4	6	NA	ART020D11	TTI1	ART020	0.149314	0.0966052	0.00258487	1.10904	1.78909e+08	207342025	2.05791e+08	1.95917e+08	0.074437	0.264522	0.244694	0.162038	0	10	12	3	New
E6-101	B07	175	171	167	163	2	5	A-specific	ART094B07	NF2	ART094	0.14821	0.0966052	0.00258723	1.10819	1.79031e+08	1.91551e+08	2.10152e+08	1.99885e+08	0.0214007	0.112223	0.238267	0.158342	0	8	13	8	New
D9-101	A08	141	137	133	129	5	1	NA	ART161A08	FBXO43	ART161	0.148346	0.0966052	0.00258969	1.1083	1.96506e+08	2.10506e+08	2.30403e+08	2.2028e+08	0.122345	0.21237	0.340966	0.258736	0	6	8	8	New
D9-101	C02	157	153	149	145	4	5	A-specific	ART149C02	SRMS	ART149	0.153655	0.0972287	0.0026129	1.11238	1.76327e+08	2.0495e+08	2.01993e+08	1.88525e+08	-0.0339728	0.173782	0.151113	0.0341515	0	5	15	5	New
E2-117	B08	143	139	135	131	5	6	A-specific	ART020B08	UBE3B	ART020	0.167535	0.0985569	0.00266316	1.12314	2.09113e+08	2.17628e+08	2.57026e+08	2.4785e+08	0.299489	0.334375	0.565427	0.501268	0	19	26	16	New
E7-89	B06	31	27	23	19	5	1	NA	ART125B06	CCDC65	ART125	0.144705	0.0985569	0.00266687	1.1055	1.98567e+08	2.22969e+08	2.16962e+08	2.31131e+08	0.16457	0.311813	0.265354	0.350657	0	21	5	10	New
E6-101	F08	62	58	54	50	6	1	NA	ART108F08	SAMD4A	ART108	0.161698	0.0985569	0.00267389	1.1186	1.98286e+08	2.06099e+08	2.41987e+08	2.25426e+08	0.168773	0.217828	0.441764	0.331824	2	12	16	8	New
E5-104	D01	13	9	5	1	3	4	NA	ART081D01	SEC14L3	ART081	0.14489	0.0985569	0.00267508	1.10565	1.70063e+08	1.99275e+08	1.89079e+08	1.91846e+08	-0.0423791	0.147425	0.0722129	0.0878954	0	4	5	4	New
D9-101	H04	96	92	88	84	1	2	NA	ART157H04	NPW	ART157	0.145472	0.0985569	0.00268154	1.10609	1.74395e+08	1.91566e+08	2.02165e+08	1.91683e+08	-0.0498709	0.0763505	0.152336	0.0581166	0	7	8	13	New
D9-101	B06	31	27	23	19	2	4	A-specific	ART151B06	DOCK3	ART151	0.167144	0.0991952	0.00270554	1.12283	1.77023e+08	2.27021e+08	1.8487e+08	1.93524e+08	-0.0282914	0.321336	0.0233157	0.0719065	0	12	3	7	New
E5-104	A05	61	57	53	49	2	3	A-specific	ART082A05	SMAD9	ART082	0.168688	0.0997055	0.00272612	1.12404	1.53938e+08	1.68751e+08	2.01517e+08	1.65648e+08	-0.186105	-0.0924405	0.164123	-0.123932	0	4	8	11	New
E2-117	H05	64	60	56	52	4	4	A-specific	ART026H05	MCEE	ART026	0.15196	0.0997968	0.00274185	1.11108	1.71144e+08	1.87148e+08	2.10601e+08	1.86686e+08	0.0104156	0.116692	0.278026	0.0924086	0	7	10	8	New
E7-89	B09	94	90	86	82	3	2	NA	ART123B09	TGFBR1	ART123	0.142768	0.0997968	0.00274196	1.10402	1.94235e+08	2.21321e+08	2.17211e+08	2.16814e+08	0.132742	0.301114	0.26701	0.258407	0	13	11	6	New
E2-117	G01	190	186	182	178	4	6	NA	ART020G01	PSD4	ART020	0.14454	0.10068	0.00277448	1.10538	1.85127e+08	2.09525e+08	2.16158e+08	2.02478e+08	0.123725	0.279635	0.315597	0.209563	0	16	8	12	New
E2-117	F02	160	156	152	148	2	3	NA	ART028F02	METTL10	ART028	0.140143	0.10068	0.00277967	1.10201	1.51427e+08	1.677e+08	1.68955e+08	1.75513e+08	-0.16617	-0.0416082	-0.0398466	0.00337358	0	14	4	13	New
D8-97	B03	127	123	119	115	2	2	NA	ART139B03	FBXL22	ART139	0.144274	0.101015	0.00279569	1.10517	1.77011e+08	2.03178e+08	2.01604e+08	1.92824e+08	-0.00924723	0.169344	0.153879	0.0818576	0	9	7	9	New
E6-101	D08	143	139	135	131	1	4	NA	ART097D08	GRB7	ART097	0.151267	0.101015	0.00280243	1.11054	1.73799e+08	1.82778e+08	1.89917e+08	2.13415e+08	-0.0213929	0.0445864	0.0922036	0.252831	0	6	7	16	New
E1-127	F12	16	12	8	4	2	3	NAc+	ART010F12	ATP8B5P	ART010	0.144184	0.10195	0.00283521	1.10511	159229008	175692789	189268569	174772251	-0.0796626	0.0451048	0.135117	0.0133434	0	4	2	5	New
E3-60	D09	111	107	103	99	1	2	A-specific	ART049D09	EXOSC3	ART049	0.14478	0.10311	0.00287434	1.10556	1.61286e+08	1.81937e+08	1.73546e+08	1.89598e+08	-0.0947986	0.0565463	-0.017934	0.111333	0	8	3	3	New
E6-101	D03	127	123	119	115	4	6	A-specific	ART092D03	C2orf53	ART092	0.16917	0.103828	0.00290132	1.12441	1.73706e+08	1.83586e+08	1.81755e+08	2.30069e+08	-0.0221665	0.0509443	0.0288302	0.361236	0	10	4	17	New
D4-116	D07	29	25	21	17	3	1	A-specific	ART072D07	IQUB	ART072	0.138892	0.103894	0.00291427	1.10106	1.88549e+08	2.03926e+08	2.05253e+08	2.18596e+08	0.117385	0.224313	0.22869	0.31583	0	7	8	8	New
D8-97	A09	96	92	88	84	3	4	NA	ART135A09	SUCLA2	ART135	0.14615	0.103894	0.00292202	1.10661	1.66177e+08	1.91167e+08	1.92036e+08	1.78712e+08	-0.100361	0.0814277	0.0837272	-0.0277906	0	8	11	4	New
D9-101	E07	32	28	24	20	6	3	A-specific	ART156E07	RIMS4	ART156	0.139846	0.103894	0.002924	1.10179	1.49475e+08	1.63383e+08	1.60591e+08	1.76079e+08	-0.27232	-0.153235	-0.179806	-0.0643821	0	4	7	6	New
E2-117	F06	174	170	166	162	6	6	A-specific	ART021F06	PCBD2	ART021	0.147116	0.104062	0.00293586	1.10735	1.86317e+08	2.13832e+08	1.98578e+08	2.21336e+08	0.132967	0.308991	0.193223	0.338038	0	14	10	14	New
E6-101	E08	64	60	56	52	6	3	A-specific	ART102E08	TROAP	ART102	0.178933	0.104062	0.00294409	1.13205	1.62733e+08	1.99042e+08	1.65688e+08	1.95322e+08	-0.1163	0.167565	-0.104695	0.125027	0	6	4	16	New
E7-89	F10	80	76	72	68	5	2	A-specific	ART122F10	TESPA1	ART122	0.13886	0.104062	0.00294959	1.10103	1.71914e+08	1.96408e+08	1.91191e+08	1.90892e+08	-0.0433762	0.128822	0.0829251	0.0747028	0	7	6	7	New
E5-104	A05	61	57	53	49	5	4	A-specific	ART080A05	BIRC8	ART080	0.147952	0.104533	0.00296993	1.108	1.72515e+08	1.99555e+08	1.82996e+08	2.0795e+08	-0.0217268	0.149455	0.0250388	0.204181	0	8	4	9	New
E3-60	D01	13	9	5	1	3	6	NAsd+	ART039D01	SNRPN	ART039	0.144974	0.106318	0.00302776	1.10571	1.87516e+08	2.19101e+08	1.98828e+08	2.16047e+08	0.122593	0.324702	0.178264	0.299736	0	7	2	11	New
E3-60	A03	125	121	117	113	5	6	A-specific	ART038A03	EDN3	ART038	0.140091	0.106677	0.0030451	1.10197	1.80062e+08	1.92567e+08	2.09462e+08	2.04514e+08	0.0640726	0.138463	0.253437	0.220589	0	8	6	9	New
E5-104	D12	15	11	7	3	1	6	A-specific	ART073D12	ADH7	ART073	0.138312	0.10688	0.00305804	1.10062	1.82527e+08	2.0036e+08	2.10863e+08	2.08663e+08	0.05966	0.155263	0.229529	0.209123	0	7	18	8	New
E6-101	G01	15	11	7	3	6	3	A-specific	ART102G01	WWC3	ART102	0.162762	0.110125	0.00315825	1.11943	1.63263e+08	2.0236e+08	1.68085e+08	1.84912e+08	-0.111614	0.191416	-0.0839773	0.0460054	0	6	5	9	New
D8-97	D01	191	187	183	179	1	6	A-specific	ART127D01	AIFM1	ART127	0.146646	0.110367	0.00317255	1.10699	1.81233e+08	204342025	2.16068e+08	1.92948e+08	0.0247585	0.177583	0.25384	0.0827918	0	10	8	13	New
D8-97	G09	110	106	102	98	1	5	NA	ART130G09	TRIM6-TRIM34	ART130	0.137636	0.110702	0.0031955	1.1001	1.71485e+08	1.84439e+08	2.01795e+08	1.9031e+08	-0.0549991	0.0297433	0.155241	0.0629274	0	5	6	4	New
D4-116	H06	173	169	165	161	6	3	NA	ART066H06	SORD	ART066	0.162966	0.110702	0.00321491	1.11959	1.4595e+08	1.88322e+08	1.51825e+08	1.56041e+08	-0.252081	0.109468	-0.206303	-0.170509	0	21	3	1	New
E7-89	A01	189	185	181	177	2	5	NA	ART112A01	KIAA1217	ART112	0.140103	0.110702	0.00321655	1.10198	1.68816e+08	1.78733e+08	1.86586e+08	2.04062e+08	-0.0696077	-0.00722419	0.0477499	0.170959	0	3	3	4	New
E3-60	F12	16	12	8	4	5	2	NAc+	ART050F12	CENPP	ART050	0.15013	0.110702	0.00321713	1.10967	1.49459e+08	1.85535e+08	1.61105e+08	1.61156e+08	-0.204667	0.0847959	-0.125255	-0.123153	0	7	5	3	New
D9-101	A04	93	89	85	81	5	4	NA	ART152A04	PRR25	ART152	0.135235	0.110702	0.00321919	1.09827	1.74895e+08	1.98403e+08	1.88503e+08	1.95988e+08	-0.0457355	0.126943	0.0513937	0.0901605	0	8	4	11	New
D4-116	D02	159	155	151	147	4	2	NA	ART068D02	PHYHD1	ART068	0.135487	0.111321	0.00324464	1.09846	1.77468e+08	1.94844e+08	1.89571e+08	2.05095e+08	0.0300005	0.158585	0.114027	0.223852	0	11	9	10	New
E3-60	G02	47	43	39	35	6	2	NA	ART051G02	C8orf74	ART051	0.139816	0.112268	0.00327975	1.10176	1.56788e+08	1.74075e+08	1.67368e+08	1.86822e+08	-0.135605	-0.00718272	-0.0702339	0.0900492	0	5	1	7	New
D8-97	D01	191	187	183	179	4	1	A-specific	ART143D01	EXOSC2	ART143	0.145588	0.112705	0.00330006	1.10618	1.97349e+08	2.14778e+08	2.4177e+08	2.11368e+08	0.147667	0.249443	0.415989	0.214332	0	12	17	10	New
E5-104	C02	157	153	149	145	1	2	NA	ART085C02	PDLIM7	ART085	0.141788	0.11284	0.00331153	1.10327	1.87877e+08	2.30076e+08	2.04004e+08	2.06314e+08	0.101341	0.354778	0.181824	0.192786	0	16	9	12	New
E2-117	B07	175	171	167	163	5	5	A-specific	ART023B07	PFDN2	ART023	0.132897	0.113091	0.00332648	1.09649	1.74471e+08	1.94835e+08	1.97416e+08	1.94795e+08	0.0381925	0.174762	0.184752	0.153755	0	10	6	14	New
D4-116	C05	61	57	53	49	4	1	NA	ART071C05	SH3GLB1	ART071	0.181067	0.113692	0.00335174	1.13372	1.93279e+08	1.99193e+08	2.03163e+08	2.6586e+08	0.153128	0.190431	0.213926	0.59823	0	4	6	15	New
E1-127	F12	16	12	8	4	2	1	NAc+	ART016F12	EPB41L1	ART016	0.132151	0.114434	0.00338671	1.09593	189769671	205885620	221561037	210344733	0.173484	0.273893	0.362387	0.280623	1	0	4	2	New
D4-116	B12	15	11	7	3	2	3	NA	ART064B12	MDH2	ART064	0.131634	0.114434	0.00338893	1.09553	1.6081e+08	1.79314e+08	1.74949e+08	1.78232e+08	-0.112202	0.0387542	-0.00177446	0.0213183	0	8	2	4	New
E3-60	G03	79	75	71	67	6	5	A-specific	ART042G03	PRKACB	ART042	0.133662	0.114735	0.0034055	1.09707	1.84432e+08	2.08362e+08	1.99399e+08	2.10528e+08	0.0986698	0.252196	0.182401	0.262399	0	15	10	7	New
E2-117	A04	93	89	85	81	2	4	A-specific	ART025A04	VHL	ART025	0.132715	0.116465	0.00346667	1.09636	1.63832e+08	1.87381e+08	1.85207e+08	1.78695e+08	-0.0525701	0.118484	0.0926512	0.0293004	0	12	5	7	New
E5-104	A01	189	185	181	177	2	6	A-specific	ART073A01	ADAP2	ART073	0.132155	0.116465	0.00348136	1.09593	1.73839e+08	1.988e+08	1.89365e+08	1.99728e+08	-0.0106998	0.143987	0.0743925	0.145986	0	6	8	9	New
E5-104	E02	158	154	150	146	5	6	A-specific	ART074E02	PARK2	ART074	0.129443	0.116465	0.0034825	1.09387	1.75975e+08	1.94111e+08	1.95074e+08	2.04818e+08	0.00691979	0.10955	0.117247	0.182292	0	8	11	12	New
E1-127	E10	78	74	70	66	5	1	A-specific	ART017E10	STAT5A	ART017	0.130976	0.116465	0.003488	1.09503	185594715	201125916	214796349	207258093	0.14139	0.240149	0.317652	0.259296	0	12	19	12	New
D9-101	A11	45	41	37	33	5	4	NA	ART152A11	EP300	ART152	0.14517	0.117073	0.00351829	1.10586	1.72914e+08	1.92671e+08	1.78864e+08	2.09837e+08	-0.0621761	0.0846488	-0.0243323	0.188667	0	5	1	4	New
D4-116	F06	32	28	24	20	5	3	NA	ART065F06	HELLS	ART065	0.136099	0.117073	0.00352185	1.09893	1.61257e+08	1.86564e+08	1.79071e+08	1.70338e+08	-0.108193	0.0959343	0.0318187	-0.0440341	0	11	7	3	New
D9-101	D07	29	25	21	17	3	1	A-specific	ART162D07	C13orf44	ART162	0.147879	0.118157	0.00357691	1.10794	1.97617e+08	2.07375e+08	2.0947e+08	2.49903e+08	0.130477	0.190752	0.203552	0.440766	0	7	9	11	New
E3-60	G10	127	123	119	115	6	6	A-specific	ART039G10	KIAA0907	ART039	0.159984	0.118157	0.00357758	1.11727	1.8961e+08	1.9532e+08	2.34718e+08	2.18978e+08	0.138617	0.158948	0.417678	0.319177	0	4	9	11	New
E6-101	B12	15	11	7	3	5	5	NA	ART095B12	empty	ART095	0.131923	0.118157	0.00357817	1.09575	1.7507e+08	1.96872e+08	1.86688e+08	1.97898e+08	-0.0108779	0.151746	0.0674637	0.143927	0	11	6	7	New
E2-117	B08	143	139	135	131	2	2	A-specific	ART031B08	ARL6IP4	ART031	0.162781	0.118913	0.00362276	1.11944	1.73997e+08	1.87227e+08	1.81912e+08	2.3219e+08	0.0342701	0.117297	0.0667535	0.407102	0	7	9	14	New
D8-97	B12	15	11	7	3	2	3	A-specific	ART136B12	SPHK1	ART136	0.13787	0.118913	0.00362294	1.10028	1.64451e+08	1.78658e+08	1.97791e+08	1.76862e+08	-0.115426	-0.0161984	0.126328	-0.0427972	1	8	7	4	New
D4-116	A06	176	172	168	164	3	1	A-specific	ART072A06	FGD6	ART072	0.128269	0.118913	0.00362879	1.09298	1.93485e+08	2.11962e+08	2.0741e+08	2.19983e+08	0.154664	0.280071	0.243774	0.324953	0	11	3	4	New
E1-127	H09	112	108	104	100	1	3	A-specific	ART010H09	LOC149134	ART010	0.132529	0.118913	0.00363837	1.09621	158396166	183384666	170885664	178187535	-0.0872284	0.106923	-0.0122861	0.0412637	0	11	7	3	New
D8-97	C01	15	11	7	3	3	2	A-specific	ART141C01	TUB	ART141	0.130934	0.118913	0.00364079	1.095	1.65172e+08	1.92912e+08	1.80533e+08	1.79219e+08	-0.109115	0.0945376	-0.00538172	-0.0236978	0	11	5	8	New
D8-97	D04	109	105	101	97	3	4	A-specific	ART135D04	MYBPHL	ART135	0.158979	0.11939	0.00366338	1.1165	1.72378e+08	2.1203e+08	1.97089e+08	1.7997e+08	-0.0475128	0.230864	0.1212	-0.0176665	0	11	16	1	New
D8-97	E03	126	122	118	114	2	6	A-specific	ART127E03	SENP1	ART127	0.142569	0.1196	0.00368458	1.10387	1.95836e+08	2.2311e+08	2.31002e+08	2.06793e+08	0.136557	0.304353	0.35026	0.182764	0	5	9	5	New
E7-89	H03	128	124	120	116	4	1	NA	ART125H03	MYBPH	ART125	0.141864	0.1196	0.00369096	1.10333	1.95403e+08	2.0323e+08	2.27488e+08	2.2911e+08	0.141395	0.178086	0.3337	0.337992	0	7	8	8	New
E2-117	E07	32	28	24	20	6	1	NA	ART036E07	KCTD14	ART036	0.167661	0.1196	0.00369383	1.12324	1.86774e+08	2.2793e+08	2.22434e+08	1.94896e+08	0.136504	0.401098	0.356892	0.154505	0	13	9	3	New
E6-101	G10	127	123	119	115	6	4	NA	ART099G10	PLEKHN1	ART099	0.146822	0.120747	0.00373732	1.10713	1.71918e+08	1.78183e+08	1.85527e+08	2.14905e+08	-0.0370932	0.00785211	0.0584623	0.262871	0	4	9	16	New
E6-101	E10	78	74	70	66	2	1	A-specific	ART106E10	BTRC	ART106	0.128631	0.120921	0.00376934	1.09326	1.98292e+08	2.2788e+08	2.13285e+08	2.15964e+08	0.168817	0.362767	0.259616	0.269961	1	12	8	10	New
E5-104	H01	192	188	184	180	4	1	A-specific	ART089H01	WDR59	ART089	0.127193	0.120921	0.00377203	1.09217	1.92516e+08	2.20095e+08	2.09857e+08	2.18827e+08	0.136528	0.290792	0.222631	0.277739	0	10	11	14	New
E7-89	H07	176	172	168	164	1	2	NA	ART121H07	GINS1	ART121	0.130844	0.120921	0.00377247	1.09493	1.57746e+08	1.85713e+08	1.71517e+08	1.7099e+08	-0.167452	0.0480482	-0.0737331	-0.0841398	0	2	3	1	New
E7-89	B04	95	91	87	83	5	2	NA	ART122B04	CTGF	ART122	0.134048	0.120921	0.00377505	1.09737	1.7752e+08	1.90335e+08	1.90684e+08	2.153e+08	0.00292262	0.0835156	0.0790973	0.2483	0	4	6	7	New
D9-101	D01	191	187	183	179	1	4	A-specific	ART151D01	NKX6-3	ART151	0.141369	0.122001	0.00382334	1.10295	1.74173e+08	2.12144e+08	1.841e+08	1.87742e+08	-0.0517063	0.223553	0.0172926	0.0281438	0	14	6	4	New
D8-97	E09	96	92	88	84	6	6	A-specific	ART129E09	KRIT1	ART129	0.124458	0.122001	0.00382506	1.0901	1.85238e+08	2.00573e+08	2.03435e+08	2.12878e+08	0.0562918	0.150727	0.166918	0.224606	0	6	5	10	New
D8-97	D09	111	107	103	99	1	3	A-specific	ART136D09	GPS1	ART136	0.137796	0.122328	0.00384409	1.10022	1.64414e+08	1.91797e+08	1.71671e+08	1.89655e+08	-0.115752	0.0861756	-0.0779984	0.0579554	0	8	6	8	New
E7-89	B10	79	75	71	67	5	4	NA	ART116B10	SPATA25	ART116	0.128175	0.122328	0.00385169	1.09291	1.72172e+08	1.82599e+08	1.9987e+08	1.92961e+08	-0.0412129	0.0236504	0.146973	0.0902615	0	8	14	9	New
D4-116	G05	62	58	54	50	4	3	NA	ART065G05	KLHDC9	ART065	0.130036	0.122845	0.00387617	1.09432	1.5268e+08	1.74803e+08	1.61324e+08	1.69132e+08	-0.187049	0.00199922	-0.118753	-0.0542854	0	10	2	8	New
E6-101	E09	96	92	88	84	6	1	NA	ART108E09	DMD	ART108	0.128775	0.122969	0.00388829	1.09336	1.94883e+08	2.03929e+08	2.14152e+08	2.28235e+08	0.143797	0.202556	0.265469	0.349692	0	6	7	7	New
E7-89	C11	45	41	37	33	4	3	A-specific	ART119C11	CRYZ	ART119	0.170567	0.12314	0.00390483	1.1255	1.48254e+08	1.82767e+08	1.75418e+08	1.53165e+08	-0.256993	0.0249796	-0.0412958	-0.24296	0	12	12	5	New
E7-89	G11	159	155	151	147	6	2	A-specific	ART123G11	SPRED1	ART123	0.157457	0.12314	0.00391016	1.11532	1.81019e+08	2.16142e+08	1.85847e+08	2.16548e+08	0.0310804	0.266949	0.0420304	0.256634	0	14	2	7	New
D4-116	H03	128	124	120	116	4	6	NA	ART056H03	ODF2L	ART056	0.122988	0.123269	0.00392251	1.08899	1.76772e+08	1.90825e+08	1.90798e+08	2.00352e+08	0.0243291	0.128519	0.123335	0.190096	0	12	11	6	New
E2-117	C05	61	57	53	49	1	1	A-specific	ART034C05	SNX21	ART034	0.124935	0.12387	0.00394989	1.09046	1.78357e+08	1.91576e+08	1.95881e+08	2.09802e+08	0.0699781	0.150425	0.173488	0.260826	0	10	9	10	New
D9-101	D05	141	137	133	129	3	3	NA	ART156D05	TCF15	ART156	0.154166	0.126026	0.00403226	1.11278	1.54118e+08	1.80629e+08	1.80841e+08	1.59711e+08	-0.22819	-0.0084604	-0.00847025	-0.205142	0	8	5	1	New
D8-97	G06	30	26	22	18	4	1	NA	ART143G06	BET1L	ART143	0.147899	0.126026	0.0040355	1.10795	1.90977e+08	2.01106e+08	2.0163e+08	2.46474e+08	0.100311	0.154552	0.154063	0.436013	0	9	9	15	New
E5-104	A11	45	41	37	33	5	4	NA	ART080A11	THAP11	ART080	0.150941	0.126329	0.00405365	1.11029	1.69074e+08	1.76448e+08	1.9245e+08	211825343	-0.050793	-0.0280877	0.0977102	0.230821	0	10	11	17	New
E2-117	D03	127	123	119	115	1	4	A-specific	ART025D03	MRPS24	ART025	0.128364	0.127481	0.00409915	1.09305	1.66175e+08	1.80159e+08	1.97658e+08	1.80091e+08	-0.0320888	0.0617781	0.18652	0.0405274	0	9	6	4	New
E1-127	H10	125	121	117	113	6	6	A-specific	ART003H10	C22orf13	ART003	0.12066	0.127631	0.00412952	1.08723	180900828	198158643	204792048	199981071	0.104433	0.218706	0.248842	0.207731	0	3	2	2	New
E7-89	A04	112	108	104	100	3	5	NA	ART114A04	PGPEP1	ART114	0.12673	0.127631	0.00413311	1.09182	1.86583e+08	2.07278e+08	1.97996e+08	2.17738e+08	0.0747576	0.206537	0.133382	0.264544	0	6	3	19	New
E2-117	G02	158	154	150	146	4	5	A-specific	ART023G02	RAB2B	ART023	0.15073	0.127631	0.00413348	1.11013	1.71463e+08	1.78863e+08	2.20289e+08	1.87313e+08	0.0131097	0.0513653	0.342908	0.0972464	0	9	10	5	New
E3-60	G06	30	26	22	18	4	3	A-specific	ART047G06	CBFA2T2	ART047	0.120004	0.127631	0.00414084	1.08674	1.64689e+08	1.82609e+08	1.82054e+08	1.82087e+08	-0.0646717	0.0618608	0.0511161	0.0530193	0	4	7	5	New
E5-104	B01	14	10	6	2	3	2	A-specific	ART087B01	TRMT61B	ART087	0.145703	0.127631	0.00414662	1.10627	1.68663e+08	2.00474e+08	1.98677e+08	1.77339e+08	-0.0543092	0.156079	0.143648	-0.0255441	0	13	6	4	New
D9-101	A12	13	9	5	1	5	1	A-specific	ART161A12	HSCB	ART161	0.138825	0.128341	0.00417827	1.10101	1.96558e+08	2.03822e+08	2.1203e+08	2.42563e+08	0.122723	0.165814	0.221076	0.397754	0	3	6	8	New
D4-116	A10	128	124	120	116	3	3	A-specific	ART066A10	KTI12	ART066	0.149436	0.129223	0.00421564	1.10914	1.64986e+08	1.68328e+08	1.82727e+08	2.03718e+08	-0.0752155	-0.052456	0.0609816	0.214135	0	1	7	13	New
E6-101	B10	79	75	71	67	5	3	NA	ART101B10	SH2D1B	ART101	0.125274	0.129835	0.00424429	1.09072	1.57032e+08	1.80368e+08	1.71487e+08	1.67367e+08	-0.167756	0.0254317	-0.0550632	-0.0978118	0	7	4	6	New
E5-104	B08	143	139	135	131	2	3	A-specific	ART082B08	AP1M2	ART082	0.128376	0.130957	0.00428969	1.09306	1.6594e+08	1.9013e+08	1.91846e+08	1.7789e+08	-0.0777898	0.0796558	0.0931708	-0.0210691	1	10	9	9	New
E6-101	B10	79	75	71	67	5	2	A-specific	ART104B10	VPS16	ART104	0.168365	0.131406	0.00431319	1.12378	1.82521e+08	2.37269e+08	1.99975e+08	1.87386e+08	0.0492523	0.421017	0.166654	0.0651817	0	13	10	3	New
E2-117	A09	96	92	88	84	3	5	A-specific	ART024A09	NUDT16	ART024	0.127773	0.132198	0.00434802	1.09261	1.61559e+08	1.85701e+08	1.8301e+08	1.73195e+08	-0.0727324	0.105492	0.075432	-0.0158014	0	13	14	7	New
E5-104	D12	189	185	181	177	3	5	A-specific	ART078D12	KCTD16	ART078	0.119394	0.13323	0.00439087	1.08628	1.70325e+08	1.90383e+08	1.84979e+08	1.95557e+08	-0.0401633	0.0815726	0.0405857	0.115535	0	8	3	9	New
E6-101	C05	61	57	53	49	1	1	NA	ART106C05	GAD1	ART106	0.121319	0.134125	0.00442933	1.08773	1.86234e+08	1.98225e+08	1.98847e+08	2.17285e+08	0.0783073	0.161631	0.158492	0.278756	0	1	5	12	New
D9-101	B05	142	138	134	130	3	3	A-specific	ART156B05	TEX13B	ART156	0.124751	0.13505	0.00446893	1.09032	1.57851e+08	1.83647e+08	1.65503e+08	1.73478e+08	-0.193667	0.0154412	-0.136337	-0.0858509	0	13	5	9	New
E1-127	D03	77	73	69	65	3	3	A-specific	ART012D03	C10orf91	ART012	0.143858	0.135234	0.00449052	1.10486	150817428	174572046	155952000	181272825	-0.157963	0.0358724	-0.144215	0.06603	0	6	4	7	New
E2-117	H07	29	25	21	17	6	4	A-specific	ART027H07	ARL8A	ART027	0.174582	0.135234	0.00449308	1.12864	1.63347e+08	2.08731e+08	1.89938e+08	1.69137e+08	-0.056853	0.274153	0.129044	-0.0500085	0	12	7	2	New
D4-116	B04	95	91	87	83	2	6	NA	ART055B04	FAM166A	ART055	0.116836	0.13586	0.00452295	1.08435	1.7366e+08	1.84702e+08	1.89345e+08	1.95248e+08	-0.00128881	0.0814639	0.112304	0.152874	0	6	8	11	New
E1-127	B07	175	171	167	163	5	3	A-specific	ART011B07	FAM185A	ART011	0.128744	0.136754	0.00456548	1.09334	140520006	168721749	149203998	153658620	-0.25999	-0.0133042	-0.208031	-0.172404	0	1	2	3	New
E5-104	F03	78	74	70	66	6	4	NA	ART081F03	CCDC151	ART081	0.134577	0.136754	0.00457102	1.09777	1.72242e+08	2.12836e+08	1.87977e+08	1.83727e+08	-0.0240116	0.242406	0.0637808	0.0255101	0	14	3	6	New
D9-101	B01	14	10	6	2	3	1	NAsd+	ART162B01	SMAGP	ART162	0.147876	0.136823	0.00459066	1.10794	2.01137e+08	2.05399e+08	2.48646e+08	2.24116e+08	0.155948	0.176934	0.450897	0.283641	0	3	8	13	New
D9-101	A07	173	169	165	161	2	3	A-specific	ART154A07	CTNND2	ART154	0.122141	0.136823	0.0045916	1.08835	1.51796e+08	1.75227e+08	1.60515e+08	1.65805e+08	-0.250096	-0.0522665	-0.180482	-0.151117	0	9	4	4	New
E5-104	H02	45	41	37	33	6	1	A-specific	ART090H02	ATIC	ART090	0.196603	0.137861	0.00463566	1.146	1.92885e+08	2.37996e+08	2.49759e+08	1.9757e+08	0.139289	0.403601	0.473763	0.130311	0	15	10	5	New
E3-60	D06	31	27	23	19	1	4	A-specific	ART043D06	NAT1	ART043	0.112368	0.1379	0.00465471	1.081	1.65563e+08	1.81157e+08	1.83482e+08	1.82119e+08	-0.0570362	0.0503428	0.0623837	0.0532699	0	5	2	3	New
D4-116	B11	158	154	150	146	3	6	A-specific	ART057B11	RPS14P3	ART057	0.130041	0.1379	0.00465543	1.09432	1.90991e+08	2.27808e+08	2.04066e+08	2.00832e+08	0.135946	0.384086	0.220324	0.19355	0	15	8	5	New
E5-104	D04	95	91	87	83	4	3	NA	ART083D04	FASN	ART083	0.117707	0.138698	0.00469161	1.08501	1.49222e+08	1.60191e+08	1.63979e+08	1.75689e+08	-0.230986	-0.167543	-0.133267	-0.0390265	0	4	9	14	New
D9-101	F04	96	92	88	84	5	5	NA	ART149F04	PGAM4	ART149	0.136526	0.139358	0.00472327	1.09925	1.89242e+08	2.25732e+08	2.08743e+08	1.97593e+08	0.0680015	0.313118	0.198535	0.101928	0	7	6	3	New
D8-97	H01	192	188	184	180	4	4	A-specific	ART134H01	HENMT1	ART134	0.132308	0.140291	0.00476425	1.09605	1.82436e+08	2.22872e+08	1.94223e+08	1.9485e+08	0.0343009	0.302814	0.10007	0.0969424	0	15	7	3	New
E7-89	F02	160	156	152	148	5	1	NA	ART125F02	LOC285033	ART125	0.120676	0.142887	0.00486197	1.08724	1.91111e+08	2.00554e+08	2.0961e+08	2.25566e+08	0.109351	0.158964	0.21562	0.315497	0	4	7	12	New
E7-89	D02	45	41	37	33	3	2	NA	ART123D02	LANCL3	ART123	0.111357	0.143161	0.00488087	1.08024	1.98753e+08	2.15434e+08	2.22528e+08	2.18217e+08	0.165918	0.262215	0.301899	0.267712	0	5	7	11	New
D4-116	F07	30	26	22	18	6	4	NA	ART063F07	LGALS12	ART063	0.111243	0.143764	0.00491105	1.08016	1.68532e+08	1.80833e+08	1.83464e+08	1.85941e+08	-0.0445364	0.0509238	0.0667881	0.0824086	0	8	4	4	New
D8-97	B07	175	171	167	163	2	1	NA	ART142B07	OLIG1	ART142	0.12048	0.145607	0.00498373	1.0871	1.98853e+08	2.14848e+08	2.0846e+08	2.37955e+08	0.158619	0.249911	0.202122	0.385263	0	8	13	21	New
E3-60	G10	78	74	70	66	4	6	NA	ART038G10	CBR4	ART038	0.182242	0.145684	0.00500113	1.13465	1.75322e+08	1.97221e+08	2.35187e+08	1.79208e+08	0.0255891	0.172916	0.420556	0.0300199	0	7	21	3	New
D9-101	A09	96	92	88	84	3	2	A-specific	ART159A09	MUC13	ART159	0.125912	0.145684	0.00500583	1.0912	1.7567e+08	1.96488e+08	2.01229e+08	1.84252e+08	-0.039358	0.112947	0.145642	0.00107409	0	11	9	3	New
D9-101	A04	112	108	104	100	3	1	A-specific	ART162A04	PCDHGC3	ART162	0.111587	0.145947	0.00502463	1.08042	1.95132e+08	2.1685e+08	2.1125e+08	2.1156e+08	0.112221	0.255203	0.215758	0.200461	0	8	4	6	New
E2-117	B10	79	75	71	67	5	4	A-specific	ART026B10	FAM195B	ART026	0.125863	0.146207	0.00504337	1.09116	1.64435e+08	1.97266e+08	1.77534e+08	1.76506e+08	-0.0472715	0.192654	0.0316091	0.0115124	0	15	5	3	New
E5-104	F08	144	140	136	132	2	3	A-specific	ART082F08	ACAA1	ART082	0.110421	0.146541	0.00506925	1.07954	1.64359e+08	1.8286e+08	1.78696e+08	1.85882e+08	-0.0915974	0.0234042	-0.00926739	0.0423347	0	11	4	9	New
E6-101	B05	63	59	55	51	2	2	NA	ART103B05	MMP19	ART103	0.116629	0.146541	0.00507449	1.0842	1.86368e+08	1.99338e+08	2.15369e+08	1.97987e+08	0.0793461	0.169705	0.273643	0.144576	0	3	10	2	New
D4-116	B09	111	107	103	99	5	6	NA	ART056B09	CST4	ART056	0.112243	0.147478	0.00512121	1.08091	1.72914e+08	1.81328e+08	1.93799e+08	1.89994e+08	-0.00750039	0.0548692	0.145846	0.113514	0	3	12	13	New
E2-117	D05	63	59	55	51	4	4	A-specific	ART026D05	RPS2P32	ART026	0.122071	0.147478	0.00512666	1.0883	1.7015e+08	2.02714e+08	1.81127e+08	1.85059e+08	0.00201269	0.231952	0.060514	0.0797846	0	16	6	10	New
E1-127	D07	29	25	21	17	3	3	NA	ART012D07	C14orf182	ART012	0.111277	0.147483	0.00513668	1.08018	148342860	163950597	166165650	161089047	-0.18183	-0.054689	-0.0526953	-0.104274	0	8	5	2	New
E3-60	C03	125	121	117	113	4	4	A-specific	ART044C03	GMFB	ART044	0.113071	0.147805	0.00515778	1.08153	1.60627e+08	1.74001e+08	1.72361e+08	1.84593e+08	-0.1007	-0.00780074	-0.0278245	0.0727372	0	1	3	2	New
D9-101	C09	109	105	101	97	4	2	A-specific	ART158C09	KSR1	ART158	0.112312	0.148343	0.00518647	1.08096	1.9966e+08	2.16124e+08	2.24697e+08	2.14107e+08	0.145316	0.250367	0.304789	0.217729	0	8	10	7	New
D9-101	F02	160	156	152	148	2	5	A-specific	ART148F02	C17orf77	ART148	0.113563	0.148385	0.00519938	1.0819	1.84614e+08	1.97155e+08	2.10587e+08	1.98493e+08	0.0322838	0.117838	0.211219	0.108484	0	2	10	2	New
D8-97	H04	109	105	101	97	6	1	NA	ART144H04	MIB2	ART144	0.114985	0.148385	0.00521128	1.08296	1.95989e+08	2.06139e+08	2.14671e+08	2.27954e+08	0.137684	0.190213	0.244478	0.323317	0	5	8	8	New
D8-97	E10	78	74	70	66	5	3	A-specific	ART137E10	DIS3L2	ART137	0.108543	0.148385	0.00522024	1.07814	1.54446e+08	1.67435e+08	1.67225e+08	1.7396e+08	-0.205985	-0.109801	-0.11586	-0.0666652	0	8	4	7	New
E3-60	C02	157	153	149	145	4	6	A-specific	ART038C02	ZNF174	ART038	0.1103	0.148385	0.00523394	1.07945	1.791e+08	1.90668e+08	2.03653e+08	1.96498e+08	0.0563458	0.124171	0.212862	0.162905	0	2	6	3	New
D9-101	F03	128	124	120	116	5	6	NA	ART146F03	CAMK2A	ART146	0.11347	0.148385	0.00523754	1.08183	1.96902e+08	2.07954e+08	2.09316e+08	2.29661e+08	0.125249	0.194769	0.202486	0.318903	0	7	4	7	New
E6-101	F09	94	90	86	82	6	4	NA	ART099F09	empty	ART099	0.136991	0.148857	0.00526461	1.09961	1.72708e+08	2.13452e+08	1.77584e+08	1.86172e+08	-0.030475	0.268405	-0.00466196	0.0558044	0	16	5	7	New
E6-101	D02	45	41	37	33	3	2	A-specific	ART105D02	NCOA4	ART105	0.116855	0.148857	0.00527411	1.08437	1.98017e+08	2.18419e+08	2.23498e+08	2.0895e+08	0.166815	0.301587	0.327097	0.222326	0	6	12	4	New
D4-116	D07	29	25	21	17	3	3	NA	ART066D07	41164	ART066	0.111507	0.150186	0.00533121	1.08036	1.51469e+08	1.57942e+08	1.66509e+08	1.70387e+08	-0.198532	-0.144341	-0.0731158	-0.0436188	0	3	8	6	New
D4-116	F07	176	172	168	164	2	3	NA	ART064F07	RFC5	ART064	0.11592	0.1513	0.00538086	1.08367	1.60769e+08	1.67141e+08	1.83612e+08	1.762e+08	-0.112569	-0.0626713	0.0679501	0.00477258	0	3	2	8	New
E2-117	F03	128	124	120	116	2	2	A-specific	ART031F03	RBPMS	ART031	0.144072	0.152052	0.0054178	1.10502	1.57246e+08	1.89606e+08	1.61475e+08	1.8337e+08	-0.111772	0.135517	-0.105177	0.0665594	0	9	6	3	New
D9-101	G02	158	154	150	146	1	5	A-specific	ART148G02	ARID3C	ART148	0.123239	0.154171	0.00550359	1.08918	1.72469e+08	2.035e+08	1.8623e+08	1.80903e+08	-0.0658949	0.163535	0.0338882	-0.0253913	0	8	6	3	New
D8-97	F07	176	172	168	164	2	2	NA	ART139F07	FRAT2	ART139	0.110259	0.154196	0.00551481	1.07942	1.68948e+08	1.77961e+08	1.91076e+08	1.8817e+08	-0.0765048	-0.0218446	0.0764959	0.0466115	0	6	8	11	New
E7-89	G07	174	170	166	162	1	2	NA	ART121G07	C10orf122	ART121	0.113622	0.154384	0.00553184	1.08194	1.74825e+08	1.98774e+08	1.83596e+08	1.96011e+08	-0.0191455	0.1461	0.0244468	0.112882	0	10	3	5	New
D4-116	E07	174	170	166	162	5	3	A-specific	ART065E07	PTPN18	ART065	0.114088	0.15445	0.00554454	1.08229	1.41992e+08	1.56395e+08	1.593e+08	1.48964e+08	-0.291748	-0.158541	-0.136968	-0.23747	0	5	8	3	New
E2-117	G02	47	43	39	35	6	5	NA	ART024G02	FLJ13224	ART024	0.110321	0.154928	0.00557204	1.07947	1.72181e+08	1.92907e+08	1.83508e+08	1.94101e+08	0.0191376	0.160418	0.0793526	0.148606	0	8	3	6	New
E3-60	E08	64	60	56	52	6	6	NA	ART039E08	MACROD1	ART039	0.110597	0.15551	0.00560338	1.07968	174030924	1.87863e+08	1.84976e+08	2.01575e+08	0.0149258	0.102786	0.0740822	0.199701	0	7	5	8	New
E3-60	F10	126	122	118	114	6	1	A-specific	ART054F10	UPRT	ART054	0.104067	0.155913	0.00562831	1.0748	1.89061e+08	2.04966e+08	2.09325e+08	2.06499e+08	0.134435	0.228488	0.252493	0.234524	0	8	9	9	New
E2-117	E07	174	170	166	162	2	5	A-specific	ART022E07	GALNT3	ART022	0.109716	0.156205	0.00564932	1.07902	1.73709e+08	1.96149e+08	184745898	1.94462e+08	0.0318826	0.184456	0.0890556	0.151285	0	10	8	7	New
E3-60	F06	32	28	24	20	2	5	NA	ART040F06	NDUFV2	ART040	0.109966	0.156674	0.00568014	1.0792	1.85405e+08	2.08811e+08	1.96111e+08	2.06563e+08	0.106263	0.255303	0.158419	0.234967	0	10	9	8	New
E2-117	G04	94	90	86	82	4	3	NA	ART029G04	DENR	ART029	0.159693	0.156674	0.0056874	1.11705	1.42624e+08	1.65056e+08	1.779e+08	1.47378e+08	-0.252571	-0.0645359	0.0345821	-0.24868	0	6	13	3	New
E2-117	E06	30	26	22	18	2	1	A-specific	ART034E06	VBP1	ART034	0.153608	0.156674	0.0056977	1.11235	1.84769e+08	1.87394e+08	2.18588e+08	2.26812e+08	0.12093	0.118587	0.331728	0.373296	0	3	9	14	New
D4-116	H05	64	60	56	52	1	5	NA	ART058H05	SCO2	ART058	0.107253	0.159137	0.0057979	1.07718	1.70627e+08	1.84449e+08	1.91116e+08	1.80106e+08	-0.0267095	0.0794861	0.125737	0.0364084	0	10	6	5	New
E7-89	H05	141	137	133	129	6	5	NA	ART114H05	SPANXN3	ART114	0.16818	0.160529	0.00586241	1.12364	1.70356e+08	1.95717e+08	2.17359e+08	1.74273e+08	-0.0565035	0.123739	0.267989	-0.0566993	0	5	12	4	New
D9-101	H08	144	140	136	132	1	1	A-specific	ART160H08	SPTBN2	ART160	0.106075	0.160529	0.00587008	1.0763	1.97267e+08	2.18625e+08	2.09829e+08	2.15786e+08	0.127921	0.266969	0.206022	0.228997	0	12	6	11	New
D9-101	C08	141	137	133	129	1	2	A-specific	ART157C08	ARHGEF4	ART157	0.134064	0.160656	0.00588545	1.09738	2.00273e+08	2.26146e+08	2.34336e+08	2.07176e+08	0.149736	0.31576	0.365387	0.170254	0	8	9	5	New
E7-89	B04	95	91	87	83	2	4	A-specific	ART115B04	OBP2A	ART115	0.135355	0.161468	0.005926	1.09836	1.66725e+08	1.70633e+08	2.01207e+08	1.89067e+08	-0.0875875	-0.0741313	0.156589	0.0608446	0	5	11	15	New
E6-101	B06	31	27	23	19	2	2	NA	ART103B06	ATG4C	ART103	0.104844	0.162141	0.00596154	1.07538	1.70325e+08	1.81753e+08	1.81411e+08	1.92017e+08	-0.0505196	0.0364739	0.0260976	0.100403	0	3	6	6	New
E2-117	G01	15	11	7	3	6	5	A-specific	ART024G01	RARRES3	ART024	0.121412	0.164404	0.00605572	1.0878	1.64894e+08	1.7965e+08	1.97641e+08	1.7394e+08	-0.0432521	0.0576991	0.186393	-0.00961347	0	6	9	3	New
E6-101	F12	190	186	182	178	6	1	NAc+	ART108F12	PATL1	ART108	0.132354	0.164719	0.00607836	1.09608	1.88978e+08	1.91236e+08	2.12057e+08	2.25792e+08	0.0994083	0.109842	0.251285	0.334162	0	3	18	16	New
E2-117	C10	77	73	69	65	4	1	A-specific	ART035C10	MRPL43	ART035	0.115815	0.165844	0.00613096	1.08359	1.77577e+08	2.08455e+08	1.85563e+08	1.971e+08	0.0636496	0.272244	0.0954211	0.170728	1	11	5	12	New
E1-127	A02	48	44	40	36	3	4	NA	ART009A02	APLN	ART009	0.122973	0.167492	0.00620306	1.08898	159986268	165097341	173803761	196576317	-0.0728177	-0.0446333	0.0121418	0.182957	0	3	5	13	New
D4-116	A10	77	73	69	65	5	6	NA	ART056A10	CRB3	ART056	0.108184	0.168851	0.00626469	1.07787	1.7301e+08	1.81552e+08	1.997e+08	1.82906e+08	-0.00670587	0.0566487	0.189125	0.0586614	0	3	9	3	New
E7-89	C04	93	89	85	81	4	1	A-specific	ART125C04	FAM196A	ART125	0.139989	0.17006	0.00632091	1.1019	2.03002e+08	2.612e+08	2.12316e+08	2.13326e+08	0.196433	0.540129	0.234126	0.235011	0	10	8	7	New
E7-89	E03	80	76	72	68	6	2	NA	ART123E03	SEC14L3	ART123	0.107876	0.1709	0.00636355	1.07764	1.5769e+08	1.73676e+08	1.64807e+08	1.81216e+08	-0.16797	-0.0486329	-0.131313	-0.000336839	0	3	4	7	New
E3-60	D01	13	9	5	1	3	3	A-specific	ART048D01	EXOSC3	ART048	0.121903	0.171282	0.0063952	1.08817	1.47522e+08	1.80109e+08	1.5601e+08	1.55455e+08	-0.223489	0.0419777	-0.171616	-0.175118	0	13	5	4	New
D4-116	B05	63	59	55	51	5	6	A-specific	ART056B05	BOLA2	ART056	0.115091	0.171282	0.00640069	1.08304	1.74471e+08	1.79014e+08	188121897	2.04868e+08	0.00542809	0.0363425	0.102956	0.222259	0	6	5	15	New
E2-117	E05	62	58	54	50	5	4	NA	ART026E05	FOPNL	ART026	0.0976845	0.172291	0.00646029	1.07005	1.65893e+08	1.7837e+08	1.81726e+08	1.84673e+08	-0.0345396	0.0473833	0.0652792	0.0767722	0	7	3	7	New
D8-97	A08	64	60	56	52	3	3	NA	ART138A08	E2F5	ART138	0.101682	0.172291	0.00646833	1.07302	1.48035e+08	1.63791e+08	1.57103e+08	1.6432e+08	-0.267146	-0.141545	-0.205932	-0.148916	0	7	4	6	New
E2-117	F10	80	76	72	68	5	1	NA	ART035F10	HGF	ART035	0.0977344	0.172291	0.00648577	1.07009	1.90638e+08	2.03722e+08	2.11136e+08	2.11217e+08	0.166041	0.239114	0.281686	0.270527	0	5	8	4	New
D9-101	G08	63	59	55	51	6	5	NA	ART150G08	PLEKHG4B	ART150	0.114749	0.172291	0.00650868	1.08279	1.70618e+08	1.74875e+08	1.9104e+08	1.95201e+08	-0.0814596	-0.0551685	0.0706795	0.0843564	0	6	9	5	New
E5-104	H02	45	41	37	33	6	5	NA	ART078H02	COPS2	ART078	0.0969365	0.172291	0.00651664	1.0695	1.74458e+08	1.89571e+08	1.92233e+08	1.93813e+08	-0.00557037	0.0754049	0.0960787	0.102615	0	6	6	7	New
D9-101	D09	93	89	85	81	3	6	NA	ART147D09	KRBA2	ART147	0.145606	0.172291	0.00652573	1.1062	1.79887e+08	1.8514e+08	2.32762e+08	1.89109e+08	-0.00513714	0.0271271	0.355663	0.0386157	0	7	5	1	New
E3-60	C12	13	9	5	1	1	2	A-specific	ART049C12	SLA	ART049	0.111195	0.172291	0.00653176	1.08012	1.76243e+08	2.05983e+08	1.90621e+08	1.85518e+08	0.0331482	0.235632	0.117455	0.0799433	0	14	5	6	New
D9-101	C09	109	105	101	97	4	3	A-specific	ART155C09	CHRDL2	ART155	0.0965349	0.172291	0.00653583	1.0692	1.5541e+08	1.68255e+08	1.66437e+08	1.69446e+08	-0.216149	-0.110847	-0.12822	-0.119775	0	7	2	3	New
E2-117	D05	63	59	55	51	1	4	A-specific	ART025D05	C1orf64	ART025	0.137574	0.172291	0.00655204	1.10005	1.62878e+08	1.72586e+08	2.08549e+08	1.71023e+08	-0.0610027	-0.000172992	0.263901	-0.0340153	0	4	7	9	New
E3-60	A09	96	92	88	84	3	4	NA	ART045A09	TM2D2	ART045	0.109239	0.172291	0.00655941	1.07866	1.6277e+08	1.77988e+08	1.69733e+08	1.89171e+08	-0.081582	0.0248817	-0.0499863	0.108077	0	9	3	8	New
E7-89	B08	143	139	135	131	2	6	NA	ART109B08	NEDD1	ART109	0.106822	0.172291	0.00656509	1.07685	1.74994e+08	1.83564e+08	2.03243e+08	1.8959e+08	-0.0177535	0.0312549	0.17112	0.0648313	0	4	12	4	New
E1-127	E09	96	92	88	84	6	2	A-specific	ART015E09	MCM5	ART015	0.106302	0.172446	0.00658773	1.07647	164483397	177064227	173149470	193126419	-0.0328238	0.0563226	0.00670052	0.157413	0	2	4	7	New
D4-116	H06	32	28	24	20	1	3	NA	ART064H06	SSH3	ART064	0.102456	0.172446	0.00659421	1.0736	1.56535e+08	1.64337e+08	1.77103e+08	1.66762e+08	-0.15107	-0.0870729	0.0158801	-0.0746483	0	5	7	1	New
E1-127	E06	30	26	22	18	2	2	A-specific	ART013E06	PPIAL4G	ART013	0.0963232	0.172446	0.00661311	1.06905	167416380	178908642	186052311	183714219	-0.00732509	0.0712729	0.110391	0.0853306	0	3	1	2	New
D8-97	A08	141	137	133	129	5	2	A-specific	ART140A08	CCDC8	ART140	0.102204	0.172446	0.00661708	1.07341	1.90186e+08	2.10925e+08	1.99748e+08	2.13045e+08	0.0943281	0.223328	0.140531	0.225737	0	13	11	17	New
E7-89	E04	94	90	86	82	2	2	A-specific	ART121E04	BEX5	ART121	0.110301	0.173113	0.00666302	1.07945	1.95601e+08	2.28692e+08	2.03971e+08	2.13298e+08	0.142857	0.34838	0.176274	0.234819	0	9	5	8	New
E7-89	E01	190	186	182	178	2	6	NA	ART109E01	HSPA8	ART109	0.102228	0.173113	0.00667085	1.07343	1.75705e+08	1.86345e+08	1.87731e+08	2.02722e+08	-0.0119017	0.0529481	0.0565772	0.161452	0	5	7	8	New
E7-89	B11	47	43	39	35	2	2	A-specific	ART121B11	APOA1BP	ART121	0.12614	0.173113	0.00667742	1.09137	1.86488e+08	2.2964e+08	1.93121e+08	2.00943e+08	0.0740252	0.354347	0.0974143	0.148736	0	18	4	2	New
E2-117	E09	110	106	102	98	5	3	NA	ART029E09	CAPSL	ART029	0.10124	0.175161	0.00676811	1.0727	1.57647e+08	1.68857e+08	1.80214e+08	1.70067e+08	-0.108095	-0.0316909	0.053225	-0.0420973	0	4	7	5	New
E7-89	A06	29	25	21	17	2	4	NA	ART115A06	C19orf54	ART115	0.111191	0.175281	0.00679232	1.08012	1.66355e+08	1.7205e+08	1.8744e+08	1.90143e+08	-0.0907982	-0.0621984	0.0543405	0.0690374	0	7	5	4	New
E1-127	E12	14	10	6	2	5	1	NA	ART017E12	TUBGCP3	ART017	0.108287	0.175281	0.0067962	1.07795	185824755	197740395	195220773	222079536	0.143177	0.215657	0.179789	0.358944	0	1	3	2	New
E5-104	E07	174	170	166	162	5	3	A-specific	ART083E07	FBXL20	ART083	0.0996405	0.175723	0.00683381	1.07151	1.46517e+08	1.57315e+08	1.6789e+08	1.59303e+08	-0.25738	-0.193682	-0.0992609	-0.180277	0	4	5	5	New
D8-97	B02	159	155	151	147	2	4	A-specific	ART133B02	MRPL28	ART133	0.0968756	0.175723	0.0068368	1.06945	1.76953e+08	1.87138e+08	1.97723e+08	1.93236e+08	-0.00971726	0.0507034	0.125835	0.0849366	0	8	4	5	New
E7-89	F03	78	74	70	66	6	5	NA	ART114F03	WHAMMP3	ART114	0.0944162	0.177945	0.00694163	1.06763	1.87861e+08	2.01719e+08	2.06662e+08	2.04574e+08	0.0846069	0.167317	0.195183	0.174569	0	5	9	8	New
E2-117	E08	142	138	134	130	5	2	A-specific	ART032E08	UBL3	ART032	0.109903	0.177945	0.00694707	1.07916	1.75817e+08	1.91034e+08	1.82905e+08	2.0919e+08	0.0492812	0.146336	0.074605	0.25661	0	5	3	4	New
E3-60	F11	48	44	40	36	5	2	NA	ART050F11	HMGN5	ART050	0.104574	0.178475	0.00698102	1.07518	1.35981e+08	1.54455e+08	1.49384e+08	143020006	-0.341017	-0.179708	-0.234227	-0.295395	0	4	3	2	New
E1-127	C07	31	27	23	19	3	2	NA	ART015C07	SH3RF2	ART015	0.0946067	0.178475	0.00699161	1.06777	171994464	188541549	186463233	187935264	0.0315964	0.146932	0.113574	0.118103	0	8	7	4	New
E1-127	B02	46	42	38	34	3	1	NA	ART018B02	ANKHD1	ART018	0.111698	0.179542	0.0070454	1.0805	180619290	202292658	187597008	208922958	0.102186	0.248494	0.122319	0.270838	0	12	1	2	New
D9-101	H03	77	73	69	65	6	6	A-specific	ART147H03	41883	ART147	0.15533	0.180272	0.00709794	1.11368	2.00266e+08	2.50876e+08	2.24168e+08	2.04032e+08	0.149691	0.465484	0.301388	0.14819	0	9	5	3	New
D4-116	A12	13	9	5	1	2	1	A-specific	ART070A12	MYBPHL	ART070	0.0968421	0.180272	0.00709817	1.06943	1.86116e+08	2.04983e+08	1.97182e+08	1.9949e+08	0.0986447	0.231768	0.170814	0.183878	0	4	6	3	New
D9-101	H09	93	89	85	81	6	1	NA	ART162H09	LINC00305	ART162	0.108087	0.180696	0.00712694	1.0778	1.93759e+08	2.20451e+08	1.99212e+08	2.14486e+08	0.102031	0.278967	0.13111	0.220277	1	8	2	7	New
E6-101	E04	112	108	104	100	6	2	A-specific	ART105E04	KIF1B	ART105	0.130424	0.180707	0.00713947	1.09462	1.73931e+08	1.7615e+08	2.14668e+08	1.88034e+08	-0.0202916	-0.00870515	0.268943	0.0701603	0	1	9	3	New
D4-116	E06	30	26	22	18	2	5	A-specific	ART058E06	NRBP2	ART058	0.0987953	0.181051	0.00717157	1.07088	1.81878e+08	2.03365e+08	1.91284e+08	1.94225e+08	0.0654153	0.22034	0.127003	0.145289	0	10	9	6	New
D4-116	F09	94	90	86	82	6	3	NA	ART066F09	CEP89	ART066	0.092004	0.181051	0.00720688	1.06585	1.58109e+08	1.6985e+08	1.69233e+08	1.70256e+08	-0.13664	-0.0394747	-0.0496976	-0.0447348	0	5	5	5	New
D9-101	E05	144	140	136	132	6	6	A-specific	ART147E05	FAM169B	ART147	0.0952324	0.181051	0.00721173	1.06824	1.84653e+08	1.94407e+08	2.05387e+08	1.98802e+08	0.0325899	0.0975878	0.175149	0.11073	0	2	6	5	New
E5-104	G08	142	138	134	130	4	3	A-specific	ART083G08	EFHA1	ART083	0.093944	0.181051	0.00721804	1.06728	1.42915e+08	1.53189e+08	1.57627e+08	1.59803e+08	-0.29329	-0.232018	-0.190259	-0.175761	0	5	9	9	New
D8-97	G03	79	75	71	67	6	4	A-specific	ART135G03	HCFC1	ART135	0.0941937	0.181051	0.00721847	1.06747	1.73048e+08	1.87394e+08	1.85197e+08	1.91612e+08	-0.0419109	0.0526711	0.0314127	0.0727646	0	8	5	7	New
D8-97	H05	64	60	56	52	1	3	A-specific	ART136H05	PDZD7	ART136	0.112368	0.181051	0.00722566	1.081	1.68485e+08	1.73713e+08	1.94818e+08	1.88341e+08	-0.0804665	-0.0566971	0.104477	0.0479246	0	6	14	5	New
E3-60	F02	160	156	152	148	5	2	NA	ART050F02	HYLS1	ART050	0.0971788	0.181707	0.007264	1.06968	1.51516e+08	1.64973e+08	1.69806e+08	1.60475e+08	-0.184945	-0.0846671	-0.0493636	-0.129268	0	2	7	4	New
E6-101	B01	14	10	6	2	3	4	NAsd+	ART099B01	MAP2	ART099	0.0986987	0.181876	0.00728291	1.07081	1.72096e+08	1.82147e+08	1.94314e+08	1.82174e+08	-0.0355958	0.0395957	0.125223	0.0244901	0	3	3	1	New
D9-101	E06	176	172	168	164	6	3	A-specific	ART156E06	KRT74	ART156	0.101321	0.182956	0.00733839	1.07276	1.56319e+08	1.72009e+08	1.61286e+08	1.75801e+08	-0.207735	-0.0790071	-0.173571	-0.0666645	0	5	10	5	New
E7-89	B12	15	11	7	3	2	4	NA	ART115B12	COMMD4	ART115	0.101468	0.184177	0.00739967	1.07286	1.69654e+08	1.77628e+08	1.95353e+08	1.83687e+08	-0.0624619	-0.0161698	0.113991	0.0191959	0	1	13	2	New
E1-127	C04	111	107	103	99	3	4	NA	ART009C04	PSMG3	ART009	0.0998628	0.185946	0.00748317	1.07167	165556791	184887450	174032460	185146371	-0.0234396	0.118697	0.014039	0.0965336	0	6	3	7	New
E6-101	A06	29	25	21	17	5	3	NA	ART101A06	GAST	ART101	0.112752	0.186763	0.00752853	1.08129	1.52318e+08	1.58127e+08	1.81431e+08	1.60446e+08	-0.211722	-0.164421	0.0262541	-0.158742	0	3	8	8	New
E2-117	F10	126	122	118	114	6	1	NA	ART036F10	CCDC158	ART036	0.104092	0.187561	0.00757323	1.07482	1.88913e+08	2.18371e+08	2.04142e+08	200957548	0.15293	0.339294	0.233085	0.198689	0	10	10	4	New
D4-116	E09	110	106	102	98	2	4	NA	ART061E09	AKR1C1	ART061	0.106433	0.187595	0.0075938	1.07656	1.7102e+08	1.77025e+08	178141293	2.02374e+08	-0.0233927	0.0202218	0.0243102	0.204588	0	1	2	6	New
D4-116	H05	141	137	133	129	6	5	NA	ART060H05	COL23A1	ART060	0.0974513	0.187595	0.007621	1.06988	1.68785e+08	1.80853e+08	1.88407e+08	1.76719e+08	-0.0423714	0.0510805	0.105139	0.00901994	0	4	4	3	New
E3-60	C07	173	169	165	161	1	6	A-specific	ART037C07	C17orf70	ART037	0.0922274	0.187595	0.00762417	1.06601	1.87572e+08	2.06384e+08	2.00451e+08	2.04054e+08	0.123029	0.238433	0.189997	0.21734	0	7	2	9	New
E7-89	C08	63	59	55	51	3	5	NA	ART114C08	C1orf122	ART114	0.11864	0.187595	0.00762478	1.08571	1.87876e+08	1.91894e+08	2.16961e+08	2.15474e+08	0.0847235	0.0952844	0.265346	0.249462	0	5	14	8	New
E7-89	B05	63	59	55	51	2	5	NA	ART112B05	VPS39	ART112	0.103166	0.187975	0.00765281	1.07413	1.7327e+08	1.9914e+08	1.8746e+08	1.82536e+08	-0.0320387	0.148756	0.0544931	0.0101324	0	5	4	5	New
D9-101	G10	78	74	70	66	1	4	A-specific	ART151G10	SNX29	ART151	0.0888692	0.189346	0.00772126	1.06354	1.78434e+08	1.90291e+08	1.92167e+08	1.93297e+08	-0.0168376	0.0667115	0.0791674	0.0702159	0	4	9	5	New
E3-60	G07	174	170	166	162	1	6	A-specific	ART037G07	MAMDC2	ART037	0.134689	0.191024	0.00782754	1.09786	1.91404e+08	2.46149e+08	1.99322e+08	1.99694e+08	0.1522	0.492639	0.181849	0.186178	0	11	9	7	New
E6-101	H10	80	76	72	68	1	4	A-specific	ART097H10	KRT79	ART097	0.101366	0.191024	0.00783211	1.07279	1.73389e+08	1.96663e+08	1.85742e+08	1.81527e+08	-0.0247969	0.150217	0.0601365	0.0193525	0	8	7	4	New
E6-101	F12	16	12	8	4	5	6	NAc+	ART092F12	ANKS1B	ART092	0.1146	0.191024	0.00783768	1.08268	1.83756e+08	2.14541e+08	1.87232e+08	2.01974e+08	0.0589829	0.275746	0.0716655	0.173338	0	17	2	3	New
E6-101	E09	96	92	88	84	6	3	NA	ART102E09	ADAM17	ART102	0.0911705	0.191024	0.00786703	1.06523	1.64565e+08	1.72193e+08	1.82131e+08	1.76976e+08	-0.100155	-0.041483	0.0318081	-0.0172772	0	5	9	7	New
E3-60	H04	109	105	101	97	6	2	NA	ART051H04	CCBL2	ART051	0.149035	0.191024	0.00787269	1.10883	1.76013e+08	2.10202e+08	2.09178e+08	1.78528e+08	0.0312644	0.264883	0.251479	0.0245348	0	7	7	3	New
E2-117	B01	191	187	183	179	2	3	NA	ART028B01	TRPM8	ART028	0.0904453	0.191024	0.00788109	1.0647	1.58216e+08	1.72372e+08	1.74182e+08	1.70375e+08	-0.102895	-0.00196789	0.004107	-0.0394871	1	8	4	7	New
E5-104	A10	77	73	69	65	2	5	NA	ART076A10	PHKG2	ART076	0.140887	0.191024	0.00788504	1.10258	1.85122e+08	2.41564e+08	1.9063e+08	2.00796e+08	0.0800282	0.425069	0.0839963	0.153679	1	12	6	8	New
E1-127	E09	96	92	88	84	6	3	NA	ART012E09	THRSP	ART012	0.0908826	0.191024	0.00789186	1.06502	158000157	170476488	169148115	176255559	-0.0908398	0.00162261	-0.0270304	0.0255361	0	2	2	5	New
E3-60	E05	144	140	136	132	6	6	A-specific	ART039E05	NPL	ART039	0.117614	0.192714	0.00797457	1.08494	1.82086e+08	2.16761e+08	1.87044e+08	2.00795e+08	0.0802004	0.309209	0.0901226	0.194111	0	15	5	10	New
E7-89	A11	160	156	152	148	3	4	NA	ART117A11	AURKC	ART117	0.0965196	0.192948	0.00799714	1.06919	1.76444e+08	1.86737e+08	1.85517e+08	2.04857e+08	-0.00584911	0.0559794	0.0394637	0.176568	0	7	2	7	New
E2-117	A05	144	140	136	132	3	1	A-specific	ART036A05	PILRA	ART036	0.0981498	0.192949	0.00801351	1.0704	1.87018e+08	1.96306e+08	2.15274e+08	2.03146e+08	0.138388	0.185613	0.309688	0.214314	0	4	18	2	New
E7-89	H08	144	140	136	132	1	3	A-specific	ART118H08	FAM92B	ART118	0.089883	0.192949	0.00802296	1.06428	1.61248e+08	1.76488e+08	1.70472e+08	1.7757e+08	-0.135774	-0.0254558	-0.0825569	-0.029661	0	8	4	7	New
E7-89	H05	141	137	133	129	6	4	NA	ART117H05	LOC100506127	ART117	0.135767	0.19327	0.00804926	1.09868	1.69053e+08	2.1189e+08	1.8365e+08	1.74044e+08	-0.0675821	0.238286	0.0248694	-0.0586021	0	9	2	2	New
E7-89	H04	96	92	88	84	4	6	NA	ART110H04	RPH3A	ART110	0.115925	0.193393	0.00808055	1.08367	1.91829e+08	1.95909e+08	2.10469e+08	2.30286e+08	0.114759	0.125152	0.221522	0.345377	0	4	2	8	New
D4-116	F02	160	156	152	148	5	3	NA	ART065F02	RTDR1	ART065	0.113699	0.193393	0.00809182	1.082	161167368	1.63224e+08	1.84313e+08	1.80246e+08	-0.108998	-0.0968774	0.07345	0.0375306	0	1	13	8	New
E6-101	F12	16	12	8	4	5	3	NAc+	ART101F12	NRARP	ART101	0.154593	0.193393	0.00809317	1.11311	1.6395e+08	1.64507e+08	2.16269e+08	1.7601e+08	-0.105551	-0.107363	0.279663	-0.0251738	0	3	12	5	New
E3-60	H07	29	25	21	17	6	2	NA	ART051H07	ASB9	ART051	0.092422	0.194191	0.00813954	1.06616	1.6183e+08	1.77042e+08	1.7954e+08	1.70623e+08	-0.089938	0.0171965	0.031053	-0.0407977	0	6	6	6	New
D4-116	D04	109	105	101	97	3	5	A-specific	ART060D04	NKD2	ART060	0.102394	0.194672	0.00817271	1.07355	1.84847e+08	1.97435e+08	2.115e+08	1.91368e+08	0.088773	0.177646	0.271945	0.12391	0	7	4	3	New
E1-127	B01	14	10	6	2	3	4	NAsd+	ART009B01	DPM3	ART009	0.0958601	0.196099	0.0082457	1.0687	171587385	192590334	187276392	182362527	0.0281777	0.177585	0.119852	0.0746766	0	5	0	2	New
E5-104	D07	175	171	167	163	1	3	NA	ART082D07	FBXL2	ART082	0.0895522	0.196752	0.00828634	1.06404	1.46009e+08	1.62306e+08	1.60137e+08	1.56875e+08	-0.262394	-0.148618	-0.167468	-0.202441	0	7	3	6	New
D4-116	B08	143	139	135	131	5	3	NA	ART065B08	ZNF843	ART065	0.0894925	0.19744	0.00832849	1.064	1.57374e+08	1.70106e+08	1.70598e+08	1.65435e+08	-0.143356	-0.0373008	-0.038113	-0.0861762	0	10	7	3	New
D9-101	E01	190	186	182	178	2	3	A-specific	ART154E01	DNAJB13	ART154	0.103247	0.197465	0.00835296	1.07419	1.62699e+08	1.6893e+08	1.68448e+08	1.94025e+08	-0.15002	-0.105068	-0.110887	0.0756368	0	5	6	2	New
E7-89	H04	96	92	88	84	1	2	NA	ART121H04	MCCD1	ART121	0.106374	0.197465	0.00835598	1.07652	1.68943e+08	1.74709e+08	1.79927e+08	2.02278e+08	-0.0685267	-0.0400745	-0.0046742	0.15829	0	0	3	7	New
E7-89	B06	31	27	23	19	2	6	NA	ART109B06	MTMR14	ART109	0.098511	0.197518	0.00837141	1.07067	1.98188e+08	2.21349e+08	2.19603e+08	2.07759e+08	0.161811	0.301296	0.28281	0.196861	0	9	13	10	New
E3-60	B12	15	11	7	3	5	3	NA	ART047B12	GLUD2	ART047	0.13608	0.198111	0.00840977	1.09892	1.63971e+08	2.09561e+08	1.67792e+08	1.75688e+08	-0.0709783	0.260476	-0.0665763	0.00140547	0	13	4	7	New
E3-60	H11	48	44	40	36	1	2	NA	ART049H11	HUS1	ART049	0.0967108	0.198455	0.00844986	1.06933	1.41081e+08	1.62456e+08	1.48318e+08	1.50468e+08	-0.287898	-0.106847	-0.244555	-0.222159	0	4	0	2	New
D4-116	F09	112	108	104	100	5	6	NA	ART056F09	empty	ART056	0.086748	0.198455	0.00845092	1.06197	1.72408e+08	1.86046e+08	1.83277e+08	1.84069e+08	-0.0117322	0.091923	0.0653134	0.0678109	0	11	9	4	New
D4-116	E01	190	186	182	178	5	6	NA	ART056E01	HP1BP3	ART056	0.0969586	0.199302	0.00850033	1.06952	1.83095e+08	1.99883e+08	2.02759e+08	1.89466e+08	0.0750342	0.195423	0.211051	0.109504	0	8	14	8	New
D4-116	C04	111	107	103	99	3	3	NA	ART066C04	IST1	ART066	0.0875955	0.199792	0.00854739	1.0626	1.43983e+08	1.50565e+08	1.53617e+08	1.58334e+08	-0.271657	-0.213349	-0.189371	-0.149465	0	4	3	1	New
E3-60	H09	112	108	104	100	4	2	A-specific	ART050H09	ABHD12B	ART050	0.0940585	0.199792	0.00856035	1.06737	1.46432e+08	1.66301e+08	1.53244e+08	1.58199e+08	-0.234191	-0.0730965	-0.197427	-0.149875	0	7	2	6	New
D8-97	A12	13	9	5	1	5	6	NAsd+	ART128A12	NLRP10	ART128	0.0932491	0.199792	0.00856126	1.06677	1.82883e+08	1.9797e+08	1.90624e+08	2.07586e+08	0.037835	0.131878	0.0730861	0.188288	0	6	4	28	New
D4-116	A10	77	73	69	65	5	3	A-specific	ART065A10	PRKACB	ART065	0.0851029	0.202014	0.00867	1.06076	1.47676e+08	1.5513e+08	1.60776e+08	1.57601e+08	-0.235125	-0.170252	-0.123656	-0.156158	0	6	4	8	New
E7-89	E02	158	154	150	146	5	2	NA	ART122E02	CSNK1A1	ART122	0.155024	0.202291	0.00869542	1.11344	1.95742e+08	2.00868e+08	2.01984e+08	2.69716e+08	0.143897	0.161218	0.162155	0.573393	0	5	3	1	New
E7-89	A08	141	137	133	129	2	1	NA	ART124A08	FAM215A	ART124	0.112057	0.202993	0.00873917	1.08077	1.91037e+08	2.30945e+08	2.01704e+08	1.99713e+08	0.108793	0.362523	0.160151	0.139876	0	5	5	4	New
E7-89	A11	45	41	37	33	5	1	NA	ART125A11	TCP11L1	ART125	0.119326	0.203186	0.00876105	1.08623	1.94333e+08	2.40592e+08	2.01909e+08	2.04665e+08	0.133473	0.421563	0.16162	0.175215	0	13	7	2	New
D8-97	D09	111	107	103	99	1	2	NA	ART139D09	ANKRD9	ART139	0.101211	0.203186	0.00877549	1.07267	1.83433e+08	1.95356e+08	1.89493e+08	2.17102e+08	0.0421712	0.1127	0.0644952	0.25295	0	2	4	17	New
E1-127	E11	46	42	38	34	5	3	NA	ART011E11	VHLL	ART011	0.0861928	0.203186	0.00878823	1.06157	141438969	153441837	149744619	157137165	-0.250586	-0.150258	-0.202813	-0.140108	0	6	4	5	New
E2-117	A05	144	140	136	132	3	4	A-specific	ART027A05	MID1IP1	ART027	0.0852602	0.204041	0.0088471	1.06088	1.62035e+08	1.76674e+08	1.71648e+08	1.79249e+08	-0.0684826	0.0336	-0.017033	0.0337658	0	8	7	6	New
D4-116	D10	125	121	117	113	3	5	A-specific	ART060D10	CASP1	ART060	0.0922757	0.204041	0.00885248	1.06605	1.69401e+08	1.88268e+08	1.80598e+08	1.77127e+08	-0.0371164	0.109057	0.0440725	0.0123485	0	15	5	6	New
D4-116	B12	15	11	7	3	5	6	NAc+	ART056B12	XAGE2	ART056	0.0853703	0.204435	0.00888326	1.06096	1.78142e+08	1.89794e+08	1.86444e+08	1.95104e+08	0.035474	0.120698	0.0900308	0.151804	0	10	3	5	New
E7-89	E03	126	122	118	114	2	2	NA	ART121E03	CPOX	ART121	0.0974312	0.206608	0.00899731	1.06987	1.86033e+08	1.92388e+08	201309271	2.15179e+08	0.0705012	0.0989871	0.157325	0.247485	0	2	4	9	New
D4-116	E02	158	154	150	146	5	6	NA	ART056E02	AGPAT3	ART056	0.0963348	0.206608	0.00901104	1.06905	1.73136e+08	1.83519e+08	1.96791e+08	1.79543e+08	-0.00565478	0.0721976	0.167952	0.0318908	0	14	10	7	New
E6-101	C11	159	155	151	147	3	3	A-specific	ART102C11	BOLA1	ART102	0.0928132	0.206608	0.0090191	1.06645	1.47816e+08	1.66851e+08	1.53505e+08	1.57578e+08	-0.255009	-0.0869446	-0.214882	-0.184761	0	7	3	6	New
E7-89	D07	175	171	167	163	4	1	NA	ART125D07	C19orf45	ART125	0.0857193	0.207045	0.00906388	1.06122	1.95433e+08	2.13192e+08	2.12657e+08	2.07985e+08	0.141612	0.247126	0.236441	0.198427	0	17	13	5	New
D8-97	F07	176	172	168	164	5	4	A-specific	ART134F07	FBXL8	ART134	0.0922351	0.207045	0.00907279	1.06602	1.78205e+08	2.00464e+08	1.91737e+08	1.88172e+08	0.000450917	0.149944	0.0814842	0.0466301	0	6	8	6	New
E3-60	B05	63	59	55	51	5	1	NA	ART053B05	CDK5R1	ART053	0.083409	0.207045	0.00907971	1.05952	1.90615e+08	2.05228e+08	2.08064e+08	2.03703e+08	0.146244	0.230334	0.243771	0.214853	0	4	5	4	New
E5-104	D03	127	123	119	115	4	5	NA	ART077D03	CCDC83	ART077	0.0868903	0.207365	0.00910775	1.06208	1.69973e+08	1.90083e+08	1.79565e+08	1.87418e+08	-0.0431476	0.0792949	-0.00227326	0.0542064	0	7	2	7	New
E5-104	H01	13	9	5	1	6	3	A-specific	ART084H01	CDK16	ART084	0.177473	0.207365	0.00912252	1.1309	1.62317e+08	1.60064e+08	2.0449e+08	2.05482e+08	-0.109632	-0.168688	0.185257	0.186955	0	2	9	5	New
E2-117	G09	110	106	102	98	1	4	A-specific	ART025G09	FLJ41423	ART025	0.0944867	0.207365	0.00913531	1.06769	1.60057e+08	1.8323e+08	1.70864e+08	1.70586e+08	-0.08621	0.0861645	-0.0236342	-0.0377002	0	8	3	4	New
D4-116	F07	176	172	168	164	5	5	NA	ART059F07	TNFSF13B	ART059	0.0909296	0.207759	0.00916655	1.06506	1.8227e+08	2.01595e+08	1.88033e+08	1.97354e+08	0.0685198	0.207724	0.102277	0.168347	0	7	7	8	New
D4-116	A08	141	137	133	129	5	3	NA	ART065A08	ARMCX4	ART065	0.0858462	0.207765	0.0091807	1.06131	1.47694e+08	1.61259e+08	1.55691e+08	1.56865e+08	-0.234946	-0.114356	-0.17003	-0.162914	0	6	2	3	New
D8-97	F04	96	92	88	84	5	2	NA	ART140F04	UHRF2	ART140	0.0818653	0.208387	0.00922213	1.05839	1.65165e+08	1.75499e+08	1.79971e+08	1.78424e+08	-0.109178	-0.0419416	-0.00987965	-0.0301165	0	5	3	3	New
E5-104	B01	14	10	6	2	3	5	NAsd+	ART078B01	CLASP2	ART078	0.097523	0.209382	0.0092945	1.06993	1.87828e+08	1.97367e+08	2.02224e+08	2.21114e+08	0.100963	0.13355	0.169175	0.292733	0	10	6	14	New
E1-127	C06	29	25	21	17	1	2	NA	ART013C06	CCDC140	ART013	0.133145	0.209382	0.00930549	1.09668	177248799	182214657	184466052	233087562	0.0750101	0.0976888	0.0980379	0.428739	0	0	0	0	PC Outlier
E6-101	D11	157	153	149	145	3	1	NA	ART108D11	TBRG4	ART108	0.0870303	0.209382	0.00930815	1.06218	1.97195e+08	2.07607e+08	2.05141e+08	2.22306e+08	0.16081	0.228347	0.203454	0.311719	0	6	4	6	New
E3-60	F01	14	10	6	2	6	6	A-specific	ART039F01	TPGS2	ART039	0.100579	0.209436	0.00932455	1.0722	1.76288e+08	1.96369e+08	1.98702e+08	1.82749e+08	0.0335128	0.166671	0.177353	0.0582505	0	7	14	4	New
E5-104	D06	31	27	23	19	4	3	NA	ART083D06	SMOC1	ART083	0.0866373	0.210075	0.00936704	1.06189	1.67421e+08	1.78569e+08	1.89673e+08	1.80397e+08	-0.0649672	-0.0108518	0.0767403	-0.000878121	0	10	9	9	New
E5-104	B01	14	10	6	2	3	6	NAsd+	ART075B01	ACAA2	ART075	0.109625	0.210759	0.00942792	1.07895	1.92015e+08	2.18524e+08	2.21219e+08	2.0001e+08	0.132767	0.28046	0.298696	0.148019	0	13	11	7	New
E5-104	F07	30	26	22	18	6	5	A-specific	ART078F07	INHBA	ART078	0.135002	0.210759	0.00944406	1.09809	1.86136e+08	2.26789e+08	2.13948e+08	1.91357e+08	0.0879052	0.334019	0.250487	0.0842144	0	16	13	7	New
E6-101	F02	160	156	152	148	2	3	A-specific	ART100F02	RNF214	ART100	0.10085	0.210759	0.0094449	1.07241	1.53972e+08	1.56315e+08	1.69873e+08	1.7468e+08	-0.196145	-0.181056	-0.0687077	-0.0361187	0	4	8	7	New
E1-127	C07	173	169	165	161	1	2	NA	ART013C07	MORC2-AS1	ART013	0.0817809	0.210759	0.00945391	1.05832	167936517	179737182	183673800	181398024	-0.00284981	0.0779387	0.0918284	0.067026	0	3	5	1	New
D4-116	A10	77	73	69	65	2	5	NA	ART058A10	IGKC	ART058	0.0899073	0.211787	0.00951419	1.0643	1.80699e+08	1.85626e+08	1.99072e+08	1.96838e+08	0.0560315	0.0886669	0.184579	0.16457	0	4	3	10	New
E1-127	B02	46	42	38	34	3	4	A-specific	ART009B02	LSM10	ART009	0.0900848	0.212573	0.00957772	1.06443	160009182	180717102	170838819	170698752	-0.0726111	0.0857829	-0.0126816	-0.0206802	0	8	2	2	New
D8-97	D11	157	153	149	145	3	1	A-specific	ART144D11	SF3A2	ART144	0.0918222	0.212573	0.0095779	1.06572	2.00522e+08	2.26367e+08	2.16007e+08	2.1056e+08	0.170677	0.325259	0.253431	0.208808	1	19	8	7	New
E1-127	D10	79	75	71	67	1	4	A-specific	ART007D10	BEX5	ART007	0.170011	0.213696	0.00964277	1.12507	167097708	236003310	173984886	172601118	-0.0100738	0.470857	0.0136445	-0.00469089	0	9	3	2	New
D4-116	A08	141	137	133	129	2	5	NA	ART058A08	ODF1	ART058	0.126496	0.214177	0.00967881	1.09164	1.68185e+08	1.91664e+08	1.94372e+08	1.69873e+08	-0.0475044	0.134846	0.150107	-0.0479784	0	9	4	1	New
E1-127	E12	14	10	6	2	2	1	NAsd+	ART016E12	ZNF41	ART016	0.10792	0.214203	0.0096943	1.07767	184815351	202104783	217004229	192157533	0.135319	0.247153	0.332406	0.150157	0	2	1	3	New
D4-116	E09	110	106	102	98	2	6	A-specific	ART055E09	COPS6	ART055	0.0829146	0.215332	0.00975981	1.05916	1.8049e+08	1.93315e+08	1.95103e+08	1.89412e+08	0.054364	0.147223	0.155524	0.109089	0	5	4	2	New
E6-101	H03	77	73	69	65	6	1	NA	ART108H03	HSPA2	ART108	0.0855789	0.215521	0.00978362	1.06111	1.95071e+08	2.03201e+08	2.17374e+08	2.0687e+08	0.145191	0.197399	0.287013	0.207897	0	10	8	1	New
E1-127	H10	125	121	117	113	6	1	NA	ART018H10	TACC3	ART018	0.081201	0.215521	0.00979719	1.0579	188182431	205348986	198711279	206243730	0.161366	0.270128	0.205356	0.252218	0	6	7	6	New
E1-127	F08	62	58	54	50	6	2	NA	ART015F08	CNOT10	ART015	0.0887154	0.216114	0.0098386	1.06342	180514287	200800737	188928954	198891252	0.101347	0.237814	0.132526	0.199847	0	7	1	3	New
E6-101	A10	77	73	69	65	2	3	NA	ART100A10	SGSM1	ART100	0.0872672	0.217276	0.009906	1.06236	1.41697e+08	1.56792e+08	1.50139e+08	1.49295e+08	-0.315997	-0.17666	-0.246862	-0.262667	0	5	3	6	New
E2-117	F09	94	90	86	82	6	5	NA	ART024F09	DNPEP	ART024	0.0794286	0.217283	0.00992086	1.0566	1.67831e+08	1.80506e+08	1.81587e+08	1.82059e+08	-0.017785	0.0645527	0.064172	0.0562061	0	9	10	10	New
E2-117	C05	143	139	135	131	3	4	A-specific	ART027C05	noID	ART027	0.0837747	0.217427	0.00994228	1.05979	1.62244e+08	1.71819e+08	1.71374e+08	1.84753e+08	-0.0666228	-0.00660127	-0.0193383	0.0773951	0	4	4	8	New
E2-117	F04	110	106	102	98	6	2	A-specific	ART033F04	NDUFAF4	ART033	0.102014	0.217427	0.00995651	1.07327	1.81026e+08	1.85517e+08	2.08542e+08	2.02867e+08	0.0914017	0.104064	0.263854	0.21233	0	2	14	8	New
E3-60	A01	16	12	8	4	3	5	NAc+	ART042A01	BPIFA1	ART042	0.0865741	0.218639	0.0100266	1.06185	1.81635e+08	1.96856e+08	1.89217e+08	2.03381e+08	0.0766283	0.170243	0.106791	0.212573	0	5	4	9	New
E6-101	C08	141	137	133	129	1	2	A-specific	ART103C08	CDK16	ART103	0.085634	0.220244	0.0101414	1.06115	1.95245e+08	2.01504e+08	2.08775e+08	2.17812e+08	0.146478	0.185297	0.228786	0.282255	0	5	8	5	New
D4-116	D06	173	169	165	161	3	3	NA	ART066D06	MUTED-TXNDC5	ART066	0.0878733	0.220244	0.0101676	1.0628	1.53942e+08	172499085	1.59051e+08	1.63231e+08	-0.17517	-0.0171445	-0.139222	-0.105523	0	3	2	1	New
E5-104	G04	94	90	86	82	4	2	NA	ART086G04	CCDC114	ART086	0.0838582	0.220244	0.0101935	1.05985	1.66842e+08	1.80184e+08	1.75781e+08	1.89813e+08	-0.0699708	0.00213531	-0.0329957	0.0725226	0	1	3	14	New
E7-89	B01	14	10	6	2	3	6	NAsd+	ART111B01	SLC44A5	ART111	0.0803666	0.220244	0.0101942	1.05729	1.92433e+08	2.09946e+08	2.06358e+08	2.05478e+08	0.119297	0.224992	0.193064	0.180935	0	14	2	2	New
D4-116	D10	79	75	71	67	4	1	A-specific	ART071D10	LIAS	ART071	0.0817891	0.220244	0.0102019	1.05833	1.92085e+08	2.04003e+08	2.08962e+08	2.01528e+08	0.144186	0.224854	0.25453	0.19854	2	2	4	3	New
E6-101	C12	191	187	183	179	3	3	A-specific	ART102C12	AKT2	ART102	0.0855559	0.220244	0.0102106	1.0611	1.53005e+08	170595517	1.59525e+08	1.62014e+08	-0.205229	-0.0549291	-0.159383	-0.144707	0	9	3	6	New
D4-116	H04	96	92	88	84	1	5	NA	ART058H04	RDH13	ART058	0.0996802	0.220244	0.0102459	1.07154	1.73503e+08	2.02615e+08	1.80851e+08	1.79327e+08	-0.00259531	0.21501	0.0460935	0.0301512	0	10	2	1	New
E5-104	A06	29	25	21	17	2	1	A-specific	ART088A06	CCZ1B	ART088	0.13271	0.220244	0.0102726	1.09635	1.9722e+08	2.37964e+08	2.01175e+08	2.29606e+08	0.171354	0.403407	0.161676	0.347108	0	10	10	12	New
E5-104	E04	112	108	104	100	6	5	A-specific	ART078E04	PSMC2	ART078	0.0815994	0.220244	0.0102732	1.05819	1.68269e+08	1.85025e+08	1.77354e+08	1.87068e+08	-0.0576804	0.0403883	-0.0201432	0.0515119	0	6	4	16	New
E5-104	F05	64	60	56	52	2	1	NA	ART088F05	IFIT2	ART088	0.0872206	0.220244	0.0102764	1.06232	2.03325e+08	2.25764e+08	2.12298e+08	2.28616e+08	0.215338	0.327483	0.239317	0.340874	1	7	6	14	New
E1-127	C06	29	25	21	17	1	4	NA	ART007C06	GTF2A2	ART007	0.139743	0.220244	0.0102799	1.10171	164549628	168589350	170430138	221177583	-0.032243	-0.0144368	-0.016137	0.353072	0	1	0	2	PC Outlier
E1-127	F12	16	12	8	4	2	2	NAc+	ART013F12	HAL	ART013	0.163604	0.220244	0.0102867	1.12008	166740201	187115868	220130928	168696081	-0.0131638	0.135982	0.353044	-0.0377062	0	5	10	2	New
E3-60	B04	95	91	87	83	2	4	A-specific	ART043B04	COMTD1	ART043	0.0781346	0.220244	0.0102986	1.05565	1.64023e+08	1.74686e+08	1.75435e+08	1.78869e+08	-0.0705182	-0.00212713	-0.00231762	0.0272941	0	7	4	5	New
E6-101	G03	79	75	71	67	6	6	NA	ART093G03	EDIL3	ART093	0.0926819	0.220244	0.0103064	1.06635	1.92237e+08	2.02377e+08	1.96997e+08	2.22615e+08	0.124074	0.191536	0.145009	0.313723	0	4	3	5	New
D4-116	E01	190	186	182	178	5	5	NA	ART059E01	SLC25A6	ART059	0.0918988	0.221696	0.0103996	1.06577	1.74591e+08	1.99176e+08	1.80173e+08	1.8358e+08	0.00642007	0.190314	0.0406723	0.0639708	0	8	6	3	New
E5-104	B05	63	59	55	51	2	6	NA	ART073B05	DCP2	ART073	0.0796306	0.221696	0.0104039	1.05675	1.79407e+08	1.94791e+08	1.90161e+08	2.00036e+08	0.0347829	0.114592	0.0804426	0.148206	0	9	5	3	New
E7-89	D01	191	187	183	179	4	6	NA	ART110D01	FIGNL1	ART110	0.0897616	0.223762	0.010519	1.06419	1.95156e+08	2.04323e+08	2.04153e+08	2.26996e+08	0.139571	0.185824	0.177561	0.324614	0	6	10	19	New
E2-117	F08	62	58	54	50	6	3	NA	ART030F08	TRIM41	ART030	0.0837257	0.223762	0.0105308	1.05975	1.56114e+08	1.67698e+08	1.74727e+08	1.65384e+08	-0.122188	-0.0416267	0.00861898	-0.0823803	0	5	5	8	New
D4-116	B11	47	43	39	35	5	4	NA	ART062B11	PDLIM1	ART062	0.07592	0.225075	0.0106077	1.05403	1.75033e+08	1.84259e+08	1.85614e+08	1.87751e+08	0.010073	0.0779993	0.0835956	0.0963841	0	5	2	8	New
E1-127	H03	128	124	120	116	4	2	A-specific	ART014H03	COL10A1	ART014	0.0899708	0.225194	0.0106283	1.06435	164245032	183638817	170520714	181975788	-0.034916	0.108921	-0.0153705	0.0716138	0	4	2	4	New
E1-127	H07	176	172	168	164	4	2	NA	ART014H07	VILL	ART014	0.0949771	0.226208	0.0106913	1.06805	161210628	187433100	168041007	172869804	-0.0618189	0.138426	-0.0365041	-0.00244681	0	2	1	4	New
E2-117	F12	16	12	8	4	2	1	A-specific	ART034F12	CBLN4	ART034	0.0795188	0.227377	0.0107746	1.05667	1.89763e+08	2.09022e+08	1.99181e+08	2.07227e+08	0.159406	0.276165	0.197596	0.243014	0	10	7	7	New
E1-127	G06	30	26	22	18	1	2	NA	ART013G06	AVP	ART013	0.113158	0.227377	0.0107769	1.08159	173976174	178071804	182970819	218127762	0.048124	0.0645089	0.0862961	0.333041	0	0	0	0	PC Outlier
D9-101	D01	191	187	183	179	1	3	A-specific	ART154D01	SLX1A	ART154	0.079687	0.227832	0.0108138	1.05679	1.64265e+08	1.70838e+08	1.74927e+08	1.81046e+08	-0.136205	-0.0888647	-0.0564412	-0.0242486	0	5	11	5	New
E2-117	E06	176	172	168	164	6	5	NA	ART024E06	RBMY2FP	ART024	0.0833545	0.228965	0.0108828	1.05948	1.76696e+08	1.97404e+08	1.88649e+08	1.88532e+08	0.0564758	0.193664	0.119219	0.106609	0	7	6	3	New
E3-60	C02	157	153	149	145	4	4	A-specific	ART044C02	CC2D1B	ART044	0.0748706	0.230723	0.0109818	1.05327	1.69434e+08	1.82525e+08	1.79753e+08	1.82916e+08	-0.0236953	0.0611954	0.0327607	0.0595698	0	2	2	8	New
E7-89	A10	128	124	120	116	3	4	NA	ART117A10	PFKFB1	ART117	0.0804047	0.23111	0.0110157	1.05731	1.7274e+08	1.81147e+08	1.83779e+08	1.93438e+08	-0.0364571	0.0121346	0.0258863	0.093822	0	5	4	7	New
E7-89	D01	191	187	183	179	1	5	A-specific	ART112D01	CUL5	ART112	0.0761002	0.23142	0.0110459	1.05416	1.73727e+08	1.87182e+08	1.86845e+08	1.85636e+08	-0.0282354	0.0594115	0.0497547	0.0344281	0	5	2	3	New
E2-117	A08	141	137	133	129	5	4	A-specific	ART026A08	MRPS25	ART026	0.0756094	0.231475	0.0110655	1.05381	1.66834e+08	1.8057e+08	1.77567e+08	1.81372e+08	-0.0263769	0.065069	0.0318773	0.0507512	0	3	3	9	New
E3-60	E07	174	170	166	162	2	2	NA	ART049E07	RAB40A	ART049	0.109711	0.231475	0.0110849	1.07901	1.62993e+08	1.82582e+08	1.88461e+08	1.66933e+08	-0.079605	0.0616461	0.101015	-0.0723425	0	4	10	2	New
E7-89	H06	32	28	24	20	4	3	A-specific	ART119H06	ALDOB	ART119	0.146317	0.231475	0.011095	1.10674	1.67145e+08	2.14582e+08	184346264	1.69148e+08	-0.0839616	0.256503	0.0303296	-0.0997671	0	21	13	2	New
E3-60	A03	125	121	117	113	2	3	NA	ART046A03	ODF3	ART046	0.0760072	0.232046	0.0111379	1.0541	1.50658e+08	1.61737e+08	1.63577e+08	1.59854e+08	-0.193138	-0.113247	-0.103284	-0.134862	0	8	6	6	New
E6-101	H09	93	89	85	81	6	3	A-specific	ART102H09	TP53I11	ART102	0.0788805	0.237647	0.0114226	1.0562	1.54142e+08	1.63823e+08	1.68425e+08	1.61133e+08	-0.194548	-0.11337	-0.0810564	-0.152577	0	7	4	3	New
E7-89	F12	16	12	8	4	5	4	NAc+	ART116F12	RAB26	ART116	0.0890672	0.237793	0.0114455	1.06368	1.7381e+08	1.99362e+08	1.80501e+08	1.85618e+08	-0.0275455	0.150359	-8.12943e-05	0.034287	0	7	4	4	New
D8-97	G08	142	138	134	130	1	3	A-specific	ART136G08	FAM83A	ART136	0.10926	0.238926	0.0115297	1.07867	1.60903e+08	1.96743e+08	1.66916e+08	1.67961e+08	-0.146897	0.122907	-0.118526	-0.117293	0	10	3	4	New
E3-60	C08	63	59	55	51	3	6	NA	ART039C08	PSMB1	ART039	0.103518	0.238926	0.0115319	1.07439	1.94542e+08	1.99462e+08	2.05072e+08	2.35718e+08	0.175664	0.189221	0.222875	0.42545	0	3	4	10	New
D9-101	G02	47	43	39	35	6	1	NA	ART162G02	FAM165B	ART162	0.114829	0.239936	0.0115967	1.08285	2.00762e+08	2.02077e+08	2.42741e+08	2.1663e+08	0.15326	0.153413	0.416225	0.234628	0	1	5	0	PC Outlier
D8-97	D01	13	9	5	1	3	4	NA	ART135D01	AGK	ART135	0.0821876	0.241083	0.0116763	1.05862	1.7169e+08	1.78389e+08	1.92772e+08	1.84202e+08	-0.0532769	-0.0183797	0.0892482	0.0158636	1	7	9	5	New
E7-89	A02	157	153	149	145	2	4	NA	ART115A02	C2orf48	ART115	0.091901	0.241083	0.0116889	1.06577	1.69578e+08	1.80577e+08	1.9587e+08	1.76422e+08	-0.0631096	0.00758755	0.117811	-0.0390245	0	6	7	2	New
E1-127	D04	95	91	87	83	1	3	NA	ART010D04	NHP2L1	ART010	0.102121	0.241083	0.0117005	1.07335	153222021	179251794	166324959	159145200	-0.135142	0.0740374	-0.0513128	-0.121789	0	5	5	1	New
D9-101	B08	143	139	135	131	2	2	NA	ART157B08	CTSL3P	ART157	0.0931256	0.24265	0.0118054	1.06668	1.91677e+08	1.97181e+08	1.9762e+08	2.26855e+08	0.0864497	0.118025	0.119532	0.301168	0	1	1	8	PC Outlier
D4-116	F04	96	92	88	84	2	6	NA	ART055F04	RASSF2	ART055	0.0734053	0.24265	0.0118195	1.0522	1.73399e+08	1.82357e+08	1.86774e+08	1.82342e+08	-0.00346395	0.0630334	0.0925831	0.0542077	0	6	6	2	New
D4-116	A10	77	73	69	65	5	1	NA	ART071A10	TREX1	ART071	0.0726985	0.24265	0.0118252	1.05168	1.88643e+08	1.97167e+08	1.99559e+08	2.02938e+08	0.118098	0.175684	0.188104	0.208602	0	2	6	7	New
E1-127	B12	15	11	7	3	2	1	NAsd+	ART016B12	GCC1	ART016	0.103732	0.24299	0.0118581	1.07455	184959531	200114316	218478348	191535561	0.136444	0.232874	0.342173	0.14548	0	0	0	0	PC Outlier
E5-104	A01	189	185	181	177	2	4	NA	ART079A01	KIAA1683	ART079	0.0799824	0.243057	0.0118776	1.05701	1.65654e+08	1.74643e+08	1.78785e+08	1.86948e+08	-0.0802802	-0.0429248	-0.00855113	0.0505825	0	3	11	11	New
E3-60	H07	29	25	21	17	6	6	NA	ART039H07	CPSF4	ART039	0.0890526	0.244253	0.0119524	1.06367	1.896e+08	2.15567e+08	1.9506e+08	2.05977e+08	0.13854	0.301242	0.150667	0.230869	0	11	2	8	New
E7-89	H06	32	28	24	20	1	4	NA	ART115H06	FDX1	ART115	0.0761718	0.244296	0.0119708	1.05422	1.7216e+08	1.88449e+08	1.83894e+08	1.8235e+08	-0.04131	0.0691453	0.0267821	0.00865779	0	3	2	2	New
E2-117	B05	63	59	55	51	2	1	A-specific	ART034B05	BIN3	ART034	0.0929194	0.244333	0.011989	1.06653	1.89998e+08	2.22376e+08	2.00435e+08	1.99774e+08	0.161189	0.365509	0.206647	0.190169	0	14	6	6	New
E3-60	H08	61	57	53	49	6	5	A-specific	ART042H08	DCAF10	ART042	0.0912925	0.24463	0.0120198	1.06532	1.6916e+08	1.76087e+08	1.98014e+08	1.77236e+08	-0.0260268	0.00938962	0.172347	0.0140606	0	4	10	2	New
E5-104	H10	125	121	117	113	6	6	A-specific	ART075H10	STAC	ART075	0.0894927	0.245306	0.0120695	1.064	1.9296e+08	2.18311e+08	2.13477e+08	2.01913e+08	0.139853	0.27905	0.247306	0.161681	1	4	13	5	New
E5-104	F05	142	138	134	130	6	6	NA	ART075F05	SPHK1	ART075	0.0822647	0.246789	0.0121667	1.05868	1.80412e+08	1.9961e+08	2.00284e+08	1.89507e+08	0.0428428	0.149854	0.15527	0.0701987	0	12	15	8	New
D4-116	D05	63	59	55	51	4	6	NA	ART056D05	LOC440461	ART056	0.0793671	0.246789	0.0121755	1.05655	1.86002e+08	1.92302e+08	1.93908e+08	2.08136e+08	0.0977628	0.139643	0.14666	0.245087	0	6	4	20	New
D4-116	D07	29	25	21	17	3	4	NA	ART063D07	DHDDS	ART063	0.0702895	0.249457	0.0123237	1.04993	1.72347e+08	1.80913e+08	1.79785e+08	1.86278e+08	-0.0122412	0.0515646	0.0375607	0.0850195	0	9	7	3	New
E6-101	C10	127	123	119	115	3	3	A-specific	ART102C10	GSTA4	ART102	0.0797328	0.250395	0.012393	1.05682	1.61156e+08	1.64938e+08	1.73096e+08	1.78281e+08	-0.130352	-0.103588	-0.0415936	-0.00667616	0	2	4	5	New
E1-127	G06	30	26	22	18	1	1	NA	ART016G06	OLFML2B	ART016	0.118759	0.250395	0.0124038	1.0858	185031423	188825850	192803166	237595347	0.137005	0.149106	0.161811	0.456374	0	0	0	0	PC Outlier
E5-104	H07	176	172	168	164	1	4	NA	ART079H07	RASL10A	ART079	0.116237	0.250395	0.0124203	1.0839	1.74213e+08	2.02494e+08	1.77928e+08	2.03201e+08	-0.00759882	0.170545	-0.0154839	0.170852	0	11	1	7	New
E7-89	D09	93	89	85	81	3	1	NA	ART126D09	ACSF3	ART126	0.0833979	0.251763	0.012505	1.05951	1.91833e+08	1.9788e+08	2.05899e+08	2.17824e+08	0.114788	0.139595	0.189849	0.265114	0	7	14	14	New
E5-104	H04	96	92	88	84	1	4	NA	ART079H04	TRIM49	ART079	0.082129	0.253564	0.0126114	1.05858	1.7229e+08	1.93505e+08	1.7897e+08	1.90479e+08	-0.0236107	0.105034	-0.00706009	0.0775807	0	8	2	8	New
E1-127	C09	109	105	101	97	1	3	NA	ART010C09	LOC554206	ART010	0.0928128	0.253922	0.0126462	1.06645	152346375	163388628	176572980	158560659	-0.143411	-0.0596426	0.0349471	-0.127098	0	4	10	1	New
E7-89	G09	95	91	87	83	6	5	NA	ART114G09	C18orf23	ART114	0.0732271	0.254571	0.0126955	1.05207	1.74193e+08	1.85393e+08	1.81904e+08	1.92915e+08	-0.0243747	0.0455585	0.011087	0.0899116	0	7	7	8	New
D9-101	B03	78	74	70	66	3	5	A-specific	ART150B03	RBPJL	ART150	0.0820699	0.254651	0.0127309	1.05854	1.78558e+08	1.91504e+08	1.96784e+08	1.85319e+08	-0.0158341	0.075882	0.113419	0.00940669	0	6	7	1	New
E7-89	G02	158	154	150	146	1	4	NA	ART115G02	GATS	ART115	0.0745314	0.254651	0.0127336	1.05302	1.67276e+08	1.74076e+08	1.80531e+08	1.83821e+08	-0.0828328	-0.04531	0.000155441	0.0202504	0	3	3	6	New
E1-127	B12	15	11	7	3	2	3	NA	ART010B12	C7orf53	ART010	0.092342	0.254701	0.0127531	1.0661	156431007	167554251	181270674	162894123	-0.105239	-0.0233219	0.0728281	-0.0881981	0	0	1	0	PC Outlier
D4-116	C12	13	9	5	1	1	5	NA	ART058C12	PI4KAP1	ART058	0.0800871	0.255547	0.0128125	1.05708	1.67895e+08	1.80692e+08	1.71183e+08	1.84816e+08	-0.0499944	0.0497991	-0.0331729	0.0736519	0	3	1	4	New
E1-127	G05	143	139	135	131	6	4	NA	ART009G05	RPP14	ART009	0.0811251	0.255961	0.0128671	1.05784	158705469	177351849	164772279	172721295	-0.0844139	0.0586642	-0.0648439	-0.00368673	0	5	1	4	New
E3-60	H04	96	92	88	84	4	6	NA	ART038H04	noID	ART038	0.0904251	0.255961	0.012872	1.06468	1.90773e+08	2.01932e+08	2.21963e+08	1.97405e+08	0.147438	0.206973	0.337065	0.16955	0	6	0	4	New
D4-116	D04	109	105	101	97	3	3	A-specific	ART066D04	EIF3H	ART066	0.11294	0.255961	0.0128846	1.08143	1.39439e+08	1.40746e+08	1.43955e+08	1.73053e+08	-0.317925	-0.310635	-0.283093	-0.0212241	0	1	3	10	New
E3-60	H01	13	9	5	1	6	4	NA	ART045H01	KRTAP26-1	ART045	0.0815335	0.25601	0.0129256	1.05814	1.66791e+08	1.75116e+08	1.8985e+08	1.74601e+08	-0.0463751	0.00141322	0.111609	-0.00754709	0	6	4	3	New
D4-116	D01	13	9	5	1	3	5	NA	ART060D01	AASDHPPT	ART060	0.0733418	0.25601	0.0129364	1.05215	1.77012e+08	1.87141e+08	1.8244e+08	1.93486e+08	0.0262895	0.100393	0.0587102	0.13979	0	2	2	1	New
E2-117	H11	157	153	149	145	6	4	NA	ART027H11	DCTN5	ART027	0.0714449	0.25601	0.0129384	1.05077	1.666e+08	1.74464e+08	1.80145e+08	1.82666e+08	-0.0284065	0.0154359	0.0526706	0.0610087	0	3	6	7	New
D4-116	F02	46	42	38	34	6	4	NA	ART063F02	FAS	ART063	0.0974258	0.256811	0.0129961	1.06986	1.73613e+08	1.80122e+08	2.04308e+08	1.78064e+08	-0.00168036	0.0452422	0.222037	0.0199572	0	3	2	3	New
D8-97	B11	47	43	39	35	2	4	NA	ART133B11	XRCC6BP1	ART133	0.113888	0.258947	0.0131319	1.08214	1.70477e+08	1.93099e+08	1.9758e+08	1.73609e+08	-0.0635073	0.0959375	0.124788	-0.0695818	0	6	9	2	New
E7-89	C01	15	11	7	3	3	5	NA	ART114C01	LOC338797	ART114	0.0949319	0.258947	0.0131388	1.06801	1.8277e+08	1.87101e+08	2.15933e+08	1.94595e+08	0.0449696	0.0587877	0.258496	0.102421	0	1	11	2	New
D9-101	A10	128	124	120	116	3	3	NA	ART156A10	SPAG11B	ART156	0.068332	0.258963	0.0131569	1.0485	1.68989e+08	1.76973e+08	1.77945e+08	1.82695e+08	-0.0952987	-0.0379669	-0.0317641	-0.011169	0	6	2	5	New
D4-116	B11	47	43	39	35	2	3	NA	ART064B11	MTHFD2	ART064	0.0805075	0.259802	0.0132311	1.05739	1.60472e+08	1.66033e+08	1.65459e+08	1.81851e+08	-0.115232	-0.0722589	-0.0822352	0.0503208	0	2	3	6	New
E6-101	E05	144	140	136	132	6	5	A-specific	ART096E05	LAP3	ART096	0.0823849	0.259802	0.0132343	1.05877	1.76391e+08	1.96093e+08	1.8732e+08	1.82704e+08	-3.57375e-05	0.146033	0.0723401	0.0286748	0	19	6	4	New
E1-127	B01	14	10	6	2	3	2	NAsd+	ART015B01	HSD17B4	ART015	0.0746858	0.260232	0.0132736	1.05313	176140854	182342277	195627168	190870362	0.0659638	0.0986989	0.182789	0.14046	0	2	1	8	New
E7-89	E03	80	76	72	68	6	3	NA	ART120E03	VWC2	ART120	0.132952	0.260623	0.0133189	1.09654	1.4556e+08	1.49167e+08	1.49181e+08	1.93144e+08	-0.283448	-0.268096	-0.275021	0.0916294	0	6	6	11	New
E2-117	C05	61	57	53	49	4	3	A-specific	ART029C05	TRIM11	ART029	0.0988412	0.260623	0.0133284	1.07091	1.46766e+08	1.59198e+08	1.49986e+08	1.74019e+08	-0.211269	-0.116668	-0.21166	-0.00895511	0	6	1	3	New
E3-60	C02	157	153	149	145	4	2	NA	ART050C02	ZNF324	ART050	0.0691344	0.261603	0.013396	1.04909	173867185	1.84114e+08	1.89034e+08	1.84116e+08	0.0135678	0.0737082	0.105394	0.0690045	0	0	4	3	New
E5-104	B08	143	139	135	131	2	6	NA	ART073B08	LDHAL6B	ART073	0.0894824	0.264868	0.0135809	1.06399	1.74311e+08	1.93424e+08	1.79493e+08	1.99802e+08	-0.00678207	0.104434	-0.00284746	0.146514	0	6	3	5	New
E2-117	D03	127	123	119	115	4	6	A-specific	ART020D03	IDE	ART020	0.0844249	0.265816	0.0136472	1.06026	1.7047e+08	1.93607e+08	1.75546e+08	1.85916e+08	0.00472588	0.165642	0.0153637	0.0864469	0	9	1	9	New
E7-89	H11	48	44	40	36	1	2	NA	ART121H11	NCCRP1	ART121	0.0667362	0.26609	0.0136791	1.04734	1.66751e+08	1.76196e+08	1.77189e+08	1.80351e+08	-0.0873669	-0.0278492	-0.026802	-0.00724059	0	3	3	1	New
E1-127	B12	15	11	7	3	2	6	NAc+	ART001B12	TMSB4XP2	ART001	0.0790125	0.2684	0.0138158	1.05629	169896213	181033632	191423898	177900768	0.0138879	0.0883076	0.151454	0.03894	0	0	1	0	PC Outlier
E3-60	A12	13	9	5	1	5	3	NA	ART047A12	NDUFS3	ART047	0.0886002	0.268691	0.0138592	1.06334	1.62819e+08	1.77882e+08	1.66552e+08	1.84961e+08	-0.0811481	0.0240261	-0.0772822	0.0756125	0	11	2	11	New
E6-101	B06	31	27	23	19	2	1	NA	ART106B06	MTM1	ART106	0.0952071	0.268691	0.0138714	1.06822	1.92989e+08	2.26877e+08	1.99542e+08	1.99396e+08	0.129706	0.356402	0.163527	0.15481	0	10	3	1	New
E5-104	G07	31	27	23	19	6	5	NA	ART078G07	SH2B1	ART078	0.0844058	0.268691	0.0138847	1.06025	1.8658e+08	1.93576e+08	2.14356e+08	2.02864e+08	0.0913457	0.105567	0.253232	0.168456	0	6	12	3	New
E1-127	D04	109	105	101	97	3	5	A-specific	ART006D04	CXCL3	ART006	0.0958525	0.268695	0.0139078	1.0687	173804229	191304027	198889731	179653122	0.0466974	0.167917	0.206651	0.0530813	0	1	5	0	PC Outlier
E2-117	A08	64	60	56	52	3	4	NA	ART027A08	TEX30	ART027	0.125157	0.268695	0.0139208	1.09063	1.70104e+08	1.70616e+08	1.88503e+08	2.12458e+08	0.00162253	-0.0167377	0.118101	0.278974	0	0	8	12	New
E1-127	E09	96	92	88	84	6	1	NA	ART018E09	FBXO11	ART018	0.0688935	0.273053	0.0141648	1.04891	183490974	192592530	193352580	204220116	0.124943	0.177602	0.165917	0.237992	0	3	3	5	New
E3-60	B11	47	43	39	35	2	3	A-specific	ART046B11	MTMR11	ART046	0.0798664	0.273397	0.0142009	1.05692	1.63577e+08	1.78237e+08	1.81166e+08	1.68985e+08	-0.0744523	0.0268994	0.0440618	-0.0547188	0	3	6	3	New
E2-117	A10	128	124	120	116	3	3	NA	ART030A10	TRIM48	ART030	0.0792219	0.274246	0.0142634	1.05645	1.61423e+08	1.65544e+08	1.81365e+08	1.76772e+08	-0.0739471	-0.0602731	0.0624073	0.0136902	0	3	8	9	New
E2-117	E12	14	10	6	2	5	6	NA	ART020E12	TRPC4	ART020	0.0671663	0.274873	0.0143256	1.04766	1.75358e+08	1.84036e+08	1.89619e+08	1.90148e+08	0.0455126	0.0925014	0.126614	0.118921	0	3	3	6	New
D8-97	A11	160	156	152	148	3	2	A-specific	ART141A11	SNX33	ART141	0.137394	0.274873	0.0143327	1.09992	1.61514e+08	1.89359e+08	1.95304e+08	1.5994e+08	-0.141427	0.06772	0.108075	-0.187893	0	10	9	3	New
D4-116	H05	141	137	133	129	6	3	NA	ART066H05	STBD1	ART066	0.0671611	0.275567	0.0143874	1.04765	1.55009e+08	1.60892e+08	1.62123e+08	1.67894e+08	-0.165209	-0.117641	-0.111619	-0.0648838	0	3	1	3	New
D8-97	F08	144	140	136	132	2	2	A-specific	ART139F08	ELP4	ART139	0.0876006	0.277473	0.0145054	1.0626	1.72533e+08	1.86912e+08	1.95506e+08	1.779e+08	-0.0462107	0.0489595	0.109569	-0.0343592	0	7	4	5	New
D9-101	H04	96	92	88	84	4	6	NA	ART146H04	PRKAR1B	ART146	0.0712067	0.277579	0.0145295	1.0506	1.94901e+08	2.12927e+08	2.04339e+08	2.04079e+08	0.110513	0.228864	0.167769	0.148525	0	8	7	1	New
E5-104	D09	93	89	85	81	3	2	NA	ART087D09	DNAJA3	ART087	0.132528	0.280538	0.0147032	1.09621	1.92311e+08	2.3375e+08	2.25192e+08	1.93537e+08	0.134994	0.377635	0.324378	0.100552	0	13	17	3	New
E7-89	G10	78	74	70	66	4	2	A-specific	ART122G10	KCNAB2	ART122	0.0780555	0.281677	0.0147942	1.05559	1.9552e+08	2.19563e+08	2.01406e+08	2.10141e+08	0.142256	0.289609	0.15802	0.213305	0	13	3	2	New
E7-89	D04	95	91	87	83	1	2	NA	ART121D04	RAB42	ART121	0.0739125	0.281677	0.0148005	1.05257	1.80961e+08	1.88419e+08	2.02907e+08	1.91058e+08	0.0306226	0.0689167	0.168727	0.0759611	0	3	7	0	New
E1-127	C08	63	59	55	51	3	3	NA	ART012C08	PTS	ART012	0.0732159	0.283817	0.0149319	1.05206	140022918	144350208	150304788	157164525	-0.265103	-0.238377	-0.197426	-0.139857	0	1	2	5	New
E6-101	F07	30	26	22	18	6	6	A-specific	ART093F07	ARHGAP25	ART093	0.12763	0.284228	0.0149725	1.0925	1.93e+08	1.90949e+08	2.36379e+08	2.13981e+08	0.129794	0.10768	0.407937	0.256655	0	0	10	1	PC Outlier
E2-117	D05	141	137	133	129	3	6	A-specific	ART021D05	IGF2	ART021	0.0691504	0.286463	0.0151094	1.0491	1.69233e+08	1.75198e+08	1.8413e+08	1.8565e+08	-0.00577756	0.0214991	0.084235	0.0843843	1	3	7	1	New
E5-104	H07	29	25	21	17	6	4	A-specific	ART081H07	ADH4	ART081	0.0846687	0.286783	0.0151591	1.06044	1.693e+08	1.81478e+08	1.74624e+08	1.98552e+08	-0.0488684	0.0124634	-0.0425222	0.13746	0	6	4	8	New
E1-127	G04	94	90	86	82	1	3	A-specific	ART010G04	EGLN1	ART010	0.0981691	0.286783	0.0151646	1.07041	149318991	153261594	181151496	156874437	-0.172368	-0.151954	0.0718793	-0.142522	0	1	8	1	PC Outlier
E6-101	G04	94	90	86	82	1	4	A-specific	ART097G04	PARP3	ART097	0.0661178	0.287308	0.0152211	1.0469	1.77519e+08	1.83279e+08	1.8986e+08	1.90049e+08	0.00916436	0.0485337	0.0917693	0.0855435	0	3	2	5	New
E7-89	F11	48	44	40	36	5	1	NA	ART125F11	FAM98A	ART125	0.0775868	0.287308	0.0152466	1.05525	1.98511e+08	2.04543e+08	2.08566e+08	2.27757e+08	0.164158	0.187379	0.208412	0.329443	0	5	5	12	New
E3-60	H02	45	41	37	33	6	3	NA	ART048H02	THAP8	ART048	0.0842303	0.287308	0.0152624	1.06012	1.56101e+08	1.61103e+08	1.81623e+08	1.63548e+08	-0.141936	-0.118916	0.0476941	-0.101896	0	3	10	3	New
E6-101	A10	128	124	120	116	3	1	NA	ART108A10	GSPT2	ART108	0.0802188	0.287308	0.0152693	1.05718	1.93687e+08	2.16721e+08	2.04255e+08	1.99818e+08	0.134914	0.290332	0.197206	0.15786	0	5	3	1	New
E7-89	D08	143	139	135	131	4	4	A-specific	ART116D08	NUDT5	ART116	0.0825781	0.29149	0.015511	1.05891	1.709e+08	1.87313e+08	1.89787e+08	1.76216e+08	-0.0519078	0.0604252	0.0722925	-0.040707	0	8	7	5	New
E1-127	B07	175	171	167	163	2	3	NA	ART010B07	LOC541473	ART010	0.069034	0.291586	0.0155356	1.04901	151324893	156965913	167720058	162073305	-0.153116	-0.117499	-0.0392622	-0.0954862	0	3	3	3	New
E5-104	G06	30	26	22	18	1	6	NA	ART073G06	PALM2	ART073	0.134436	0.291598	0.0155557	1.09766	1.81727e+08	2.18784e+08	1.82603e+08	2.1603e+08	0.0533264	0.282175	0.021932	0.259179	0	10	2	16	New
E5-104	F05	64	60	56	52	5	1	NA	ART089F05	PDXDC1	ART089	0.0785644	0.292201	0.0156074	1.05597	1.90902e+08	1.99181e+08	2.01433e+08	2.22011e+08	0.124383	0.146745	0.163522	0.298576	0	4	4	9	New
E2-117	C11	45	41	37	33	4	5	NA	ART023C11	LOC254896	ART023	0.071543	0.292781	0.0156659	1.05084	1.66155e+08	1.71031e+08	1.82893e+08	1.82105e+08	-0.0322601	-0.0132346	0.0745111	0.056572	0	4	4	4	New
E7-89	D04	109	105	101	97	3	5	NA	ART114D04	C20orf166-AS1	ART114	0.0868892	0.292781	0.0156776	1.06208	1.8624e+08	2.09149e+08	2.04018e+08	1.91709e+08	0.0721032	0.219501	0.17661	0.0808659	0	13	8	4	New
E1-127	F12	16	12	8	4	2	4	A-specific	ART007F12	ARHGAP17	ART007	0.0647351	0.293007	0.0157092	1.04589	161024211	169801803	175892211	170597664	-0.0634882	-0.00409839	0.0293741	-0.0215348	0	0	0	1	PC Outlier
E6-101	B08	62	58	54	50	3	5	NA	ART096B08	CAT	ART096	0.0761998	0.293129	0.0157353	1.05424	1.85765e+08	1.98899e+08	1.88761e+08	2.06124e+08	0.0746687	0.166527	0.0833987	0.20268	0	7	1	5	New
E2-117	C06	29	25	21	17	4	6	NA	ART020C06	ERCC5	ART020	0.0809164	0.293803	0.0158092	1.05769	1.68403e+08	1.79388e+08	1.72842e+08	1.9504e+08	-0.0128725	0.0555931	-0.00703186	0.155571	0	5	2	4	New
E2-117	H10	125	121	117	113	6	6	A-specific	ART021H10	LAMTOR3	ART021	0.0700412	0.293803	0.0158108	1.04975	1.84359e+08	2.01327e+08	1.98717e+08	1.93886e+08	0.117723	0.222053	0.194231	0.147007	0	4	3	2	New
E7-89	D12	15	11	7	3	1	2	NA	ART121D12	PRSS57	ART121	0.0643929	0.294023	0.0158423	1.04564	1.87209e+08	2.01253e+08	1.94833e+08	2.02213e+08	0.0795919	0.163982	0.110149	0.157823	0	3	8	5	New
E7-89	E05	62	58	54	50	2	5	NA	ART112E05	ZFYVE1	ART112	0.0940835	0.294515	0.0158885	1.06739	1.71043e+08	1.72766e+08	187062458	1.99029e+08	-0.0506983	-0.0562047	0.0514314	0.134929	0	3	5	5	New
E7-89	E12	14	10	6	2	5	1	NA	ART125E12	SUOX	ART125	0.0711449	0.297935	0.0160929	1.05055	1.97147e+08	2.16756e+08	2.02731e+08	2.13703e+08	0.154215	0.271045	0.167476	0.237559	0	11	4	9	New
E2-117	E02	158	154	150	146	2	4	A-specific	ART025E02	RND2	ART025	0.070972	0.298185	0.0161264	1.05042	1.6868e+08	1.82584e+08	1.84422e+08	1.76789e+08	-0.0105002	0.0810662	0.086523	0.0138262	0	4	7	4	New
E5-104	G11	46	42	38	34	1	1	A-specific	ART088G11	TULP1	ART088	0.0713053	0.299187	0.0162006	1.05067	1.99488e+08	2.25344e+08	2.10935e+08	2.10629e+08	0.18785	0.324793	0.230023	0.22265	0	9	7	8	New
E2-117	B06	31	27	23	19	5	4	NA	ART026B06	PDE4DIP	ART026	0.0838894	0.302773	0.016415	1.05987	1.61608e+08	1.64522e+08	1.8516e+08	1.7653e+08	-0.0722926	-0.0692074	0.0922851	0.0117126	0	1	2	5	New
D9-101	D06	31	27	23	19	1	4	NA	ART151D06	ABCC1	ART151	0.069812	0.305076	0.0165603	1.04958	1.76982e+08	1.88278e+08	1.80054e+08	1.95552e+08	-0.0286249	0.051372	-0.0147616	0.086951	0	3	3	4	New
D8-97	G11	159	155	151	147	6	6	NA	ART129G11	SNRK	ART129	0.136451	0.305795	0.0166394	1.0992	1.85302e+08	2.28158e+08	1.84202e+08	2.12122e+08	0.0567945	0.336629	0.0236396	0.219468	0	12	1	9	New
E3-60	C12	13	9	5	1	1	5	NA	ART040C12	C5orf20	ART040	0.0602898	0.305795	0.0166452	1.04268	1.7002e+08	1.80642e+08	1.77728e+08	1.83233e+08	-0.0187149	0.0462351	0.0164191	0.0620707	0	6	1	5	New
D4-116	D08	143	139	135	131	4	4	NA	ART062D08	empty	ART062	0.0624074	0.305795	0.0166606	1.04421	1.70275e+08	1.7919e+08	1.81427e+08	1.76803e+08	-0.0296924	0.0377592	0.050679	0.00970701	0	3	3	1	New
E7-89	G03	79	75	71	67	6	2	NA	ART123G03	OPRM1	ART123	0.0807899	0.306918	0.0167423	1.0576	1.67576e+08	1.92512e+08	1.72211e+08	1.77481e+08	-0.0802484	0.0999232	-0.0679124	-0.0303861	0	1	1	0	PC Outlier
E3-60	G07	31	27	23	19	6	2	NA	ART051G07	MMS19	ART051	0.0921648	0.30804	0.0168241	1.06597	1.43752e+08	1.65967e+08	1.56034e+08	1.46711e+08	-0.260838	-0.0759952	-0.171389	-0.258635	0	8	3	2	New
E2-117	H08	144	140	136	132	4	3	NA	ART029H08	MGC39545	ART029	0.0830659	0.308485	0.016869	1.05927	1.43859e+08	1.60905e+08	1.5783e+08	1.49112e+08	-0.240132	-0.101277	-0.138114	-0.231807	0	7	3	2	New
E6-101	F09	112	108	104	100	2	3	NA	ART100F09	RASGRP2	ART100	0.0746258	0.309143	0.0169257	1.05309	1.578e+08	1.7349e+08	1.67668e+08	1.62539e+08	-0.16071	-0.0306574	-0.0875554	-0.14004	0	9	2	2	New
E1-127	C06	29	25	21	17	1	3	NA	ART010C06	SAA4	ART010	0.100868	0.312367	0.0171437	1.07242	142867746	145439334	148415949	177729516	-0.236086	-0.227533	-0.215671	0.0375506	0	0	0	0	PC Outlier
E5-104	F01	192	188	184	180	5	2	A-specific	ART086F01	ALDH3B1	ART086	0.0769736	0.312367	0.0171439	1.0548	1.6217e+08	1.84517e+08	1.7418e+08	1.69341e+08	-0.110941	0.0364161	-0.0461974	-0.092121	0	5	6	6	New
E5-104	A03	80	76	72	68	3	4	NA	ART081A03	RPUSD4	ART081	0.0681107	0.312834	0.0171905	1.04834	1.73063e+08	1.83738e+08	1.93662e+08	1.82493e+08	-0.0171556	0.0303139	0.106766	0.0157857	0	10	12	4	New
D9-101	B04	95	91	87	83	5	5	NA	ART149B04	BOLA3	ART149	0.10387	0.314266	0.0173089	1.07465	1.89892e+08	2.00607e+08	1.90125e+08	2.30448e+08	0.0729521	0.142877	0.0637547	0.323835	0	5	1	12	New
E3-60	E04	112	108	104	100	6	3	A-specific	ART048E04	TSSK6	ART048	0.0624327	0.314266	0.0173219	1.04423	1.65576e+08	1.73052e+08	1.79785e+08	1.75418e+08	-0.0569269	-0.0156876	0.0330209	-0.000815879	0	3	3	5	New
E5-104	D11	47	43	39	35	1	5	NA	ART076D11	GTPBP5	ART076	0.0819266	0.314266	0.0173322	1.05843	1.82176e+08	1.87774e+08	1.95399e+08	2.12458e+08	0.0568838	0.0616621	0.119644	0.235125	0	4	10	15	New
E7-89	D07	175	171	167	163	4	4	NA	ART116D07	TK2	ART116	0.0676188	0.315114	0.0174	1.04799	1.6698e+08	1.76816e+08	1.84227e+08	1.73884e+08	-0.0853877	-0.0227786	0.0293983	-0.0599263	0	5	6	1	New
E1-127	B12	15	11	7	3	2	5	NA	ART004B12	COMMD6	ART004	0.076129	0.315116	0.0174212	1.05419	163132578	172773558	185101236	169634286	-0.0447209	0.0209323	0.102997	-0.0297049	0	0	0	0	PC Outlier
E5-104	F01	192	188	184	180	2	3	A-specific	ART082F01	SYT2	ART082	0.0925078	0.315505	0.0174638	1.06622	1.6486e+08	1.68565e+08	1.9181e+08	1.8265e+08	-0.0872091	-0.0940316	0.0929031	0.0170247	0	3	10	7	New
E7-89	C08	63	59	55	51	3	1	NA	ART126C08	KRT6C	ART126	0.0970053	0.316942	0.0175645	1.06955	1.97213e+08	2.02771e+08	2.3874e+08	2.04907e+08	0.154694	0.174826	0.40335	0.176921	0	3	14	4	New
D8-97	F03	128	124	120	116	2	6	NA	ART127F03	FAM161B	ART127	0.0838656	0.317648	0.017631	1.05985	1.98313e+08	2.28299e+08	2.09853e+08	2.04463e+08	0.154693	0.337522	0.211734	0.166419	0	7	3	2	New
E1-127	F01	14	10	6	2	6	2	NA	ART015F01	ADAM20	ART015	0.0806286	0.317648	0.0176832	1.05748	181509390	185357133	190366695	213766020	0.109278	0.122357	0.143464	0.3039	0	0	0	0	PC Outlier
D8-97	C03	79	75	71	67	3	1	NA	ART144C03	ABCB1	ART144	0.0754417	0.317648	0.0176855	1.05368	1.99119e+08	2.04375e+08	2.25957e+08	2.1099e+08	0.160547	0.177816	0.318399	0.211753	1	9	14	8	New
D4-116	E03	126	122	118	114	5	4	NA	ART062E03	CGRRF1	ART062	0.116535	0.317648	0.0176886	1.08413	1.72552e+08	1.99701e+08	1.71214e+08	1.95785e+08	-0.0105246	0.19411	-0.0329126	0.156834	1	8	0	6	New
D4-116	G06	30	26	22	18	1	2	A-specific	ART067G06	GMPR2	ART067	0.0998023	0.31844	0.017754	1.07163	1.8519e+08	2.12574e+08	2.02314e+08	1.85841e+08	0.0914485	0.284233	0.207886	0.081633	0	7	8	10	New
D4-116	G05	143	139	135	131	6	6	NA	ART057G05	FBXO44	ART057	0.0656405	0.319573	0.0178385	1.04655	1.7727e+08	1.81228e+08	1.8478e+08	1.94983e+08	0.0283878	0.0540766	0.077098	0.15091	0	4	7	11	New
E3-60	G08	63	59	55	51	6	3	NA	ART048G08	KCNG1	ART048	0.0587983	0.320339	0.0179027	1.0416	1.62171e+08	1.7412e+08	1.71139e+08	1.70788e+08	-0.0869011	-0.00681174	-0.038087	-0.0394095	0	3	4	2	New
E1-127	B12	15	11	7	3	2	4	NA	ART007B12	DAD1	ART007	0.0743844	0.320811	0.0179505	1.05291	160671654	170329176	181577088	166982256	-0.0666503	0.000375412	0.0752647	-0.0524379	0	0	0	0	PC Outlier
D4-116	A03	80	76	72	68	3	1	NA	ART072A03	ARMCX3	ART072	0.0848923	0.322483	0.0180656	1.06061	1.94892e+08	2.07331e+08	2.20532e+08	1.97518e+08	0.165117	0.248205	0.332273	0.169549	0	6	10	1	New
E3-60	F12	190	186	182	178	6	2	NA	ART051F12	GBP3	ART051	0.0602873	0.324079	0.0181767	1.04267	1.70811e+08	1.82735e+08	1.76936e+08	1.84495e+08	-0.0120211	0.0628616	0.00997043	0.0719667	0	3	0	5	New
E1-127	C01	15	11	7	3	3	4	NA	ART009C01	FBXL19-AS1	ART009	0.0959899	0.325286	0.0182661	1.0688	170391591	187457265	197044551	174418299	0.0180884	0.138612	0.193204	0.0104187	0	1	1	0	PC Outlier
E3-60	D08	143	139	135	131	4	4	NA	ART044D08	NUP210P1	ART044	0.0694651	0.325651	0.0183084	1.04933	1.72528e+08	1.78343e+08	1.93926e+08	181156450	0.00241507	0.0277628	0.142254	0.045624	0	5	10	7	New
E3-60	C01	15	11	7	3	3	1	NAsd+	ART054C01	FSD1L	ART054	0.0595415	0.325741	0.0183353	1.04213	1.92634e+08	2.02908e+08	2.08258e+08	2.02163e+08	0.161444	0.213929	0.245117	0.203909	0	8	7	4	New
E5-104	B03	127	123	119	115	2	1	NA	ART088B03	FDXR	ART088	0.0613726	0.326585	0.0184046	1.04346	1.97357e+08	2.08831e+08	2.07648e+08	2.18994e+08	0.172361	0.215001	0.207362	0.278837	2	7	9	10	New
E7-89	F04	110	106	102	98	6	2	A-specific	ART123F04	KLRG2	ART123	0.0888525	0.327217	0.0185062	1.06352	1.92729e+08	2.04594e+08	2.25441e+08	1.97349e+08	0.121512	0.187735	0.320662	0.122695	0	9	11	3	New
E5-104	A11	45	41	37	33	2	6	A-specific	ART073A11	RBFOX2	ART073	0.0656091	0.327217	0.0185321	1.04653	1.8032e+08	1.90069e+08	2.01558e+08	1.90738e+08	0.0421092	0.079193	0.164422	0.0795394	0	3	7	2	New
E3-60	E07	32	28	24	20	6	4	NA	ART045E07	PRG3	ART045	0.0698818	0.327217	0.0185547	1.04963	1.77536e+08	1.81968e+08	1.89837e+08	1.97801e+08	0.0436954	0.0567882	0.111507	0.172437	0	3	7	6	New
E5-104	H02	160	156	152	148	4	2	NA	ART086H02	RGS6	ART086	0.0609778	0.327217	0.0185607	1.04317	1.60002e+08	1.73853e+08	1.66405e+08	1.74769e+08	-0.130361	-0.0494682	-0.112076	-0.0466041	0	4	6	2	New
E6-101	G02	158	154	150	146	4	1	A-specific	ART107G02	RHOBTB3	ART107	0.0892584	0.327217	0.0185792	1.06382	1.93099e+08	2.25224e+08	1.9522e+08	2.0313e+08	0.130529	0.345852	0.131939	0.181571	0	14	2	2	New
E1-127	C06	29	25	21	17	1	5	NA	ART004C06	HIATL2	ART004	0.11357	0.327217	0.0185883	1.0819	161924202	164230506	167179707	208875933	-0.0554471	-0.052228	-0.0439177	0.270514	0	0	0	0	PC Outlier
E1-127	G03	126	122	118	114	1	4	NA	ART007G03	FAM127A	ART007	0.0827748	0.327217	0.0185934	1.05905	163048428	184085424	177228027	168336342	-0.0454652	0.112425	0.0402893	-0.040786	0	6	6	0	New
E7-89	D06	173	169	165	161	3	5	NA	ART114D06	C3orf65	ART114	0.0687012	0.328208	0.0186716	1.04877	1.6886e+08	1.86257e+08	1.73134e+08	1.82057e+08	-0.0692323	0.0522674	-0.0602027	0.006342	0	8	4	4	New
D4-116	B07	30	26	22	18	3	3	NA	ART066B07	FIGF	ART066	0.0669014	0.329173	0.0187485	1.04746	1.55355e+08	1.57503e+08	1.68803e+08	1.65737e+08	-0.161989	-0.148351	-0.0533732	-0.0835397	0	1	4	2	New
E7-89	D12	15	11	7	3	1	6	NAc+	ART109D12	KLHL34	ART109	0.0983833	0.33	0.0188177	1.07057	1.82675e+08	1.83244e+08	2.06791e+08	208641598	0.0442166	0.0287393	0.196084	0.202976	0	1	5	8	New
E1-127	F07	30	26	22	18	6	3	NA	ART012F07	CES1P1	ART012	0.0737255	0.330667	0.0188778	1.05243	138700755	144673254	143125893	160227702	-0.27879	-0.235152	-0.268033	-0.112009	0	4	1	3	New
D4-116	A03	125	121	117	113	5	3	A-specific	ART065A03	FKBPL	ART065	0.0584789	0.33282	0.019023	1.04137	1.43202e+08	1.48683e+08	1.52542e+08	1.49522e+08	-0.279505	-0.231489	-0.199505	-0.232084	0	4	5	2	New
E5-104	G08	63	59	55	51	6	1	NA	ART090G08	noID	ART090	0.0611853	0.333475	0.0190827	1.04332	1.92413e+08	2.06705e+08	2.10588e+08	2.02089e+08	0.135755	0.200239	0.227647	0.162937	0	7	5	4	New
D9-101	F08	144	140	136	132	5	2	A-specific	ART158F08	FAM129C	ART158	0.107736	0.334632	0.0191712	1.07754	1.77721e+08	2.11734e+08	1.91648e+08	1.78999e+08	-0.0226123	0.220759	0.0752608	-0.0406489	0	11	4	6	New
E5-104	D09	111	107	103	99	4	6	NA	ART074D09	PCYT2	ART074	0.066961	0.334692	0.0191971	1.04751	1.83717e+08	2.06649e+08	1.94505e+08	1.92808e+08	0.069037	0.199849	0.113034	0.0951108	0	8	4	4	New
E3-60	E06	30	26	22	18	2	4	NA	ART043E06	RNF144A	ART043	0.078702	0.335234	0.0192506	1.05607	1.73657e+08	1.86877e+08	1.77068e+08	1.9683e+08	0.0118231	0.0951915	0.011049	0.165335	0	5	5	9	New
D4-116	C12	191	187	183	179	3	5	NA	ART060C12	TALDO1	ART060	0.0625266	0.335492	0.0192878	1.04429	1.69191e+08	1.75021e+08	1.83824e+08	1.75309e+08	-0.0389026	0.00379457	0.0696113	-0.00253395	0	3	1	4	New
E1-127	G02	47	43	39	35	6	1	NA	ART018G02	SULF2	ART018	0.0615453	0.336299	0.0193642	1.04358	186850458	199464336	202422438	195869268	0.151118	0.228181	0.232052	0.177758	0	4	1	3	New
D4-116	E09	110	106	102	98	5	2	NA	ART068E09	GTF2E2	ART068	0.108193	0.336299	0.0193792	1.07788	1.90648e+08	2.1876e+08	2.14409e+08	1.89186e+08	0.133355	0.325619	0.291657	0.107368	0	13	19	3	New
E2-117	C08	141	137	133	129	4	6	NA	ART020C08	DIAPH2	ART020	0.0612716	0.336506	0.0194136	1.04338	1.84498e+08	1.90335e+08	2.00668e+08	1.99873e+08	0.118813	0.141049	0.208322	0.190882	0	1	7	4	New
D4-116	E02	158	154	150	146	2	4	NA	ART061E02	PPP1CC	ART061	0.0667736	0.336586	0.0194407	1.04737	1.71838e+08	1.7438e+08	1.79691e+08	1.90255e+08	-0.0165056	-0.00149836	0.036809	0.115493	0	6	7	12	New
E6-101	A03	125	121	117	113	5	6	A-specific	ART092A03	PLEKHA1	ART092	0.0619833	0.340599	0.0197097	1.0439	1.79202e+08	1.93946e+08	1.82882e+08	1.9016e+08	0.0227769	0.13015	0.0377457	0.0863851	0	2	4	3	New
E1-127	A12	13	9	5	1	2	3	NA	ART010A12	ASIP	ART010	0.0581977	0.340599	0.019718	1.04116	152287227	158861106	165651075	161570889	-0.143971	-0.100184	-0.0571699	-0.0999654	0	2	1	2	New
E5-104	A11	160	156	152	148	3	5	NA	ART078A11	VPS4A	ART078	0.0650083	0.340637	0.0197542	1.04609	1.81627e+08	1.91166e+08	2.03604e+08	1.91612e+08	0.0525315	0.0874954	0.178988	0.0861356	0	2	8	4	New
E5-104	B01	14	10	6	2	3	4	NAsd+	ART081B01	TSGA10IP	ART081	0.0621727	0.340637	0.0197745	1.04404	1.7483e+08	1.83797e+08	1.93945e+08	1.85502e+08	-0.00249457	0.0307771	0.108873	0.0393845	0	3	6	4	New
E2-117	D04	95	91	87	83	1	1	A-specific	ART034D04	DEF8	ART034	0.0772156	0.340637	0.0197886	1.05498	1.88281e+08	1.94094e+08	1.94983e+08	2.21606e+08	0.148092	0.169266	0.166864	0.339793	0	5	5	8	New
D8-97	E08	142	138	134	130	5	4	A-specific	ART134E08	FAM102B	ART134	0.0606226	0.341443	0.019865	1.04292	1.78455e+08	1.92005e+08	1.90426e+08	1.86011e+08	0.00247282	0.0877393	0.0715843	0.0299627	0	8	3	4	New
E1-127	F12	16	12	8	4	2	6	NAc+	ART001F12	TMSB4XP6	ART001	0.0667881	0.341443	0.019881	1.04738	171193491	181631052	190092735	178093710	0.0248621	0.0930607	0.141386	0.0405039	0	0	1	0	PC Outlier
D4-116	A01	16	12	8	4	3	3	NAc+	ART066A01	PRPSAP1	ART066	0.0683035	0.341626	0.0199146	1.04848	1.52056e+08	1.53938e+08	1.68059e+08	1.6017e+08	-0.192959	-0.181388	-0.0597469	-0.132831	0	0	5	1	PC Outlier
E1-127	E12	14	10	6	2	2	3	NAsd+	ART010E12	TXNRD3NB	ART010	0.0933889	0.34407	0.02008	1.06687	154122282	170639487	176602284	157356918	-0.12669	0.00300137	0.0351865	-0.138092	0	5	1	0	PC Outlier
D8-97	E03	126	122	118	114	2	2	NA	ART139E03	PAFAH2	ART139	0.0611198	0.345798	0.020204	1.04328	1.8497e+08	1.99103e+08	1.89548e+08	2.00886e+08	0.054209	0.140115	0.0649158	0.140956	0	2	2	2	New
E6-101	C06	29	25	21	17	1	1	NA	ART106C06	CACNB1	ART106	0.0545925	0.346605	0.0202743	1.03857	1.96503e+08	2.03191e+08	2.05993e+08	2.09229e+08	0.155744	0.197329	0.209431	0.224251	0	6	2	1	New
E1-127	H07	29	25	21	17	6	3	NA	ART012H07	SDHAP2	ART012	0.0794956	0.347278	0.020365	1.05665	136035333	156891987	142875693	141323544	-0.306784	-0.118178	-0.270557	-0.293131	0	5	2	2	New
D9-101	H07	176	172	168	164	4	5	NA	ART149H07	CDKL5	ART149	0.0695818	0.347278	0.0203705	1.04941	1.74148e+08	1.89915e+08	1.75758e+08	1.89125e+08	-0.051918	0.0638597	-0.0496043	0.0387359	0	6	0	4	New
E2-117	C08	141	137	133	129	4	3	NA	ART029C08	NT5C	ART029	0.0889391	0.347278	0.0203833	1.06359	1.34506e+08	1.35624e+08	1.45606e+08	1.58661e+08	-0.337125	-0.347881	-0.254419	-0.142258	0	1	3	3	New
D4-116	C11	159	155	151	147	3	3	NA	ART066C11	DND1	ART066	0.0745776	0.347489	0.0204189	1.05305	1.48494e+08	1.56691e+08	1.49674e+08	1.66717e+08	-0.227155	-0.155806	-0.226891	-0.0750354	0	5	1	1	PC Outlier
E2-117	C06	29	25	21	17	4	4	A-specific	ART026C06	EMCN	ART026	0.0699231	0.348485	0.0205007	1.04966	1.60901e+08	1.78967e+08	1.71936e+08	1.67542e+08	-0.0786198	0.0522035	-0.014611	-0.0636828	0	2	5	3	New
D4-116	B05	142	138	134	130	3	4	A-specific	ART063B05	APBA3	ART063	0.102162	0.349753	0.0205987	1.07338	1.69426e+08	1.94466e+08	1.68666e+08	1.87511e+08	-0.0369041	0.155784	-0.0545449	0.0945356	0	5	2	7	New
E7-89	G09	110	106	102	98	4	2	NA	ART122G09	C16orf46	ART122	0.0711964	0.350094	0.020644	1.05059	1.92567e+08	1.96621e+08	2.0169e+08	2.20704e+08	0.120304	0.130391	0.16005	0.28406	1	4	6	8	New
E5-104	H05	141	137	133	129	6	6	A-specific	ART075H05	GNAS	ART075	0.0584231	0.350094	0.0206656	1.04133	1.7442e+08	1.8356e+08	1.91398e+08	1.85441e+08	-0.00588316	0.0289154	0.0897981	0.0389063	0	5	7	5	New
E6-101	B04	110	106	102	98	3	2	NA	ART105B04	EIF3L	ART105	0.0607193	0.350244	0.0206979	1.04299	1.7791e+08	1.88707e+08	1.89957e+08	1.83637e+08	0.0123377	0.0906378	0.0925074	0.0360258	0	4	8	1	New
D8-97	D02	159	155	151	147	4	4	A-specific	ART134D02	SPATA22	ART134	0.0592465	0.350542	0.0207417	1.04192	1.72013e+08	1.78164e+08	1.87514e+08	1.81795e+08	-0.0505671	-0.0202004	0.0493507	-0.00311214	0	3	4	6	New
D9-101	F09	94	90	86	82	6	3	A-specific	ART156F09	NAA11	ART156	0.062658	0.350542	0.0207623	1.04439	1.61278e+08	1.64296e+08	1.75581e+08	1.71332e+08	-0.16268	-0.145196	-0.0510599	-0.10381	0	3	2	3	New
E7-89	H08	144	140	136	132	1	1	A-specific	ART124H08	UBA52	ART124	0.0823287	0.353468	0.0209593	1.05873	1.94058e+08	2.14944e+08	2.15372e+08	1.98021e+08	0.131431	0.258932	0.254743	0.127604	0	12	11	2	New
E6-101	B07	175	171	167	163	5	5	NA	ART095B07	OASL	ART095	0.0557016	0.353609	0.0209913	1.03936	1.80863e+08	1.92513e+08	1.89206e+08	1.87897e+08	0.0360837	0.119449	0.0867923	0.0691144	0	1	5	1	PC Outlier
D4-116	B04	95	91	87	83	5	3	NA	ART065B04	IQCD	ART065	0.0526438	0.355722	0.0211405	1.03716	1.52238e+08	1.57612e+08	1.59239e+08	1.60388e+08	-0.191226	-0.147355	-0.137518	-0.130876	0	2	2	1	New
E6-101	D04	95	91	87	83	1	3	A-specific	ART100D04	CTNND1	ART100	0.0681771	0.3569	0.0212481	1.04839	1.55366e+08	1.56785e+08	1.6435e+08	1.72797e+08	-0.183135	-0.176723	-0.116397	-0.0517537	0	2	4	6	New
D8-97	A07	173	169	165	161	2	4	A-specific	ART133A07	NUMB	ART133	0.105608	0.3569	0.0212665	1.07595	1.73612e+08	2.13809e+08	1.75673e+08	1.83072e+08	-0.0372231	0.242922	-0.044758	0.00698888	0	17	1	1	PC Outlier
D4-116	F12	16	12	8	4	2	6	NAc+	ART055F12	BIRC8	ART055	0.0691367	0.3569	0.0212997	1.04909	1.79607e+08	1.81056e+08	1.99385e+08	1.89494e+08	0.0472845	0.0527022	0.186848	0.109713	0	0	2	0	PC Outlier
E6-101	A01	189	185	181	177	2	3	NA	ART100A01	C2orf63	ART100	0.0644387	0.3569	0.0213059	1.04568	1.54698e+08	1.7053e+08	1.5914e+08	1.60707e+08	-0.189355	-0.05548	-0.162871	-0.156398	0	6	1	3	New
E1-127	H10	80	76	72	68	4	1	NA	ART017H10	VAV1	ART017	0.0515469	0.358723	0.0214387	1.03638	180421659	190019817	189722862	193430862	0.100607	0.1582	0.138576	0.159685	0	3	1	0	PC Outlier
E7-89	D05	63	59	55	51	1	2	A-specific	ART121D05	TNFSF4	ART121	0.0691973	0.360205	0.0215514	1.04913	1.88865e+08	1.93118e+08	2.13524e+08	1.99415e+08	0.0922992	0.104453	0.242312	0.137724	0	2	7	7	New
E5-104	B05	63	59	55	51	5	6	NA	ART074B05	NAP1L1	ART074	0.0660831	0.36172	0.0216662	1.04687	1.75694e+08	1.82441e+08	1.85056e+08	2.00396e+08	0.00461181	0.0200967	0.0411885	0.1508	0	0	2	5	New
E3-60	F04	110	106	102	98	6	6	A-specific	ART039F04	METTL2A	ART039	0.0647459	0.361928	0.0217029	1.0459	1.75511e+08	1.92255e+08	1.88054e+08	1.80657e+08	0.0271427	0.136127	0.0978945	0.0416446	0	5	6	1	New
E1-127	A09	109	105	101	97	5	3	NA	ART011A09	TOMM22	ART011	0.0679843	0.362344	0.021752	1.04825	150690717	169508169	156189213	158796369	-0.159175	-0.00659536	-0.142023	-0.124955	0	6	2	1	New
E3-60	E12	14	10	6	2	5	6	NA	ART038E12	CCDC70	ART038	0.0646863	0.362759	0.0218012	1.04586	1.81706e+08	2.02662e+08	1.8965e+08	1.88553e+08	0.0771885	0.212182	0.110083	0.103359	0	8	3	5	New
E2-117	H10	125	121	117	113	6	5	NA	ART024H10	UBE2W	ART024	0.0829851	0.364135	0.0219083	1.05921	1.77068e+08	1.82123e+08	2.09424e+08	1.85104e+08	0.0595151	0.0774243	0.269939	0.0801371	0	5	8	2	New
E5-104	G10	127	123	119	115	6	2	NA	ART087G10	EXOC4	ART087	0.0509875	0.364408	0.021949	1.03597	1.58726e+08	1.69173e+08	1.6856e+08	1.69541e+08	-0.141909	-0.0888371	-0.0935114	-0.0904161	0	2	5	5	New
E1-127	E12	14	10	6	2	2	6	NAsd+	ART001E12	TBC1D27	ART001	0.0812893	0.366808	0.0221181	1.05796	168003891	179059239	193781457	172618515	-0.00227113	0.0724868	0.169113	-0.00454548	0	0	0	0	PC Outlier
D4-116	A02	48	44	40	36	3	6	NA	ART057A02	CLASP1	ART057	0.0622575	0.367853	0.0222057	1.0441	1.71431e+08	1.73435e+08	1.86771e+08	1.81025e+08	-0.0199328	-0.00933827	0.0925602	0.0437523	0	2	6	1	New
D8-97	E02	48	44	40	36	6	1	NA	ART144E02	KIAA1328	ART144	0.0635305	0.368125	0.0222467	1.04502	1.98924e+08	2.03708e+08	2.21084e+08	2.10431e+08	0.159128	0.173102	0.286948	0.207926	0	7	6	5	New
E1-127	H07	176	172	168	164	1	2	NA	ART013H07	KIF25-AS1	ART013	0.0532342	0.368376	0.0222929	1.03759	148642668	153666630	156736854	162473238	-0.178917	-0.148146	-0.136973	-0.0919306	0	3	3	5	New
D4-116	G08	142	138	134	130	1	3	NA	ART064G08	CCDC33	ART064	0.0577262	0.368376	0.0223111	1.04082	1.57621e+08	1.70676e+08	1.61877e+08	1.63424e+08	-0.141094	-0.0324733	-0.11381	-0.103821	0	2	4	0	New
E7-89	B04	95	91	87	83	5	6	NA	ART110B04	ACSBG2	ART110	0.0513207	0.368647	0.0223522	1.03621	1.93462e+08	2.06341e+08	2.02813e+08	2.03484e+08	0.126988	0.199999	0.168059	0.166867	0	2	3	6	New
E7-89	H04	96	92	88	84	4	1	NA	ART125H04	COL21A1	ART125	0.0685699	0.369198	0.0224123	1.04868	1.95947e+08	1.98986e+08	2.09909e+08	2.19567e+08	0.145405	0.147636	0.217676	0.276613	1	4	7	7	New
E5-104	G03	126	122	118	114	1	1	A-specific	ART088G03	noID	ART088	0.058478	0.369198	0.022435	1.04137	1.94878e+08	2.08996e+08	2.13364e+08	2.03804e+08	0.154125	0.21614	0.24654	0.175129	0	5	5	4	New
E1-127	G06	30	26	22	18	1	3	NA	ART010G06	FABP4	ART010	0.090527	0.371129	0.0226001	1.06476	146576484	148122000	152810325	179143650	-0.199112	-0.201164	-0.173575	0.0489842	0	0	1	0	PC Outlier
D8-97	E09	96	92	88	84	6	1	NA	ART144E09	F2	ART144	0.0538044	0.371129	0.022602	1.038	1.97028e+08	2.08204e+08	2.02817e+08	2.13711e+08	0.145317	0.204594	0.162532	0.230239	0	5	1	7	New
E5-104	E05	62	58	54	50	2	1	NA	ART088E05	FYN	ART088	0.0743558	0.373038	0.0227431	1.05289	1.94595e+08	2.15592e+08	2.16525e+08	2.00342e+08	0.152022	0.260969	0.267755	0.150408	0	16	16	2	New
E2-117	B02	46	42	38	34	3	1	NA	ART036B02	FKBP7	ART036	0.0793143	0.373399	0.0227901	1.05652	1.8341e+08	2.0366e+08	2.02981e+08	1.88353e+08	0.110277	0.238672	0.224861	0.105241	0	6	5	0	New
D8-97	G06	30	26	22	18	1	3	NA	ART136G06	RBM45	ART136	0.0585449	0.375164	0.0229232	1.04141	1.52141e+08	1.58273e+08	1.56928e+08	1.68947e+08	-0.227673	-0.19099	-0.207547	-0.108849	0	5	2	6	New
E3-60	F09	112	108	104	100	2	2	NA	ART049F09	TSGA13	ART049	0.101798	0.375164	0.022948	1.07311	1.44613e+08	1.52761e+08	1.77108e+08	1.4586e+08	-0.252221	-0.195622	0.0113778	-0.267023	0	1	1	5	PC Outlier
D8-97	E12	14	10	6	2	2	6	NAsd+	ART127E12	ANKRD20A11P	ART127	0.0677717	0.37637	0.0230469	1.0481	1.75573e+08	1.93135e+08	1.78518e+08	1.90668e+08	-0.0210162	0.0962105	-0.0215808	0.065637	0	10	2	2	New
E1-127	A01	16	12	8	4	3	6	NAc+	ART003A01	LSM6	ART003	0.0590608	0.380014	0.02332	1.04179	188114067	199867698	205227621	195726393	0.160842	0.231095	0.251907	0.176706	0	0	0	0	PC Outlier
D4-116	H03	77	73	69	65	6	3	NA	ART066H03	WDR45	ART066	0.04952	0.380014	0.0233561	1.03492	1.37389e+08	1.42609e+08	1.42094e+08	1.4506e+08	-0.339296	-0.291666	-0.30187	-0.275791	0	1	3	0	PC Outlier
D8-97	C08	141	137	133	129	1	2	A-specific	ART139C08	DAPP1	ART139	0.0531755	0.380014	0.023369	1.03755	1.9836e+08	2.07868e+08	2.12835e+08	2.07875e+08	0.155037	0.202262	0.232086	0.19029	0	2	4	9	New
E5-104	C01	15	11	7	3	3	1	NAsd+	ART090C01	EPB41L3	ART090	0.110452	0.380014	0.0234082	1.07957	1.99161e+08	2.01881e+08	2.10312e+08	2.54548e+08	0.185485	0.166173	0.225755	0.495883	2	5	8	15	New
D8-97	F04	96	92	88	84	2	1	NA	ART142F04	RRAS	ART142	0.0635929	0.380014	0.0234182	1.04507	1.91498e+08	2.13613e+08	1.98479e+08	1.99448e+08	0.104247	0.241594	0.131338	0.130589	0	7	4	2	New
D9-101	B09	94	90	86	82	3	1	A-specific	ART162B09	FXYD1	ART162	0.114624	0.380014	0.0234225	1.08269	2.00185e+08	1.97949e+08	2.0925e+08	2.54228e+08	0.149107	0.12364	0.202031	0.46552	0	0	5	9	New
E2-117	A07	32	28	24	20	3	6	NA	ART021A07	LATS1	ART021	0.0543599	0.380653	0.0234873	1.0384	1.82657e+08	1.88345e+08	1.95717e+08	1.9809e+08	0.104346	0.125885	0.172281	0.177953	0	3	2	6	New
E6-101	D06	31	27	23	19	4	6	A-specific	ART092D06	PELI1	ART092	0.0806207	0.381803	0.0235838	1.05747	1.78193e+08	1.97527e+08	1.939e+08	1.79988e+08	0.0146333	0.15654	0.122149	0.00707352	0	7	7	1	New
D4-116	B04	110	106	102	98	3	6	NA	ART057B04	EIF2C3	ART057	0.0651625	0.382382	0.0236451	1.0462	1.90676e+08	2.03854e+08	1.92182e+08	2.07206e+08	0.133568	0.223803	0.133763	0.238627	0	6	1	5	New
D4-116	A05	61	57	53	49	2	5	NA	ART058A05	COQ4	ART058	0.0563109	0.384435	0.023815	1.0398	1.65775e+08	1.68765e+08	1.79003e+08	1.73366e+08	-0.0683324	-0.0487185	0.0312747	-0.0186207	0	1	3	1	PC Outlier
D8-97	A03	80	76	72	68	3	1	NA	ART144A03	ELMO2	ART144	0.0639467	0.384435	0.0238341	1.04532	2.00495e+08	2.03511e+08	2.16604e+08	2.20317e+08	0.17048	0.171707	0.257414	0.274158	0	2	7	12	New
E3-60	F12	16	12	8	4	2	3	NAc+	ART046F12	ANKRD13A	ART046	0.0583225	0.384435	0.0238501	1.04125	1.67952e+08	1.8067e+08	1.8045e+08	1.73226e+08	-0.0363704	0.046466	0.0383467	-0.0189565	0	4	5	4	New
E7-89	F04	96	92	88	84	5	2	NA	ART122F04	NECAB1	ART122	0.0511614	0.384435	0.0238749	1.0361	1.67129e+08	1.74958e+08	1.73254e+08	1.81061e+08	-0.0840935	-0.0380175	-0.0592	-0.00157887	0	0	0	1	PC Outlier
E7-89	A04	93	89	85	81	2	2	NA	ART121A04	C17orf109	ART121	0.0512785	0.385538	0.023977	1.03618	1.98079e+08	2.04969e+08	2.07341e+08	2.15044e+08	0.161016	0.190381	0.199918	0.246584	0	6	3	8	New
E1-127	F10	80	76	72	68	5	1	NA	ART017F10	PFKL	ART017	0.0514751	0.385538	0.0240217	1.03632	184197852	189679464	195558210	200018754	0.13049	0.155613	0.182281	0.208003	0	1	1	4	PC Outlier
E3-60	B10	79	75	71	67	2	1	A-specific	ART052B10	NMRAL1	ART052	0.0523813	0.385538	0.0240228	1.03698	1.9113e+08	2.01805e+08	1.97053e+08	2.06732e+08	0.150135	0.20607	0.165326	0.236151	0	3	7	8	New
E5-104	G03	79	75	71	67	6	4	NA	ART081G03	FLOT2	ART081	0.0663973	0.385538	0.0240465	1.0471	1.72446e+08	1.79897e+08	1.79162e+08	1.98618e+08	-0.0223058	-0.000158926	-0.00550889	0.137942	0	7	3	9	New
E7-89	E10	128	124	120	116	6	2	NA	ART123E10	ZNF491	ART123	0.0506081	0.388038	0.0242695	1.0357	1.60397e+08	167342635	1.66999e+08	1.734e+08	-0.143415	-0.102223	-0.112247	-0.0639498	0	1	0	1	PC Outlier
D4-116	E11	160	156	152	148	6	3	NA	ART066E11	ECI2	ART066	0.0647571	0.388038	0.0242785	1.04591	1.56731e+08	1.57314e+08	1.67824e+08	1.70617e+08	-0.149265	-0.150086	-0.0617591	-0.0416776	0	1	6	6	New
D4-116	F07	30	26	22	18	6	1	NA	ART072F07	RTCA	ART072	0.0594127	0.388038	0.0242802	1.04204	1.93465e+08	1.96841e+08	2.11924e+08	2.00844e+08	0.154512	0.1733	0.274838	0.193637	0	5	11	4	New
D4-116	D05	141	137	133	129	3	1	NA	ART072D05	TMEM183A	ART072	0.0529185	0.389222	0.0243803	1.03736	1.91403e+08	1.97819e+08	1.9575e+08	2.0671e+08	0.139056	0.180448	0.160303	0.235173	0	5	2	7	New
E6-101	B12	15	11	7	3	5	4	A-specific	ART098B12	C2orf77	ART098	0.0795421	0.389436	0.0244313	1.05668	1.74935e+08	192780482	1.9131e+08	1.76454e+08	-0.0119896	0.12145	0.102747	-0.0215391	0	6	5	3	New
D8-97	E12	14	10	6	2	2	4	A-specific	ART133E12	TRIM72	ART133	0.0476566	0.389436	0.0244644	1.03358	1.68807e+08	1.78354e+08	1.76538e+08	1.77966e+08	-0.0777072	-0.0186627	-0.0376649	-0.0338244	0	5	5	5	New
D9-101	F03	78	74	70	66	6	6	NA	ART147F03	ADM2	ART147	0.0659214	0.389436	0.0244718	1.04675	1.97897e+08	1.98867e+08	2.12827e+08	2.17217e+08	0.132522	0.130309	0.226488	0.238532	0	2	4	9	New
D9-101	B09	94	90	86	82	3	3	A-specific	ART156B09	KRT39	ART156	0.0499963	0.389706	0.0245149	1.03526	1.60809e+08	1.6926e+08	1.68374e+08	1.67449e+08	-0.166882	-0.102253	-0.111525	-0.136879	0	3	2	2	New
D4-116	B07	175	171	167	163	5	4	NA	ART062B07	MLST8	ART062	0.0895136	0.389742	0.0245431	1.06401	1.73446e+08	2.06405e+08	1.76005e+08	1.76921e+08	-0.00307432	0.241745	0.00690587	0.0106664	0	7	3	3	New
D8-97	H05	64	60	56	52	1	5	NA	ART130H05	PLG	ART130	0.0757033	0.391516	0.0246811	1.05387	1.76506e+08	1.77671e+08	1.94348e+08	1.96649e+08	-0.0133696	-0.0241956	0.100994	0.110202	0	3	13	4	New
D8-97	B03	127	123	119	115	5	1	NA	ART143B03	ME3	ART143	0.0729553	0.391561	0.0247101	1.05187	2.01402e+08	2.27321e+08	2.04412e+08	2.15861e+08	0.176991	0.331329	0.173832	0.244677	0	10	3	1	New
D8-97	A09	109	105	101	97	5	4	NA	ART134A09	PANK2	ART134	0.0525159	0.391965	0.0247618	1.03707	1.69826e+08	1.82816e+08	1.74805e+08	1.80351e+08	-0.0690248	0.0169907	-0.0519017	-0.0146155	0	2	1	7	New
E2-117	H08	61	57	53	49	6	2	NA	ART033H08	empty	ART033	0.0580922	0.394589	0.0249539	1.04109	1.89802e+08	2.08963e+08	1.95429e+08	2.02185e+08	0.159703	0.275754	0.170156	0.207475	0	8	12	7	New
E7-89	D09	93	89	85	81	3	6	A-specific	ART111D09	CNTN4	ART111	0.0587775	0.396021	0.0250709	1.04158	1.74975e+08	1.78563e+08	1.83867e+08	1.94893e+08	-0.0179094	-0.00859574	0.0265706	0.104629	0	5	7	12	New
D4-116	B01	14	10	6	2	3	6	NAsd+	ART057B01	ARL17A	ART057	0.0552355	0.396698	0.0251824	1.03903	1.89636e+08	1.96386e+08	1.92795e+08	2.06601e+08	0.125673	0.169956	0.138358	0.23441	0	2	1	5	New
D4-116	E03	126	122	118	114	5	2	NA	ART068E03	NCR1	ART068	0.0933494	0.396698	0.025187	1.06684	1.77144e+08	2.17859e+08	1.90155e+08	1.66607e+08	0.027365	0.319665	0.118466	-0.0759876	0	20	10	4	New
E7-89	H01	192	188	184	180	1	4	NA	ART115H01	IL36A	ART115	0.0700774	0.396698	0.0251934	1.04977	1.69517e+08	1.71018e+08	1.89125e+08	1.84168e+08	-0.0636307	-0.0708828	0.0672515	0.0229715	0	1	4	9	New
E5-104	D02	159	155	151	147	1	6	NA	ART073D02	MTRF1L	ART073	0.0749428	0.397074	0.0252438	1.05332	1.74717e+08	1.79648e+08	2.0403e+08	1.84899e+08	-0.00343259	-0.00215755	0.182005	0.0346833	0	3	9	4	New
E5-104	G08	142	138	134	130	4	5	A-specific	ART077G08	ARRDC3	ART077	0.0771651	0.398833	0.0253823	1.05494	1.86194e+08	2.05606e+08	1.89783e+08	2.11182e+08	0.088355	0.19255	0.0775768	0.226434	0	4	3	10	New
D4-116	D10	79	75	71	67	1	4	NA	ART061D10	DHRS7B	ART061	0.0689845	0.399234	0.0254345	1.04898	1.7167e+08	1.90555e+08	1.72827e+08	1.81321e+08	-0.0179168	0.126472	-0.0193808	0.0461122	0	4	2	2	New
E5-104	D10	79	75	71	67	4	1	A-specific	ART089D10	FSCN3	ART089	0.0465313	0.401378	0.0256613	1.03278	1.93739e+08	2.07241e+08	2.05029e+08	2.04997e+08	0.145662	0.203979	0.189051	0.18355	0	12	8	10	New
E7-89	D04	109	105	101	97	3	1	NA	ART126D04	CERKL	ART126	0.0636892	0.401378	0.0256704	1.04513	1.96199e+08	2.1581e+08	1.99863e+08	2.1129e+08	0.147255	0.264734	0.146925	0.221173	0	12	3	5	New
D4-116	B07	30	26	22	18	3	6	NA	ART057B07	IGLV2-14	ART057	0.0623996	0.401378	0.0256741	1.0442	1.83033e+08	1.92328e+08	1.99823e+08	1.85759e+08	0.0745461	0.139832	0.190011	0.0809938	0	4	7	0	New
E5-104	E08	142	138	134	130	5	2	NA	ART086E08	NR0B1	ART086	0.0564354	0.401378	0.0257112	1.03989	1.75669e+08	1.93046e+08	1.81056e+08	1.89646e+08	0.00440872	0.101614	0.00966004	0.0712585	1	6	4	3	New
E3-60	E03	126	122	118	114	5	4	NA	ART044E03	RPS15A	ART044	0.0638542	0.401378	0.0257313	1.04525	1.70842e+08	1.90916e+08	1.79443e+08	1.75515e+08	-0.0117548	0.126045	0.0302685	-1.49343e-05	0	4	5	3	New
E5-104	C10	127	123	119	115	3	6	NA	ART075C10	SETDB1	ART075	0.0560169	0.401378	0.0257321	1.03959	1.8018e+08	1.9101e+08	1.86317e+08	2.00803e+08	0.0409924	0.0863175	0.050987	0.153723	0	3	2	5	New
D9-101	E08	64	60	56	52	6	6	NA	ART147E08	C3P1	ART147	0.0692902	0.402381	0.0258707	1.0492	1.7643e+08	1.94843e+08	1.86875e+08	1.80172e+08	-0.033136	0.100817	0.0388781	-0.0312323	0	25	8	0	New
E5-104	F02	160	156	152	148	2	3	NA	ART082F02	TTLL1	ART082	0.0506297	0.402381	0.0258915	1.03572	1.55773e+08	1.63415e+08	1.68693e+08	1.65645e+08	-0.169004	-0.138794	-0.0923742	-0.123956	0	4	4	1	New
D4-116	H05	64	60	56	52	4	1	NA	ART071H05	ACTL8	ART071	0.0541874	0.402381	0.0259128	1.03827	193061848	1.96621e+08	1.98973e+08	2.10523e+08	0.151506	0.171682	0.183857	0.261539	0	5	3	2	New
E1-127	H08	61	57	53	49	6	4	A-specific	ART009H08	DEFB118	ART009	0.0489099	0.402381	0.0259456	1.03448	159966648	165038409	170918226	171360909	-0.0729946	-0.0451483	-0.0120112	-0.0150947	0	1	4	2	New
E5-104	E06	30	26	22	18	5	2	NA	ART086E06	TNFRSF10A	ART086	0.0852726	0.402381	0.0259584	1.06089	1.79625e+08	2.07131e+08	1.82508e+08	1.99046e+08	0.0365407	0.203212	0.0211832	0.141045	0	7	2	7	New
E3-60	F06	32	28	24	20	2	2	NA	ART049F06	HAUS1	ART049	0.0477147	0.402381	0.0259868	1.03363	1.33605e+08	1.41941e+08	1.4084e+08	1.3911e+08	-0.366445	-0.301599	-0.319201	-0.33539	0	0	0	0	PC Outlier
E3-60	D12	15	11	7	3	4	2	NA	ART050D12	DDAH2	ART050	0.0551017	0.402381	0.02602	1.03893	1.46572e+08	1.57026e+08	1.57224e+08	1.51028e+08	-0.23281	-0.155891	-0.160434	-0.2168	0	0	1	0	PC Outlier
E1-127	C01	15	11	7	3	3	3	NA	ART012C01	KIAA0664L3	ART012	0.0577642	0.402381	0.0260341	1.04085	146403324	153374031	161586927	152295768	-0.200817	-0.150896	-0.093007	-0.185257	0	0	0	2	PC Outlier
E3-60	D11	157	153	149	145	3	5	A-specific	ART042D11	PSMD8	ART042	0.082525	0.402381	0.0260384	1.05887	1.8169e+08	2.15055e+08	1.85842e+08	1.8813e+08	0.0770585	0.297809	0.0808215	0.10012	0	10	3	5	New
E6-101	H09	112	108	104	100	4	1	NA	ART107H09	CCDC116	ART107	0.0611475	0.40422	0.0261896	1.0433	1.92912e+08	2.07931e+08	1.94715e+08	2.07468e+08	0.129136	0.230594	0.1282	0.212057	0	2	1	6	New
E7-89	C03	79	75	71	67	3	5	NA	ART114C03	GPHA2	ART114	0.0625158	0.40422	0.0262115	1.04429	1.77031e+08	1.98046e+08	1.81685e+08	1.85609e+08	-0.00106085	0.140805	0.00934703	0.0342133	0	2	3	3	New
E1-127	F01	14	10	6	2	6	1	NA	ART018F01	ZFHX3	ART018	0.065542	0.404248	0.0262478	1.04648	181273833	184901616	188497197	208918503	0.107405	0.118808	0.129226	0.270808	0	0	0	1	PC Outlier
D4-116	C07	173	169	165	161	4	4	NA	ART062C07	GPS2	ART062	0.0535553	0.404248	0.0262673	1.03782	1.63747e+08	1.65955e+08	1.7567e+08	1.72144e+08	-0.0860899	-0.0729387	0.00415785	-0.028823	0	1	9	4	New
E1-127	D12	189	185	181	177	3	2	NA	ART015D12	CUL2	ART015	0.059012	0.404844	0.0263332	1.04175	174156084	192098034	182442870	181754892	0.0496151	0.173893	0.0821273	0.0698615	0	2	1	2	New
E2-117	E10	128	124	120	116	6	1	NA	ART036E10	SOHLH2	ART036	0.0755534	0.405115	0.0263947	1.05377	1.84083e+08	1.86789e+08	2.14537e+08	1.94922e+08	0.115566	0.113921	0.304739	0.154697	0	3	8	4	New
D4-116	C11	45	41	37	33	1	1	NA	ART070C11	DFNB59	ART070	0.0485761	0.405115	0.026405	1.03424	1.93808e+08	2.00474e+08	1.98494e+08	2.06953e+08	0.157069	0.199683	0.180386	0.236868	0	6	2	7	New
E7-89	F12	16	12	8	4	5	2	NAc+	ART122F12	SLC35F1	ART122	0.0483464	0.406077	0.0264948	1.03408	1.76446e+08	183463312	1.88112e+08	1.86042e+08	-0.00583127	0.0304636	0.0595052	0.0375766	0	0	2	0	PC Outlier
D4-116	B03	127	123	119	115	5	4	NA	ART062B03	PIGK	ART062	0.0765681	0.40669	0.026562	1.05451	1.73451e+08	2.00019e+08	1.77244e+08	1.76493e+08	-0.00303244	0.196407	0.0170266	0.00717324	1	12	5	1	New
E7-89	D10	79	75	71	67	1	1	NA	ART124D10	C11orf36	ART124	0.0546326	0.407836	0.0267356	1.03859	1.9814e+08	2.01988e+08	2.11417e+08	2.1571e+08	0.161462	0.169241	0.228003	0.251039	0	5	4	4	New
D8-97	D03	77	73	69	65	3	1	NA	ART144D03	TRAPPC11	ART144	0.0616653	0.407836	0.0267378	1.04367	1.93055e+08	2.02627e+08	1.96655e+08	2.16559e+08	0.115929	0.165424	0.118022	0.249337	0	7	3	10	New
E3-60	G06	175	171	167	163	6	5	NA	ART042G06	NR0B2	ART042	0.060518	0.407836	0.0267425	1.04284	1.83008e+08	1.86467e+08	1.92197e+08	2.04808e+08	0.0874885	0.0920275	0.129332	0.22266	0	4	8	5	New
D4-116	A07	32	28	24	20	3	5	NA	ART060A07	OXNAD1	ART060	0.0547615	0.407836	0.0267459	1.03869	1.76153e+08	1.78051e+08	1.83465e+08	1.91744e+08	0.0192726	0.0285612	0.0667945	0.126747	0	1	1	5	PC Outlier
D4-116	E04	94	90	86	82	5	4	NA	ART062E04	ANKRD55	ART062	0.0507178	0.41126	0.0269979	1.03578	1.73471e+08	1.84348e+08	1.76119e+08	1.82699e+08	-0.00286012	0.0786991	0.00784068	0.0570332	0	3	1	1	PC Outlier
D9-101	C08	141	137	133	129	4	1	NA	ART161C08	RSPO4	ART161	0.0590478	0.41169	0.0270537	1.04178	1.98306e+08	2.11429e+08	2.12193e+08	2.03266e+08	0.135497	0.218684	0.222182	0.142768	0	8	7	6	New
E3-60	E12	14	10	6	2	5	4	NA	ART044E12	ARPC4	ART044	0.0603545	0.411875	0.0270933	1.04272	1.70113e+08	1.75358e+08	1.75392e+08	1.91608e+08	-0.0179271	0.00340969	-0.00267297	0.126546	0	4	1	5	New
E5-104	C11	45	41	37	33	4	4	A-specific	ART080C11	PIH1D2	ART080	0.0828941	0.411975	0.0271275	1.05914	1.76373e+08	1.96951e+08	1.79015e+08	2.01039e+08	0.0101822	0.130505	-0.00669617	0.15542	0	6	3	10	New
E3-60	H04	96	92	88	84	1	4	NA	ART043H04	RASL12	ART043	0.0835161	0.412013	0.0271766	1.0596	1.74039e+08	1.86212e+08	2.02963e+08	1.75216e+08	0.0149949	0.090048	0.207966	-0.00248116	0	9	7	1	New
E7-89	F11	48	44	40	36	2	2	NA	ART121F11	METAP1	ART121	0.046767	0.412013	0.0271851	1.03295	1.74711e+08	1.86158e+08	1.81126e+08	1.8425e+08	-0.020093	0.0515009	0.00490803	0.023613	0	1	3	1	PC Outlier
E3-60	H09	112	108	104	100	1	2	NA	ART049H09	TMEM45A	ART049	0.121312	0.412779	0.0272663	1.08772	1.52154e+08	1.58791e+08	1.98647e+08	1.5175e+08	-0.17889	-0.139767	0.176954	-0.209919	0	0	0	0	PC Outlier
D4-116	B09	111	107	103	99	5	4	NA	ART062B09	GPR18	ART062	0.0570627	0.412779	0.0272908	1.04035	1.63442e+08	1.77495e+08	1.70008e+08	1.66597e+08	-0.0887768	0.0240465	-0.0431133	-0.0760755	0	5	5	1	New
E7-89	F11	48	44	40	36	5	2	NA	ART122F11	STK35	ART122	0.0468623	0.413052	0.0273365	1.03302	1.63331e+08	1.69285e+08	1.70416e+08	1.75985e+08	-0.117262	-0.0855704	-0.0830275	-0.0426022	0	0	0	0	PC Outlier
E3-60	A06	29	25	21	17	2	4	NA	ART043A06	C1QTNF2	ART043	0.0524457	0.413225	0.0273756	1.03702	1.70293e+08	1.74651e+08	1.78484e+08	1.86559e+08	-0.0163977	-0.00241713	0.0225397	0.0880213	0	7	5	2	New
E7-89	H02	45	41	37	33	6	1	NA	ART126H02	PPP3CB	ART126	0.07405	0.414458	0.0274849	1.05267	1.92112e+08	2.16385e+08	2.06465e+08	1.95678e+08	0.116887	0.268575	0.193807	0.110428	0	7	8	2	New
E7-89	G10	78	74	70	66	1	1	NA	ART124G10	C8G	ART124	0.0461164	0.415589	0.0275877	1.03248	2.02585e+08	2.13266e+08	2.09135e+08	2.1687e+08	0.193468	0.247628	0.212348	0.258777	0	7	4	4	New
D9-101	B06	31	27	23	19	2	3	A-specific	ART154B06	RAB36	ART154	0.0519688	0.415887	0.0276569	1.03668	1.46364e+08	1.48405e+08	1.55459e+08	1.56606e+08	-0.302664	-0.291955	-0.226663	-0.233466	0	1	8	2	New
E3-60	B04	95	91	87	83	2	3	NA	ART046B04	CMAHP	ART046	0.060984	0.415887	0.0276631	1.04318	1.63662e+08	1.75876e+08	1.78751e+08	1.67145e+08	-0.0736995	0.00766299	0.0247003	-0.07051	0	3	7	1	New
E6-101	E10	78	74	70	66	5	6	NA	ART092E10	ARNT	ART092	0.0813774	0.4163	0.0277426	1.05803	1.77487e+08	2.06982e+08	1.79046e+08	1.84104e+08	0.00890479	0.223993	0.00716387	0.0396894	0	1	1	0	PC Outlier
E3-60	B04	95	91	87	83	2	1	NA	ART052B04	BTG3	ART052	0.0507123	0.4163	0.0277555	1.03578	1.89752e+08	2.06068e+08	1.96785e+08	1.97692e+08	0.139698	0.236224	0.163367	0.171642	0	5	2	2	New
E6-101	B01	14	10	6	2	3	5	NAsd+	ART096B01	TCP11L2	ART096	0.0467544	0.4163	0.0277741	1.03294	1.80408e+08	1.85234e+08	1.86366e+08	1.93138e+08	0.0324507	0.0638423	0.0649709	0.108802	0	4	3	2	New
D4-116	E08	64	60	56	52	6	3	NA	ART066E08	CDC73	ART066	0.0550763	0.416441	0.0278113	1.03891	1.60007e+08	1.74009e+08	1.62315e+08	1.66312e+08	-0.11942	-0.00456806	-0.109915	-0.0785472	0	5	1	2	New
E5-104	C09	109	105	101	97	4	3	NA	ART083C09	SMOC1	ART083	0.0447234	0.422132	0.0282196	1.03149	1.56031e+08	1.65197e+08	1.66187e+08	1.65118e+08	-0.166616	-0.123146	-0.113971	-0.128559	0	4	7	2	New
E3-60	E04	112	108	104	100	6	2	NA	ART051E04	CCND3	ART051	0.0627967	0.422669	0.0282837	1.04449	1.47594e+08	1.59565e+08	1.6124e+08	1.50361e+08	-0.222789	-0.132752	-0.124043	-0.223181	0	6	3	5	New
E1-127	D12	15	11	7	3	1	6	NAc+	ART001D12	LOC100134868	ART001	0.046707	0.422992	0.0283383	1.0329	171729270	179552934	183590658	180591498	0.0293702	0.0764591	0.0911752	0.0605973	0	0	0	0	PC Outlier
D8-97	A04	93	89	85	81	5	4	A-specific	ART134A04	RFC4	ART134	0.0528336	0.422992	0.0283619	1.0373	1.74876e+08	1.8867e+08	1.84828e+08	180582769	-0.0267562	0.0624619	0.0285336	-0.0127633	0	8	5	1	New
D4-116	E03	80	76	72	68	6	6	NA	ART057E03	TAF8	ART057	0.0538589	0.423368	0.0284154	1.03804	1.89538e+08	1.9127e+08	1.97013e+08	2.06673e+08	0.12493	0.131878	0.169577	0.234912	0	3	3	4	New
E5-104	B09	111	107	103	99	5	1	NA	ART089B09	GDAP2	ART089	0.0515036	0.424074	0.0284912	1.03634	1.91111e+08	1.97601e+08	2.06218e+08	2.0731e+08	0.125957	0.135257	0.197392	0.199734	0	3	3	5	New
E3-60	C06	29	25	21	17	1	4	NA	ART043C06	RFPL2	ART043	0.0558678	0.42422	0.0285294	1.03948	1.72172e+08	1.84378e+08	1.75671e+08	1.86881e+08	-0.000567967	0.0757755	-0.000381406	0.0905054	0	6	2	1	New
E5-104	G07	174	170	166	162	4	4	A-specific	ART080G07	MAGEF1	ART080	0.0861566	0.425994	0.0286771	1.06154	1.65913e+08	1.67226e+08	1.86776e+08	1.90192e+08	-0.0780204	-0.105532	0.0545359	0.0754044	0	3	6	9	New
D4-116	C10	77	73	69	65	1	3	NA	ART064C10	SNX31	ART064	0.059421	0.42673	0.028778	1.04205	1.43328e+08	1.44134e+08	1.57711e+08	1.49874e+08	-0.278234	-0.276322	-0.151432	-0.228686	0	0	6	3	New
E1-127	A02	48	44	40	36	3	5	NA	ART006A02	C18orf62	ART006	0.0875395	0.42673	0.0288174	1.06256	169009515	193930560	187365789	170012088	0.00633869	0.18759	0.12054	-0.0264954	0	2	5	0	New
E1-127	E12	14	10	6	2	2	4	NAsd+	ART007E12	MIF	ART007	0.0676773	0.42673	0.0288279	1.04803	162849717	173486970	183077766	166956786	-0.0472246	0.0268771	0.0871391	-0.052658	0	1	0	1	PC Outlier
E1-127	A06	29	25	21	17	2	1	NA	ART016A06	CADPS	ART016	0.117679	0.42673	0.0288616	1.08499	184058208	184407930	189820737	242685324	0.129396	0.114951	0.13932	0.486954	0	0	2	3	New
E7-89	B11	47	43	39	35	2	6	NA	ART109B11	BTK	ART109	0.0446387	0.42673	0.0288693	1.03142	1.8069e+08	1.86646e+08	1.89385e+08	1.93567e+08	0.0284596	0.0552796	0.0692343	0.0947812	0	5	2	4	New
E1-127	F12	16	12	8	4	2	5	NAc+	ART004F12	CCL4L1	ART004	0.0597302	0.42989	0.0291118	1.04227	164463192	173641617	182352078	169671978	-0.033001	0.0281626	0.0814092	-0.0293844	0	0	0	1	PC Outlier
E1-127	B01	14	10	6	2	3	3	NAsd+	ART012B01	CHCHD2	ART012	0.0711142	0.430741	0.0291983	1.05053	144422433	162782766	154558134	148065201	-0.220471	-0.0650022	-0.157168	-0.2259	0	4	0	4	New
E2-117	D06	31	27	23	19	4	5	NA	ART023D06	COPS7B	ART023	0.0549764	0.430989	0.0292438	1.03884	1.67488e+08	1.74332e+08	1.72195e+08	1.8778e+08	-0.0207301	0.0143461	-0.0124458	0.100839	0	2	1	5	New
E2-117	E11	46	42	38	34	2	4	A-specific	ART025E11	ZNF576	ART025	0.0842404	0.432001	0.0293414	1.06013	1.67637e+08	2.00162e+08	1.7344e+08	1.73019e+08	-0.0194544	0.213676	-0.00204828	-0.017269	0	8	2	10	New
D4-116	E08	64	60	56	52	6	1	NA	ART072E08	C18orf54	ART072	0.0490897	0.432255	0.0293875	1.03461	1.9182e+08	1.94719e+08	1.9828e+08	2.07026e+08	0.142198	0.157663	0.178824	0.237376	0	4	3	6	New
D4-116	D12	15	11	7	3	1	3	NA	ART064D12	NAGK	ART064	0.0684409	0.432546	0.0294709	1.04858	1.62925e+08	1.64846e+08	1.65365e+08	1.87044e+08	-0.0933517	-0.0826185	-0.0830556	0.0909417	0	0	0	0	PC Outlier
E1-127	A10	128	124	120	116	3	1	A-specific	ART018A10	PKP2	ART018	0.0470395	0.432546	0.0294795	1.03314	181290699	194417568	188859483	190879812	0.107539	0.191208	0.131996	0.140532	0	1	0	0	PC Outlier
D9-101	H03	128	124	120	116	1	5	NA	ART148H03	empty	ART148	0.0543807	0.432546	0.0294941	1.03841	1.87424e+08	2.04687e+08	1.91719e+08	1.94294e+08	0.0540741	0.171927	0.0757986	0.0776388	0	3	1	1	PC Outlier
E2-117	F04	96	92	88	84	5	6	NA	ART020F04	AP4E1	ART020	0.0797138	0.432884	0.0295833	1.05681	1.87479e+08	1.88e+08	2.01748e+08	2.19442e+08	0.141937	0.123245	0.216066	0.325641	0	3	5	9	New
E5-104	B09	111	107	103	99	5	6	NA	ART074B09	UBA6	ART074	0.061527	0.432884	0.0295909	1.04357	1.74693e+08	1.79785e+08	1.83503e+08	1.99693e+08	-0.00362785	-0.0010599	0.0290254	0.145732	0	8	4	7	New
E2-117	D05	63	59	55	51	1	5	NA	ART022D05	LOC284276	ART022	0.0458689	0.432884	0.0296039	1.0323	1.67222e+08	1.72142e+08	1.77961e+08	1.79695e+08	-0.0230257	-0.00388989	0.0350734	0.0373461	0	4	3	5	New
E1-127	C06	29	25	21	17	1	6	NA	ART001C06	RPS29	ART001	0.0934668	0.434506	0.0297439	1.06693	170048376	171982881	174719979	211994874	0.0151795	0.0143148	0.0197271	0.291897	0	0	0	0	PC Outlier
D9-101	E01	16	12	8	4	6	1	NA	ART162E01	TOMM5	ART162	0.0483545	0.436088	0.0298814	1.03408	195120067	2.03264e+08	2.06811e+08	2.02103e+08	0.112134	0.161861	0.185119	0.134484	1	3	1	0	PC Outlier
E1-127	C01	15	11	7	3	3	6	NAc+	ART003C01	XAGE1D	ART003	0.0599249	0.436236	0.0299207	1.04241	188198766	197726499	209798550	194145489	0.161491	0.215556	0.283687	0.165005	0	0	0	0	PC Outlier
E3-60	A05	61	57	53	49	2	5	NA	ART040A05	ATP6V1D	ART040	0.0658209	0.437364	0.0300273	1.04668	1.64453e+08	1.72967e+08	1.67249e+08	1.86154e+08	-0.0667456	-0.0163997	-0.0712574	0.084883	0	7	2	4	New
E3-60	C08	141	137	133	129	4	3	NA	ART047C08	COL2A1	ART047	0.091726	0.437732	0.0300818	1.06564	1.42727e+08	1.46467e+08	1.74244e+08	1.45577e+08	-0.271157	-0.25632	-0.0121448	-0.269828	0	5	6	3	New
E3-60	E02	48	44	40	36	6	2	NA	ART051E02	ASB17	ART051	0.0653919	0.438454	0.0301887	1.04637	1.48943e+08	1.67566e+08	1.57231e+08	151714364	-0.209653	-0.0621652	-0.160364	-0.210255	0	4	0	0	PC Outlier
E6-101	E03	126	122	118	114	2	4	A-specific	ART097E03	RBM46	ART097	0.0564995	0.438454	0.03019	1.03994	1.74924e+08	1.90314e+08	1.76901e+08	1.84221e+08	-0.0120813	0.102871	-0.0102252	0.0406093	0	2	1	1	PC Outlier
E3-60	D11	157	153	149	145	3	2	NA	ART051D11	empty	ART051	0.0483123	0.438557	0.0302265	1.03405	1.64415e+08	1.75624e+08	1.74404e+08	1.69414e+08	-0.067073	0.00559452	-0.0108208	-0.0510558	0	0	0	1	PC Outlier
E6-101	C07	173	169	165	161	1	2	NA	ART103C07	EDIL3	ART103	0.0454089	0.439297	0.0303068	1.03198	1.76924e+08	1.81186e+08	1.87371e+08	1.84716e+08	0.00431883	0.031966	0.0727343	0.0444828	0	3	5	3	New
E7-89	B02	159	155	151	147	5	2	NA	ART122B02	DECR1	ART122	0.0467481	0.439871	0.0304037	1.03293	1.8675e+08	1.95821e+08	1.9162e+08	2.02197e+08	0.0760454	0.124508	0.0861595	0.157713	0	1	2	3	New
E5-104	C03	125	121	117	113	4	4	NA	ART080C03	NAGS	ART080	0.0473033	0.439871	0.0304053	1.03333	1.6283e+08	1.77811e+08	1.69138e+08	1.72223e+08	-0.105081	-0.0169858	-0.0885725	-0.0677741	0	7	3	4	New
D4-116	E02	48	44	40	36	6	3	NA	ART066E02	PDHB	ART066	0.0437331	0.440118	0.0304658	1.03078	1.62749e+08	167821104	1.66762e+08	1.72505e+08	-0.0949101	-0.056809	-0.0709193	-0.0258026	0	3	2	6	New
E7-89	D12	15	11	7	3	1	4	NA	ART115D12	TP73-AS1	ART115	0.0455256	0.440118	0.0304811	1.03206	1.72134e+08	1.76655e+08	1.80441e+08	1.85921e+08	-0.0415301	-0.0240928	-0.000563396	0.0366426	0	4	4	5	New
D4-116	F10	80	76	72	68	5	4	NA	ART062F10	PLSCR4	ART062	0.0420858	0.441602	0.0306421	1.0296	1.67725e+08	1.74651e+08	1.73739e+08	1.73552e+08	-0.0514561	0.000743893	-0.0117866	-0.0170681	0	5	3	4	New
E7-89	A03	80	76	72	68	3	5	NA	ART114A03	TCL1B	ART114	0.0613236	0.441602	0.030643	1.04342	1.77624e+08	1.90395e+08	1.94812e+08	1.81423e+08	0.00376362	0.0839652	0.109992	0.00130432	0	4	10	5	New
E3-60	G09	110	106	102	98	4	3	NA	ART047G09	CER1	ART047	0.0431696	0.442363	0.0307253	1.03038	161199512	1.69798e+08	1.70174e+08	1.67449e+08	-0.0955705	-0.0430728	-0.0462413	-0.0678887	0	7	1	4	New
E2-117	H11	48	44	40	36	1	5	NA	ART022H11	VPS53	ART022	0.0491344	0.442378	0.0307672	1.03464	1.75423e+08	1.79727e+08	1.90678e+08	1.86707e+08	0.0460502	0.0583208	0.134655	0.0925776	0	3	4	5	New
E5-104	E09	110	106	102	98	2	6	NA	ART073E09	PNKD	ART073	0.0912618	0.442378	0.0307855	1.0653	1.862e+08	2.08429e+08	1.86334e+08	2.18511e+08	0.0884	0.21222	0.0511117	0.275654	0	6	8	15	New
E1-127	C02	157	153	149	145	1	2	A-specific	ART013C02	PIP4K2B	ART013	0.0917239	0.443163	0.0308698	1.06564	181880064	220135581	190326069	185365314	0.112222	0.370442	0.143156	0.0982386	0	3	2	2	New
D4-116	G07	31	27	23	19	6	3	NA	ART066G07	GNAI1	ART066	0.0624209	0.444149	0.0309682	1.04422	1.44808e+08	1.46269e+08	1.47602e+08	1.63757e+08	-0.263418	-0.255113	-0.247002	-0.100877	0	1	0	7	PC Outlier
E3-60	D11	157	153	149	145	3	6	NA	ART039D11	CCDC42	ART039	0.0865166	0.445648	0.0311025	1.0618	1.92025e+08	1.89977e+08	215889021	2.18226e+08	0.156874	0.118927	0.297036	0.314209	1	2	10	14	New
D8-97	G02	158	154	150	146	4	4	A-specific	ART134G02	noID	ART134	0.0659466	0.45191	0.0315697	1.04677	1.7498e+08	1.89672e+08	1.7665e+08	1.93487e+08	-0.0258922	0.0701042	-0.0367564	0.0868156	1	9	3	9	New
D4-116	F12	190	186	182	178	6	2	A-specific	ART069F12	empty	ART069	0.0461016	0.453219	0.0316915	1.03247	1.8982e+08	2.00711e+08	1.97542e+08	1.94145e+08	0.127076	0.201386	0.17345	0.144698	0	18	11	14	New
E3-60	E05	62	58	54	50	5	4	NA	ART044E05	ZMYM6	ART044	0.0851521	0.453939	0.0317722	1.0608	1.69931e+08	1.70962e+08	1.76572e+08	2.04895e+08	-0.0194691	-0.0332199	0.00699935	0.223269	0	1	5	5	New
E7-89	H06	32	28	24	20	1	2	NA	ART121H06	EFCAB11	ART121	0.0686677	0.454004	0.0318071	1.04875	1.68538e+08	1.93793e+08	1.731e+08	1.73999e+08	-0.0719888	0.109491	-0.060484	-0.0589699	0	6	0	0	PC Outlier
E3-60	D05	63	59	55	51	4	2	NA	ART050D05	NUBPL	ART050	0.0473787	0.454453	0.0318689	1.03339	1.501e+08	1.60499e+08	1.58979e+08	1.54436e+08	-0.198497	-0.124327	-0.144421	-0.184607	0	0	0	0	PC Outlier
E1-127	B07	30	26	22	18	3	3	NA	ART012B07	FAM182A	ART012	0.0434525	0.456895	0.0320714	1.03058	151777530	158122008	161983413	159377814	-0.148808	-0.106912	-0.0894714	-0.119682	0	6	1	4	New
E3-60	E06	30	26	22	18	2	2	NA	ART049E06	RSPH9	ART049	0.0502831	0.456895	0.0321043	1.03547	1.51085e+08	1.61674e+08	1.61307e+08	1.55028e+08	-0.18906	-0.113807	-0.123443	-0.179082	0	2	1	0	PC Outlier
E5-104	A02	157	153	149	145	5	4	A-specific	ART080A02	DDX39A	ART080	0.0530777	0.456895	0.0321761	1.03748	1.65746e+08	1.70104e+08	1.80622e+08	1.79948e+08	-0.0794775	-0.0809204	0.00619866	-0.00447773	0	2	6	6	New
E1-127	C11	45	41	37	33	1	6	NA	ART001C11	TOMM7	ART001	0.0450879	0.456895	0.0322363	1.03175	180123156	185109390	194183685	190463904	0.0982179	0.120428	0.172105	0.137385	0	1	4	4	New
E3-60	E11	46	42	38	34	2	2	NA	ART049E11	CNPY3	ART049	0.0408985	0.456895	0.0322432	1.02875	1.702e+08	1.78035e+08	1.77588e+08	1.79278e+08	-0.0171888	0.0252646	0.0152768	0.0305875	0	0	0	1	PC Outlier
E1-127	E05	62	58	54	50	5	1	A-specific	ART017E05	WDR7	ART017	0.0436404	0.456895	0.0322534	1.03071	180413694	185869764	193394853	190806354	0.100543	0.126342	0.166232	0.139977	0	3	2	1	New
D8-97	B04	95	91	87	83	2	2	A-specific	ART139B04	MIR600HG	ART139	0.0722578	0.456895	0.0322539	1.05136	1.81844e+08	2.05465e+08	194919945	1.84077e+08	0.0296119	0.185491	0.105235	0.014883	0	9	11	5	New
E6-101	F03	128	124	120	116	5	1	NA	ART107F03	ACSL6	ART107	0.056301	0.45994	0.0324996	1.0398	1.9734e+08	2.00303e+08	2.18248e+08	2.03621e+08	0.161877	0.176677	0.292802	0.185054	0	1	9	3	New
D8-97	A02	157	153	149	145	5	4	A-specific	ART134A02	GNA15	ART134	0.0890248	0.460437	0.0325655	1.06365	1.68198e+08	1.96433e+08	1.67399e+08	1.83711e+08	-0.0829262	0.120637	-0.114352	0.0120115	0	6	0	3	New
E1-127	E12	14	10	6	2	2	2	NAsd+	ART013E12	LRRC4	ART013	0.0800125	0.460959	0.032663	1.05703	182592270	196673913	217205190	179521110	0.11786	0.207855	0.333741	0.0520208	0	0	0	0	PC Outlier
E3-60	B06	31	27	23	19	2	2	NA	ART049B06	PPP1R7	ART049	0.048109	0.460959	0.0326641	1.03391	1.41316e+08	1.51184e+08	1.50071e+08	1.45162e+08	-0.285491	-0.210585	-0.227611	-0.273949	0	0	0	0	PC Outlier
E3-60	A11	45	41	37	33	2	5	NA	ART040A11	YWHAQ	ART040	0.0725464	0.461054	0.0327201	1.05157	1.73694e+08	1.97387e+08	1.75562e+08	1.85677e+08	0.0121339	0.174129	-0.00127119	0.0811831	0	6	2	8	New
E1-127	B03	127	123	119	115	5	6	NA	ART002B03	TAC4	ART002	0.0405987	0.461054	0.032758	1.02854	174467331	180566226	183518334	186001920	0.0521911	0.0845779	0.0906067	0.103185	0	0	0	0	PC Outlier
E6-101	C03	79	75	71	67	3	3	NA	ART102C03	SOSTDC1	ART102	0.0528392	0.461054	0.0327633	1.0373	1.60284e+08	1.61915e+08	1.64859e+08	1.77402e+08	-0.138179	-0.130276	-0.111934	-0.0138106	0	1	2	8	New
D8-97	H03	128	124	120	116	1	4	NA	ART133H03	NME6	ART133	0.0522161	0.462772	0.0329163	1.03686	1.76394e+08	1.80437e+08	1.94062e+08	1.84325e+08	-0.0142876	-0.00190882	0.0988675	0.0168266	0	4	7	1	New
E3-60	E05	62	58	54	50	5	1	NA	ART053E05	STC2	ART053	0.0606105	0.464681	0.0330831	1.04291	1.93442e+08	2.09326e+08	1.96134e+08	2.11178e+08	0.167485	0.258857	0.158582	0.266847	0	12	5	12	New
D8-97	F07	176	172	168	164	5	2	NA	ART140F07	IQCG	ART140	0.0677888	0.465037	0.0331396	1.04811	1.55012e+08	1.75171e+08	1.73531e+08	1.48841e+08	-0.200701	-0.044635	-0.0624504	-0.291652	0	6	4	2	New
E3-60	C01	189	185	181	177	1	2	NA	ART049C01	UNKL	ART049	0.0403205	0.466509	0.0332757	1.02834	1.74781e+08	1.822e+08	182278347	1.84605e+08	0.0211292	0.058632	0.0528895	0.0728276	0	0	0	5	PC Outlier
E1-127	B12	15	11	7	3	2	2	NA	ART013B12	KRT2	ART013	0.0815969	0.46691	0.0333461	1.05819	173817936	187099155	204382548	173573838	0.0468112	0.135853	0.245955	0.00341681	0	0	1	1	PC Outlier
D8-97	B06	31	27	23	19	5	3	NA	ART137B06	THADA	ART137	0.043544	0.46691	0.0333694	1.03064	1.64154e+08	1.72783e+08	1.67956e+08	1.76045e+08	-0.118038	-0.064441	-0.109564	-0.0494779	0	3	3	5	New
D8-97	A06	29	25	21	17	5	2	NA	ART140A06	HDLBP	ART140	0.0567788	0.46691	0.0333979	1.04014	1.92823e+08	1.96728e+08	1.98396e+08	2.18071e+08	0.114193	0.1228	0.130739	0.259375	0	0	3	5	New
E1-127	C07	31	27	23	19	3	4	NA	ART009C07	WFDC5	ART009	0.0431083	0.469101	0.033586	1.03033	168246306	176858496	178975467	175539429	-0.000190947	0.0546454	0.0544444	0.0196624	0	1	1	1	PC Outlier
E5-104	H09	112	108	104	100	1	6	NA	ART073H09	empty	ART073	0.0862979	0.469845	0.0336707	1.06164	1.7798e+08	1.80245e+08	1.87259e+08	2.17327e+08	0.0232681	0.00262612	0.0582612	0.267811	0	3	7	8	New
D9-101	E01	16	12	8	4	6	5	NA	ART150E01	empty	ART150	0.0456897	0.471433	0.0338186	1.03218	1.73069e+08	1.78493e+08	1.75536e+08	188174047	-0.0608854	-0.0256223	-0.0514284	0.0314637	0	10	2	3	New
E6-101	A12	13	9	5	1	5	3	NA	ART101A12	noID	ART101	0.0467056	0.471433	0.0338475	1.0329	1.5504e+08	1.66544e+08	1.58226e+08	1.60572e+08	-0.18617	-0.0896069	-0.171177	-0.157611	0	4	0	1	PC Outlier
D4-116	H02	160	156	152	148	4	1	NA	ART071H02	DRG2	ART071	0.0767637	0.472121	0.0339284	1.05465	1.9009e+08	2.05913e+08	1.88433e+08	2.12354e+08	0.129129	0.238302	0.105341	0.274034	0	5	0	7	New
E7-89	E09	110	106	102	98	2	4	NA	ART115E09	LRTOMT	ART115	0.0642754	0.472691	0.034001	1.04556	1.72526e+08	1.73986e+08	1.805e+08	1.97559e+08	-0.0382472	-0.0460546	-9.26983e-05	0.124232	0	1	5	12	New
E2-117	F04	110	106	102	98	6	3	NA	ART030F04	MRPL21	ART030	0.0503529	0.472794	0.0340401	1.03552	1.54019e+08	1.69106e+08	1.59414e+08	1.61048e+08	-0.141679	-0.0295626	-0.123704	-0.120712	0	5	2	2	New
E7-89	E02	158	154	150	146	2	5	NA	ART112E02	STAT2	ART112	0.040986	0.4741	0.0341839	1.02882	1.78597e+08	1.85399e+08	1.89152e+08	1.8698e+08	0.0116461	0.0456032	0.0674593	0.0448337	0	5	5	1	New
D9-101	H02	45	41	37	33	6	4	NA	ART153H02	empty	ART153	0.0430843	0.4741	0.0341974	1.03031	1.78147e+08	1.83432e+08	1.81357e+08	1.9225e+08	-0.019161	0.0137547	-0.00436456	0.0623797	0	1	1	1	PC Outlier
E1-127	D07	175	171	167	163	4	6	NA	ART002D07	UBQLN4	ART002	0.0394152	0.47423	0.0342541	1.0277	164245797	170857575	171921141	174639105	-0.0349093	0.00484405	-0.00357049	0.0122439	0	0	0	0	PC Outlier
E1-127	F06	32	28	24	20	2	1	NA	ART016F06	SEC23B	ART016	0.0506913	0.47423	0.0342818	1.03576	181803870	184855527	200692359	191978091	0.111617	0.118448	0.219668	0.148809	0	0	2	0	PC Outlier
E7-89	F01	192	188	184	180	2	2	NA	ART121F01	ADAT3	ART121	0.0449559	0.47423	0.0343471	1.03165	1.75121e+08	1.86938e+08	1.79183e+08	1.8608e+08	-0.0167081	0.0575298	-0.0106556	0.0378692	0	4	1	2	New
E6-101	B08	62	58	54	50	3	3	NA	ART102B08	CCDC102B	ART102	0.0459857	0.47423	0.034384	1.03239	1.39746e+08	1.47276e+08	1.46892e+08	1.43015e+08	-0.336006	-0.266991	-0.27841	-0.32466	0	5	3	3	New
E6-101	E01	190	186	182	178	2	2	NA	ART103E01	IHH	ART103	0.0428087	0.47423	0.0343977	1.03012	1.95502e+08	2.00488e+08	1.99729e+08	2.10159e+08	0.148372	0.17801	0.164882	0.230652	0	10	2	7	New
E2-117	E06	176	172	168	164	6	4	NA	ART027E06	DHRS11	ART027	0.047357	0.47423	0.0344176	1.03337	1.72573e+08	1.78511e+08	1.77786e+08	1.91234e+08	0.0224161	0.048524	0.0336551	0.12714	0	3	4	12	New
E2-117	C12	191	187	183	179	3	5	NA	ART024C12	empty	ART024	0.0394044	0.47423	0.0344287	1.02769	1.64174e+08	1.73567e+08	1.70153e+08	1.74033e+08	-0.0495658	0.0080043	-0.0296503	-0.00883794	0	5	2	4	New
D8-97	A11	45	41	37	33	2	4	A-specific	ART133A11	SLC27A4	ART133	0.0579444	0.474476	0.0345025	1.04098	1.74454e+08	1.89777e+08	1.87297e+08	1.77764e+08	-0.030239	0.0708994	0.0476779	-0.0354612	0	1	10	2	New
E3-60	G07	31	27	23	19	6	4	A-specific	ART045G07	OFCC1	ART045	0.0421258	0.474476	0.0345101	1.02963	1.75642e+08	1.86936e+08	1.83981e+08	1.81593e+08	0.0282235	0.0956495	0.0663037	0.0490946	0	7	4	2	New
E3-60	E12	14	10	6	2	2	3	NAsd+	ART046E12	SPIN2A	ART046	0.0519547	0.47509	0.0346119	1.03667	1.62194e+08	1.68345e+08	1.65957e+08	1.79663e+08	-0.0866999	-0.0554699	-0.0824452	0.0336793	0	2	2	9	New
E3-60	B11	47	43	39	35	5	2	NA	ART050B11	MTX1	ART050	0.0456208	0.47509	0.0346419	1.03213	1.43826e+08	1.52861e+08	1.52979e+08	1.47713e+08	-0.260092	-0.194677	-0.199921	-0.248814	0	0	0	0	PC Outlier
D4-116	D03	77	73	69	65	3	2	NA	ART069D03	TFDP3	ART069	0.055311	0.47509	0.03465	1.03908	1.89312e+08	1.89141e+08	2.04217e+08	2.01512e+08	0.123205	0.115731	0.22139	0.198427	0	3	10	6	New
E7-89	H03	128	124	120	116	4	2	NA	ART122H03	C15orf27	ART122	0.0443267	0.476226	0.0347647	1.0312	1.78221e+08	1.8461e+08	1.83081e+08	1.94127e+08	0.0086055	0.039452	0.020393	0.0989518	0	2	1	5	New
E3-60	H02	45	41	37	33	6	5	NA	ART042H02	RTBDN	ART042	0.0491321	0.476241	0.0347976	1.03464	1.72729e+08	1.81573e+08	1.87445e+08	1.77082e+08	0.00409306	0.0536539	0.0932147	0.0128068	0	4	4	4	New
D4-116	F04	96	92	88	84	5	3	NA	ART065F04	KLHDC8A	ART065	0.0429114	0.477267	0.0349045	1.03019	1.54366e+08	1.56765e+08	1.58802e+08	1.65196e+08	-0.171204	-0.155133	-0.141485	-0.0882611	0	1	4	2	New
E1-127	H02	45	41	37	33	6	1	NA	ART018H02	CCDC141	ART018	0.076124	0.477542	0.0349669	1.05418	185694048	186862851	192339207	222626448	0.142162	0.13403	0.158335	0.362492	0	4	3	12	New
E6-101	A10	77	73	69	65	2	2	NA	ART103A10	GTF2IRD2	ART103	0.0426182	0.477542	0.0349884	1.02998	1.83879e+08	1.9312e+08	1.92055e+08	1.88711e+08	0.0599461	0.123991	0.108357	0.0753454	0	3	4	2	New
D4-116	F11	48	44	40	36	5	3	NA	ART065F11	DYNC2LI1	ART065	0.0428156	0.477967	0.0350516	1.03012	1.49517e+08	1.53879e+08	1.51876e+08	1.59869e+08	-0.217251	-0.181941	-0.205818	-0.135546	0	2	0	0	PC Outlier
D9-101	B02	159	155	151	147	5	5	NA	ART149B02	PADI6	ART149	0.0431186	0.478122	0.0350949	1.03034	1.72236e+08	1.83278e+08	1.75129e+08	1.80084e+08	-0.0678409	0.0125394	-0.0547723	-0.0319338	0	1	1	3	PC Outlier
E3-60	B07	175	171	167	163	2	5	NA	ART040B07	C12orf60	ART040	0.0805558	0.478639	0.0351648	1.05743	1.79513e+08	1.7656e+08	2.03497e+08	2.0101e+08	0.0596679	0.0132597	0.211753	0.195658	0	1	11	0	PC Outlier
E7-89	E04	112	108	104	100	6	4	NA	ART117E04	GSTT2B	ART117	0.0476336	0.479109	0.0352362	1.03357	1.65806e+08	1.793e+08	1.73617e+08	1.70894e+08	-0.0955628	-0.0026547	-0.0561805	-0.0849524	0	5	4	0	New
E2-117	H09	112	108	104	100	1	3	NA	ART028H09	C16orf80	ART028	0.0584834	0.479109	0.0352634	1.04137	1.61117e+08	1.6782e+08	1.64432e+08	1.83171e+08	-0.07668	-0.0405789	-0.078997	0.0649861	0	9	1	6	New
E7-89	B10	79	75	71	67	2	4	NA	ART115B10	BPHL	ART115	0.0584681	0.4798	0.0353463	1.04136	1.75684e+08	1.83871e+08	1.78373e+08	1.9735e+08	-0.012074	0.0336664	-0.0171915	0.122707	0	8	1	8	New
E7-89	A01	16	12	8	4	3	5	NAc+	ART114A01	C19orf70	ART114	0.0843189	0.479887	0.0353973	1.06019	2.0092e+08	2.46444e+08	2.12676e+08	1.94922e+08	0.181565	0.456234	0.236567	0.104849	4	9	5	0	New
E3-60	D04	95	91	87	83	1	1	NA	ART052D04	MGAT4B	ART052	0.049507	0.479887	0.0354169	1.03491	1.91159e+08	2.04908e+08	2.04086e+08	1.95505e+08	0.150359	0.228082	0.215926	0.15559	0	3	5	2	New
E3-60	D12	15	11	7	3	1	2	NA	ART049D12	COX11	ART049	0.0548076	0.480041	0.0354603	1.03872	1.60083e+08	1.73929e+08	1.7135e+08	1.62895e+08	-0.105598	-0.00839759	-0.0363062	-0.107667	0	2	2	0	New
E1-127	A05	144	140	136	132	3	3	NA	ART012A05	PLEKHJ1	ART012	0.0390432	0.48214	0.0356476	1.02743	155714607	161152056	162687429	166603671	-0.111861	-0.0795276	-0.0832147	-0.0557125	0	6	1	4	New
E5-104	A12	192	188	184	180	3	1	NA	ART090A12	C22orf40	ART090	0.0611567	0.483844	0.0358344	1.0433	1.9336e+08	2.16964e+08	2.07609e+08	1.98181e+08	0.142837	0.270125	0.207095	0.134763	0	15	7	6	New
E6-101	C02	157	153	149	145	1	1	NA	ART106C02	KIAA0226L	ART106	0.040406	0.483844	0.0358383	1.0284	1.85822e+08	1.88857e+08	1.94798e+08	1.95447e+08	0.0751093	0.0917826	0.128814	0.12595	0	5	5	2	New
E1-127	E12	14	10	6	2	5	4	NA	ART008E12	TRIM65	ART008	0.0554536	0.484074	0.0359332	1.03919	167879331	168747651	181886373	184527090	-0.00334116	-0.0130827	0.07772	0.0916999	0	1	4	2	New
E1-127	D03	127	123	119	115	4	4	NA	ART008D03	CALML4	ART008	0.0405058	0.484074	0.0359524	1.02847	157208481	167072769	163266687	165284406	-0.0980867	-0.0274736	-0.078087	-0.0671821	0	3	0	1	PC Outlier
E1-127	D05	63	59	55	51	1	6	NA	ART001D05	PCGF5	ART001	0.0439099	0.484074	0.0359524	1.0309	167645709	172644579	181479312	175743234	-0.00535022	0.0198549	0.0744876	0.0213364	0	1	3	1	PC Outlier
E7-89	C01	15	11	7	3	3	6	NAc+	ART111C01	MTMR12	ART111	0.0755321	0.484989	0.0360528	1.05375	2.03397e+08	2.37834e+08	2.12366e+08	2.06046e+08	0.199237	0.404925	0.234467	0.184915	1	10	6	2	New
E1-127	C01	15	11	7	3	3	5	NA	ART006C01	S100A3	ART006	0.0484057	0.486089	0.036167	1.03412	176542875	182700693	193676976	183431493	0.0692528	0.101532	0.168335	0.0831087	0	0	1	0	PC Outlier
E1-127	D06	31	27	23	19	1	2	NA	ART013D06	C21orf67	ART013	0.0493256	0.487132	0.0362773	1.03478	169484364	180097227	173204217	184457241	0.0103864	0.0808258	0.0071566	0.0911537	0	3	0	1	PC Outlier
D8-97	A10	77	73	69	65	2	2	NA	ART139A10	TREM2	ART139	0.0566708	0.489232	0.0364663	1.04006	1.86228e+08	1.87283e+08	2.0127e+08	2.03367e+08	0.0639853	0.0518177	0.151487	0.158663	0	1	6	4	New
E6-101	B04	110	106	102	98	3	3	NA	ART102B04	HIST1H3F	ART102	0.038404	0.489467	0.0365166	1.02698	1.41069e+08	1.44588e+08	1.45699e+08	1.48714e+08	-0.322412	-0.293564	-0.290175	-0.268285	0	5	4	1	New
E7-89	B06	31	27	23	19	2	2	NA	ART121B06	MGC45800	ART121	0.0383576	0.490127	0.0365986	1.02694	1.69854e+08	1.75974e+08	1.76375e+08	1.80743e+08	-0.0607649	-0.0296657	-0.0334428	-0.00411358	0	1	1	0	PC Outlier
E1-127	A05	61	57	53	49	2	3	NA	ART010A05	COX5B	ART010	0.0405597	0.490952	0.036693	1.02851	148819428	155248101	153531270	160476561	-0.177203	-0.133375	-0.166785	-0.10977	0	3	2	7	New
E2-117	E05	62	58	54	50	5	3	NA	ART029E05	KRT81	ART029	0.0650278	0.493266	0.036899	1.04611	1.57213e+08	1.60326e+08	1.81252e+08	1.63814e+08	-0.112067	-0.106481	0.0615077	-0.0961448	0	2	8	5	New
D4-116	D12	15	11	7	3	1	1	NAsd+	ART070D12	ATP1B4	ART070	0.0829388	0.49382	0.0369923	1.05917	1.88537e+08	1.89232e+08	1.90117e+08	2.26344e+08	0.117287	0.116419	0.118177	0.366082	0	0	0	1	PC Outlier
E2-117	C08	141	137	133	129	4	2	NA	ART032C08	PRDM5	ART032	0.0700216	0.49382	0.0370064	1.04973	1.70119e+08	1.8527e+08	1.71331e+08	1.91997e+08	0.00175072	0.102141	-0.0197027	0.132879	0	11	3	6	New
D9-101	A11	45	41	37	33	2	1	NA	ART160A11	SPTA1	ART160	0.152974	0.494865	0.0371388	1.11186	1.97789e+08	1.95858e+08	1.98557e+08	2.82854e+08	0.131736	0.108317	0.126358	0.619455	0	0	1	1	PC Outlier
D8-97	A12	13	9	5	1	2	6	A-specific	ART127A12	LOC257358	ART127	0.0579672	0.494865	0.0371509	1.041	1.73913e+08	1.74866e+08	1.86359e+08	1.92104e+08	-0.0347167	-0.0471513	0.0404389	0.0764638	0	2	2	1	New
E3-60	G11	159	155	151	147	6	3	NA	ART048G11	PRDX4	ART048	0.0443181	0.495802	0.0373368	1.0312	1.61029e+08	1.64631e+08	1.7433e+08	1.68456e+08	-0.0970949	-0.0876618	-0.01143	-0.0592385	0	4	7	4	New
E3-60	F10	80	76	72	68	2	2	NA	ART049F10	IMPA1	ART049	0.0437858	0.495802	0.0373416	1.03082	1.38101e+08	1.46757e+08	1.46581e+08	1.41607e+08	-0.318698	-0.253468	-0.261552	-0.309719	0	0	0	0	PC Outlier
E6-101	C12	191	187	183	179	3	2	A-specific	ART105C12	ASB2	ART105	0.0805286	0.495802	0.0373596	1.05741	1.81856e+08	2.07815e+08	1.79776e+08	1.96096e+08	0.0439889	0.229789	0.0130321	0.130732	1	14	3	12	New
E1-127	D03	77	73	69	65	3	4	NA	ART009D03	C9orf11	ART009	0.0682646	0.495802	0.0373751	1.04845	166271769	181334646	167911641	185596515	-0.0172225	0.0907044	-0.0376152	0.100037	0	4	2	3	New
E3-60	A03	125	121	117	113	5	2	A-specific	ART050A03	RFPL3	ART050	0.0487642	0.495802	0.037403	1.03438	1.66848e+08	1.78571e+08	1.78434e+08	1.70351e+08	-0.0458847	0.0296049	0.0221392	-0.0431056	0	2	5	2	New
D4-116	H07	29	25	21	17	6	4	NA	ART063H07	SRGAP3	ART063	0.0473889	0.495802	0.0374201	1.03339	1.65886e+08	1.78598e+08	1.6748e+08	1.72221e+08	-0.0673624	0.0329791	-0.064724	-0.0281755	0	1	0	1	PC Outlier
E2-117	D10	79	75	71	67	4	1	A-specific	ART035D10	NFAM1	ART035	0.0446205	0.49582	0.0374546	1.03141	1.85484e+08	1.89082e+08	1.94212e+08	2.04047e+08	0.126502	0.13152	0.161149	0.220697	0	6	4	9	New
E1-127	F06	174	170	166	162	6	1	NA	ART018F06	PIWIL4	ART018	0.0394189	0.495877	0.0375268	1.0277	184691601	196084863	191902806	193839201	0.134352	0.203528	0.155058	0.162728	0	4	2	3	New
D4-116	G06	175	171	167	163	6	3	NA	ART066G06	RAPSN	ART066	0.0376151	0.495877	0.037558	1.02642	1.5144e+08	1.55942e+08	1.55108e+08	1.5878e+08	-0.198807	-0.162724	-0.175442	-0.14541	0	2	4	2	New
E3-60	F07	176	172	168	164	2	2	NA	ART049F07	SERPINB11	ART049	0.0591358	0.495877	0.0375583	1.04184	1.47255e+08	1.62311e+08	1.57646e+08	1.49009e+08	-0.226106	-0.10813	-0.156564	-0.236215	0	3	3	0	New
D4-116	B12	15	11	7	3	2	5	NA	ART058B12	ALKBH2	ART058	0.0377487	0.496698	0.0376537	1.02651	168368710	1.72337e+08	1.72995e+08	1.77075e+08	-0.0459334	-0.0184978	-0.0179816	0.0119252	0	2	1	0	PC Outlier
E1-127	G10	78	74	70	66	4	1	A-specific	ART017G10	RIN1	ART017	0.0604707	0.497214	0.0377422	1.04281	180812349	181226187	192304818	205168374	0.103727	0.0898413	0.158077	0.244676	0	1	5	3	New
E2-117	F07	176	172	168	164	2	3	NA	ART028F07	COMMD1	ART028	0.08634	0.497214	0.0377594	1.06167	1.61754e+08	1.60442e+08	1.94396e+08	1.7377e+08	-0.0709885	-0.105439	0.162512	-0.011019	0	1	5	6	New
D4-116	A03	80	76	72	68	3	6	NA	ART057A03	DMC1	ART057	0.0506822	0.497452	0.0378107	1.03575	1.8152e+08	1.98145e+08	1.83966e+08	1.86431e+08	0.0625688	0.182821	0.070726	0.0862064	0	6	0	4	New
E1-127	D10	79	75	71	67	4	6	NA	ART002D10	PRO2012	ART002	0.0478694	0.498102	0.0378934	1.03374	166399371	169339653	183293982	174906261	-0.0161158	-0.00803033	0.088842	0.0144492	0	0	1	0	PC Outlier
E7-89	D12	15	11	7	3	4	2	NA	ART122D12	TACR1	ART122	0.0383546	0.498161	0.0379615	1.02694	1.76263e+08	1.82153e+08	1.82197e+08	1.88897e+08	-0.00732749	0.0201233	0.0134093	0.0595487	0	0	0	0	PC Outlier
D8-97	C02	47	43	39	35	3	4	NA	ART135C02	PDK2	ART135	0.0367348	0.498161	0.0380264	1.02579	1.66906e+08	1.72429e+08	1.74339e+08	1.76129e+08	-0.0940489	-0.0674026	-0.0557521	-0.0487876	0	1	4	6	New
E7-89	F07	176	172	168	164	2	2	NA	ART121F07	SSR2	ART121	0.0368008	0.498161	0.0380316	1.02584	1.71752e+08	1.80117e+08	1.77404e+08	1.80927e+08	-0.0447317	0.00390467	-0.0250509	-0.00264635	0	0	0	0	PC Outlier
D4-116	G11	46	42	38	34	4	5	NA	ART059G11	SYNE2	ART059	0.0370893	0.498161	0.0380683	1.02604	1.71378e+08	1.74748e+08	1.78129e+08	1.78611e+08	-0.0203781	0.00154408	0.0242093	0.0243803	0	4	2	1	New
E3-60	B01	14	10	6	2	3	2	NAsd+	ART051B01	EGFL8	ART051	0.0712991	0.498161	0.0380882	1.05066	1.54178e+08	1.6759e+08	1.75592e+08	1.52525e+08	-0.159817	-0.0619592	-0.00103009	-0.202565	0	2	5	0	New
D4-116	F01	14	10	6	2	6	6	NA	ART057F01	ADAT2	ART057	0.0492883	0.498161	0.0380995	1.03475	1.72629e+08	1.73014e+08	1.85891e+08	1.81221e+08	-0.0098839	-0.0128447	0.0857467	0.0453113	0	0	4	4	New
D4-116	G02	47	43	39	35	6	3	NA	ART066G02	LCMT1	ART066	0.037725	0.498161	0.0381414	1.02649	1.61323e+08	1.64296e+08	1.66687e+08	1.69562e+08	-0.107602	-0.0874376	-0.0715697	-0.0506247	0	3	5	1	New
E1-127	B08	143	139	135	131	5	4	NA	ART008B08	RHBDL2	ART008	0.0432666	0.498161	0.0381642	1.03044	166798206	178029846	175952493	172896552	-0.012662	0.064169	0.0298685	-0.0022236	0	2	3	0	New
E3-60	B12	15	11	7	3	2	6	NAc+	ART037B12	empty	ART037	0.0700624	0.498499	0.0382235	1.04976	1.78861e+08	1.78187e+08	2.00393e+08	1.95745e+08	0.05442	0.0264995	0.189582	0.157366	0	1	7	4	New
D4-116	G08	63	59	55	51	6	6	NA	ART057G08	FUNDC2P2	ART057	0.0374444	0.499121	0.0383045	1.02629	1.72501e+08	1.76004e+08	1.77854e+08	1.81259e+08	-0.0109557	0.011872	0.021981	0.0456131	0	1	4	1	PC Outlier
D4-116	H06	32	28	24	20	4	3	NA	ART065H06	HAO2	ART065	0.0370415	0.499264	0.0383489	1.02601	1.64835e+08	1.72063e+08	1.68606e+08	1.70505e+08	-0.0765321	-0.0207984	-0.0550531	-0.0426202	0	2	3	1	New
E2-117	A01	16	12	8	4	3	5	A-specific	ART024A01	UBD	ART024	0.0668408	0.499277	0.0383833	1.04742	1.78397e+08	1.91571e+08	1.79981e+08	2.02492e+08	0.0702979	0.15039	0.0513609	0.209665	0	3	1	6	New
E1-127	D12	15	11	7	3	1	2	NA	ART013D12	PIAS1	ART013	0.0375398	0.499412	0.038427	1.02636	176191686	184586310	185074191	184645827	0.0663801	0.116345	0.102786	0.092628	0	0	0	2	PC Outlier
E3-60	H10	80	76	72	68	1	3	NA	ART046H10	TMEM183A	ART046	0.0686253	0.500207	0.0385217	1.04872	1.56606e+08	1.56032e+08	1.73384e+08	1.72908e+08	-0.137275	-0.165057	-0.0192864	-0.0216068	0	2	11	8	New
D8-97	C02	157	153	149	145	4	6	A-specific	ART128C02	WFDC6	ART128	0.0518214	0.500375	0.038568	1.03657	1.80075e+08	1.98097e+08	1.82988e+08	1.89279e+08	0.0155123	0.132802	0.0141052	0.0550939	0	2	1	2	New
D4-116	A04	112	108	104	100	3	3	NA	ART066A04	GNAI2	ART066	0.0410925	0.501853	0.0387395	1.02889	1.46312e+08	1.52546e+08	1.47801e+08	1.54728e+08	-0.248509	-0.19449	-0.245059	-0.1827	0	2	0	0	PC Outlier
E2-117	E11	46	42	38	34	5	4	NA	ART026E11	SSH2	ART026	0.0391442	0.501853	0.038749	1.0275	1.6743e+08	1.78601e+08	1.72889e+08	1.76459e+08	-0.0212316	0.0492494	-0.00664142	0.01113	0	11	3	3	New
D8-97	D11	157	153	149	145	3	6	NA	ART129D11	LRRC36	ART129	0.0519325	0.502289	0.0388347	1.03665	1.94468e+08	2.14728e+08	1.98008e+08	2.03291e+08	0.126449	0.249109	0.127913	0.158123	1	14	8	5	New
E3-60	B08	143	139	135	131	5	2	NA	ART050B08	NPTN	ART050	0.0503601	0.502289	0.0388515	1.03552	1.52019e+08	1.63896e+08	1.62434e+08	1.54726e+08	-0.180165	-0.0941124	-0.113404	-0.181897	0	2	0	0	PC Outlier
E7-89	D12	189	185	181	177	3	5	NA	ART114D12	BOD1P	ART114	0.0468956	0.502289	0.0389209	1.03304	1.69505e+08	1.85025e+08	1.73487e+08	1.76801e+08	-0.0637282	0.042689	-0.0572586	-0.0359282	0	4	2	0	New
E7-89	E02	48	44	40	36	6	2	NA	ART123E02	PTRF	ART123	0.0377826	0.502289	0.038931	1.02653	1.77971e+08	1.85294e+08	1.82961e+08	1.90121e+08	0.00658446	0.04479	0.0194437	0.0688675	0	3	0	2	New
D9-101	H05	64	60	56	52	4	1	NA	ART161H05	C17orf50	ART161	0.0457834	0.502289	0.0389506	1.03224	1.97196e+08	1.99409e+08	2.12488e+08	2.05869e+08	0.1274	0.134239	0.224188	0.161122	0	1	2	3	New
E3-60	D04	109	105	101	97	3	2	NA	ART051D04	ZHX1-C8ORF76	ART051	0.0409997	0.503448	0.0390742	1.02883	1.5938e+08	1.69129e+08	1.68176e+08	1.63672e+08	-0.111951	-0.0487686	-0.0632831	-0.100802	0	0	0	0	PC Outlier
E3-60	A11	45	41	37	33	5	2	NA	ART050A11	AGBL2	ART050	0.0407567	0.503448	0.0391078	1.02865	1.60641e+08	1.70329e+08	1.69528e+08	1.64999e+08	-0.100575	-0.0385698	-0.0517275	-0.0891568	0	1	0	1	PC Outlier
E5-104	B04	95	91	87	83	2	1	NA	ART088B04	NOXA1	ART088	0.0454578	0.504566	0.0392283	1.03201	1.91002e+08	1.98915e+08	2.0966e+08	1.99688e+08	0.125138	0.144817	0.221274	0.145696	0	4	7	4	New
D4-116	E12	14	10	6	2	2	6	NAsd+	ART055E12	PVRIG	ART055	0.0632762	0.505081	0.0393057	1.04484	1.71884e+08	1.73445e+08	1.73594e+08	1.9672e+08	-0.0161242	-0.0092545	-0.0129971	0.163708	0	0	0	0	PC Outlier
D9-101	D06	173	169	165	161	3	1	A-specific	ART162D06	DNAJC10	ART162	0.108411	0.505081	0.039336	1.07804	1.87409e+08	1.89307e+08	1.86919e+08	2.4104e+08	0.053962	0.0592327	0.039219	0.388667	0	1	0	7	PC Outlier
E1-127	C09	95	91	87	83	3	3	NA	ART012C09	JTB	ART012	0.0354372	0.506495	0.0394799	1.02487	155126619	160099830	163344474	163905480	-0.11732	-0.0889784	-0.0773998	-0.0792686	0	3	4	2	New
E3-60	G10	127	123	119	115	6	2	NA	ART051G10	CEACAM21	ART051	0.0435515	0.506821	0.0395392	1.03065	1.43696e+08	1.52605e+08	152842330	1.47058e+08	-0.261394	-0.197088	-0.20121	-0.255229	0	0	0	0	PC Outlier
E6-101	C06	175	171	167	163	3	5	A-specific	ART096C06	TULP2	ART096	0.0464766	0.507384	0.039617	1.03274	1.7275e+08	1.73123e+08	1.83203e+08	1.84463e+08	-0.0301216	-0.0337129	0.0402789	0.0424991	0	0	4	4	New
E2-117	F01	192	188	184	180	2	1	NA	ART034F01	NXT2	ART034	0.0549938	0.507644	0.0396713	1.03885	1.84164e+08	2.00399e+08	1.9839e+08	1.88496e+08	0.116196	0.215388	0.191851	0.106331	0	10	6	0	New
E7-89	A09	96	92	88	84	3	2	NA	ART123A09	HCRTR1	ART123	0.0356853	0.50928	0.0398793	1.02504	1.73751e+08	180990302	1.79645e+08	1.83662e+08	-0.0280352	0.0108844	-0.00693642	0.0190022	0	1	1	2	PC Outlier
E3-60	C01	189	185	181	177	4	2	NA	ART050C01	RPL6	ART050	0.0399308	0.50928	0.0398935	1.02806	1.5723e+08	1.66166e+08	1.66133e+08	1.61549e+08	-0.131541	-0.0742677	-0.0809182	-0.119645	0	0	0	0	PC Outlier
D8-97	E08	142	138	134	130	2	6	NA	ART127E08	RHOBTB2	ART127	0.0594129	0.50928	0.0399013	1.04204	1.77509e+08	177614303	1.94256e+08	1.93513e+08	-0.00519046	-0.0246549	0.100314	0.0870078	0	0	8	4	New
E3-60	H10	125	121	117	113	6	2	NA	ART051H10	RALYL	ART051	0.0466473	0.510694	0.0400462	1.03286	1.63706e+08	1.75905e+08	1.73815e+08	1.66952e+08	-0.0733075	0.00789806	-0.0156977	-0.072181	0	2	1	0	PC Outlier
E3-60	D11	47	43	39	35	1	2	NA	ART049D11	ICAM2	ART049	0.0438047	0.511326	0.0401299	1.03083	1.49021e+08	1.58927e+08	1.5809e+08	1.52346e+08	-0.208905	-0.138532	-0.152504	-0.204264	0	0	0	0	PC Outlier
D9-101	F02	160	156	152	148	5	5	A-specific	ART149F02	NOBOX	ART149	0.0423901	0.51186	0.040206	1.02982	1.73014e+08	1.74169e+08	1.8111e+08	1.85458e+08	-0.0613396	-0.0610082	-0.00632881	0.0104885	0	0	5	1	PC Outlier
E1-127	A06	29	25	21	17	2	6	NA	ART001A06	IGF1R	ART001	0.064617	0.512004	0.0402708	1.04581	182092716	183598245	188168445	213227964	0.113907	0.108602	0.126707	0.300264	0	1	1	0	PC Outlier
E5-104	H10	80	76	72	68	1	5	NA	ART076H10	ARRB2	ART076	0.0553761	0.512004	0.0402858	1.03913	1.7297e+08	1.77638e+08	1.95762e+08	1.81562e+08	-0.0179295	-0.0183947	0.122325	0.00840898	0	5	5	3	New
E1-127	E01	190	186	182	178	2	1	NA	ART016E01	DZIP1L	ART016	0.0351263	0.513244	0.0404177	1.02465	177202224	184863726	184301577	187402644	0.0746309	0.118512	0.096751	0.114009	0	5	0	0	PC Outlier
D9-101	H04	96	92	88	84	4	4	NA	ART152H04	KCNB1	ART152	0.0447646	0.514235	0.0405589	1.03151	1.7495e+08	1.88764e+08	1.78607e+08	1.80295e+08	-0.0452839	0.05509	-0.0264058	-0.0302421	0	3	2	0	New
E7-89	H01	192	188	184	180	4	2	NA	ART122H01	WDR5B	ART122	0.0386365	0.514235	0.0405645	1.02714	1.60577e+08	1.66281e+08	1.64917e+08	1.72945e+08	-0.141797	-0.111401	-0.130346	-0.0677356	0	0	1	1	PC Outlier
D9-101	B05	63	59	55	51	5	4	NA	ART152B05	SEMA6A	ART152	0.0453802	0.514801	0.0406436	1.03196	1.70307e+08	1.70995e+08	1.80145e+08	1.82267e+08	-0.0840887	-0.0875417	-0.0140364	-0.0145474	0	0	1	0	PC Outlier
D8-97	B09	111	107	103	99	2	4	NA	ART133B09	CDKN2A	ART133	0.0402642	0.515567	0.0407385	1.0283	1.76256e+08	1.88985e+08	1.8063e+08	1.84e+08	-0.015417	0.0648727	-0.00461238	0.0142812	0	3	3	2	New
E7-89	H05	64	60	56	52	4	2	NA	ART122H05	CDKL1	ART122	0.035513	0.515772	0.0407892	1.02492	1.69227e+08	1.75757e+08	1.7492e+08	1.79394e+08	-0.0660985	-0.0314489	-0.045392	-0.0149158	0	0	0	0	PC Outlier
E2-117	A11	160	156	152	148	3	2	NA	ART033A11	LMO1	ART033	0.0380988	0.515849	0.0408582	1.02676	1.53785e+08	1.58e+08	1.63991e+08	1.62597e+08	-0.143874	-0.127562	-0.0828662	-0.106898	0	1	1	3	PC Outlier
E1-127	G06	30	26	22	18	1	4	NA	ART007G06	CENPA	ART007	0.0846711	0.515849	0.0408643	1.06045	165631464	166980834	169692489	203981922	-0.022789	-0.0282676	-0.0223947	0.236309	0	0	0	0	PC Outlier
E7-89	B09	111	107	103	99	2	2	NA	ART121B09	VWC2L	ART121	0.0404372	0.518513	0.0411099	1.02843	1.80243e+08	1.92956e+08	1.87069e+08	1.86513e+08	0.0248804	0.103245	0.0514803	0.0412279	0	2	4	1	New
E6-101	C01	15	11	7	3	3	3	A-specific	ART102C01	SNX20	ART102	0.0512298	0.518733	0.041162	1.03615	1.49152e+08	1.4963e+08	1.63948e+08	1.55021e+08	-0.24203	-0.24411	-0.119924	-0.208368	0	4	9	4	New
E1-127	E12	14	10	6	2	2	5	NAsd+	ART004E12	GNRH1	ART004	0.0625726	0.519037	0.0412469	1.04433	163580103	172792683	185592123	165821949	-0.0407685	0.021092	0.106818	-0.0624977	0	0	0	0	PC Outlier
D8-97	E08	142	138	134	130	2	4	A-specific	ART133E08	LHPP	ART133	0.0502491	0.519037	0.0412556	1.03544	1.69563e+08	1.77083e+08	1.85875e+08	1.73467e+08	-0.0712675	-0.0289779	0.036687	-0.0707645	0	4	3	3	New
E2-117	B10	126	122	118	114	3	4	NA	ART027B10	empty	ART027	0.0466289	0.52185	0.041514	1.03285	1.64243e+08	1.67408e+08	1.7005e+08	1.8351e+08	-0.0489606	-0.044126	-0.0305277	0.0676586	0	1	1	6	PC Outlier
E2-117	F10	80	76	72	68	5	3	NA	ART029F10	DCTN1	ART029	0.0498826	0.522355	0.0415892	1.03518	1.57402e+08	1.58757e+08	1.68848e+08	1.72699e+08	-0.110341	-0.12067	-0.0407632	-0.0199416	0	5	3	7	New
E6-101	E12	14	10	6	2	5	3	NA	ART101E12	TPI1P2	ART101	0.0347011	0.524126	0.0417924	1.02434	1.57452e+08	1.62159e+08	1.63098e+08	1.6344e+08	-0.163902	-0.128103	-0.127428	-0.132073	0	3	2	1	New
D9-101	H10	80	76	72	68	4	2	NA	ART158H10	PDIA2	ART158	0.0457317	0.524126	0.0418002	1.03221	1.83735e+08	1.9772e+08	1.89956e+08	1.87846e+08	0.0253969	0.121969	0.0624743	0.0289431	0	8	1	4	New
E7-89	G10	127	123	119	115	6	2	NA	ART123G10	TSPYL1	ART123	0.0367738	0.524499	0.041865	1.02582	1.70981e+08	1.7678e+08	1.75948e+08	1.83365e+08	-0.0512248	-0.0230752	-0.0369425	0.0166649	0	0	0	1	PC Outlier
E7-89	F12	16	12	8	4	2	6	NAc+	ART109F12	THEMIS	ART109	0.0740877	0.524978	0.0419384	1.0527	1.86544e+08	2.14256e+08	1.86669e+08	2.00137e+08	0.0744573	0.254309	0.0483925	0.142934	1	6	5	6	New
E3-60	H05	64	60	56	52	4	2	NA	ART050H05	ZMAT3	ART050	0.0463842	0.525992	0.0420545	1.03267	1.42466e+08	1.53766e+08	1.50793e+08	1.45014e+08	-0.273803	-0.186162	-0.22068	-0.275415	0	1	1	0	PC Outlier
E3-60	D06	31	27	23	19	1	5	NA	ART040D06	RRAGD	ART040	0.0346031	0.526152	0.042111	1.02428	1.66106e+08	1.73155e+08	1.71572e+08	1.75049e+08	-0.0523111	-0.0148316	-0.0344386	-0.00385359	0	2	2	1	New
D9-101	D01	191	187	183	179	4	5	A-specific	ART149D01	KRT82	ART149	0.0545417	0.526152	0.0421377	1.03853	1.91586e+08	2.03914e+08	2.06668e+08	1.93312e+08	0.0857612	0.166465	0.18412	0.0703235	0	10	10	1	New
E6-101	B08	143	139	135	131	2	2	NA	ART103B08	FSCN1	ART103	0.0588953	0.526194	0.0421888	1.04167	1.87462e+08	2.04084e+08	2.00476e+08	1.87508e+08	0.087785	0.203656	0.170264	0.0661209	0	6	6	0	New
E1-127	G04	94	90	86	82	4	1	NA	ART017G04	PLEKHG6	ART017	0.0460346	0.526194	0.0422114	1.03242	183757914	189477783	201906603	190383579	0.127041	0.154079	0.228371	0.136776	0	1	6	0	PC Outlier
E2-117	D07	175	171	167	163	1	4	NA	ART025D07	APTX	ART025	0.0429104	0.526271	0.0422824	1.03019	1.66287e+08	1.79261e+08	1.70044e+08	1.76489e+08	-0.0311199	0.0545742	-0.0305818	0.0113792	0	6	1	1	PC Outlier
D8-97	F01	192	188	184	180	5	5	A-specific	ART131F01	TLR5	ART131	0.0342936	0.526271	0.0422879	1.02406	1.84519e+08	1.90296e+08	1.93231e+08	1.93567e+08	0.0506843	0.0748409	0.0926816	0.0874112	0	0	0	0	PC Outlier
E7-89	A04	112	108	104	100	3	2	NA	ART123A04	STAP2	ART123	0.0361643	0.526274	0.0423657	1.02538	1.57986e+08	1.6361e+08	1.62449e+08	1.69069e+08	-0.165267	-0.134764	-0.152106	-0.100437	0	0	0	0	PC Outlier
E5-104	A07	32	28	24	20	3	1	NA	ART090A07	RPS10P7	ART090	0.0617037	0.526274	0.0423779	1.0437	1.98731e+08	2.17262e+08	2.22592e+08	2.00629e+08	0.182365	0.272104	0.307623	0.152479	0	13	7	0	New
E7-89	B07	62	58	54	50	3	3	NA	ART120B07	CHST13	ART120	0.120515	0.526274	0.0423937	1.08712	1.41294e+08	1.43044e+08	1.87314e+08	1.4297e+08	-0.326362	-0.328572	0.0533676	-0.342337	0	3	9	1	New
E2-117	H07	29	25	21	17	6	5	NA	ART024H07	PPIA	ART024	0.0583651	0.528	0.0425681	1.04129	1.78433e+08	1.82641e+08	1.82503e+08	2.05924e+08	0.07059	0.0815224	0.0714337	0.233909	1	2	2	4	New
E7-89	D02	159	155	151	147	4	4	A-specific	ART116D02	EGFEM1P	ART116	0.0625829	0.529069	0.0426896	1.04433	1.72829e+08	1.72222e+08	1.8675e+08	1.93241e+08	-0.0357112	-0.0607595	0.0490229	0.0923518	0	0	7	6	New
D8-97	C06	29	25	21	17	1	6	NA	ART127C06	STARD13	ART127	0.0432105	0.529343	0.0427471	1.0304	1.86828e+08	1.90259e+08	1.9264e+08	2.05354e+08	0.0686248	0.0745587	0.0882594	0.172688	0	6	2	5	New
E3-60	D04	95	91	87	83	4	4	NA	ART044D04	CRYZL1	ART044	0.0462067	0.530098	0.0428585	1.03255	1.72962e+08	1.88655e+08	1.80457e+08	1.76674e+08	0.00603707	0.108855	0.0384012	0.00947483	0	3	2	3	New
E3-60	A07	32	28	24	20	3	2	NA	ART051A07	GDAP1	ART051	0.0387343	0.530098	0.0429301	1.02721	1.47899e+08	1.56733e+08	1.55787e+08	1.51642e+08	-0.219802	-0.158587	-0.173678	-0.210939	0	1	0	0	PC Outlier
E2-117	D03	127	123	119	115	1	3	NA	ART028D03	MRPL11	ART028	0.0376179	0.530098	0.0429478	1.02642	1.41242e+08	1.50374e+08	1.47384e+08	1.47123e+08	-0.266627	-0.198937	-0.23691	-0.25118	0	4	3	3	New
D4-116	F03	128	124	120	116	5	5	NA	ART059F03	CSGALNACT1	ART059	0.0376871	0.530098	0.042973	1.02647	1.74198e+08	1.75883e+08	1.82889e+08	1.81739e+08	0.00317102	0.0108826	0.0622592	0.0494324	0	2	7	0	New
E7-89	B03	78	74	70	66	3	5	NA	ART114B03	C10orf85	ART114	0.0408437	0.530098	0.0429853	1.02872	1.7653e+08	1.90145e+08	1.82136e+08	1.82785e+08	-0.00514449	0.0820739	0.0129265	0.0120972	0	8	2	4	New
E5-104	E11	160	156	152	148	6	6	NA	ART075E11	ELL3	ART075	0.0348097	0.532222	0.0432077	1.02442	1.79554e+08	1.87584e+08	1.90888e+08	1.8898e+08	0.0359659	0.0602013	0.0859469	0.0661787	0	3	6	6	New
E3-60	E12	14	10	6	2	2	2	NAsd+	ART049E12	HDAC7	ART049	0.0471704	0.532222	0.0432286	1.03324	1.66064e+08	1.79777e+08	1.75837e+08	1.6874e+08	-0.0526756	0.0393133	0.000981592	-0.0568104	0	3	0	0	PC Outlier
D9-101	F02	46	42	38	34	6	4	A-specific	ART153F02	RFPL1	ART153	0.0649412	0.533012	0.0433285	1.04604	1.7953e+08	2.04585e+08	1.80628e+08	1.85368e+08	-0.00800201	0.171206	-0.0101733	0.0097855	0	5	2	0	New
E1-127	D10	79	75	71	67	4	4	NA	ART008D10	ATP6V1G2	ART008	0.0398159	0.534655	0.0435061	1.02798	157570776	160994016	170351703	165293199	-0.0947658	-0.0809431	-0.0168011	-0.0671053	0	0	1	0	PC Outlier
E7-89	E08	142	138	134	130	2	2	NA	ART121E08	MED29	ART121	0.042411	0.534655	0.0435335	1.02983	1.96095e+08	1.98999e+08	2.12199e+08	2.06152e+08	0.146495	0.147733	0.233331	0.185655	1	2	11	4	New
E3-60	B08	62	58	54	50	3	5	NA	ART042B08	METTL6	ART042	0.0493679	0.535309	0.0436225	1.03481	1.85767e+08	1.92334e+08	2.05471e+08	1.89808e+08	0.109074	0.13672	0.225678	0.112927	0	8	8	1	New
E3-60	B11	47	43	39	35	2	4	NA	ART043B11	CER1	ART043	0.0517021	0.536881	0.0437865	1.03649	1.66069e+08	1.84905e+08	1.71298e+08	1.70015e+08	-0.0526358	0.0798917	-0.0367423	-0.0459505	0	3	5	1	New
E7-89	F06	32	28	24	20	2	2	NA	ART121F06	TMEM88	ART121	0.0376327	0.538041	0.0439171	1.02643	1.59501e+08	1.65253e+08	1.63334e+08	1.71843e+08	-0.151493	-0.120356	-0.144264	-0.0769601	0	0	0	0	PC Outlier
E2-117	A10	128	124	120	116	3	2	NA	ART033A10	CST8	ART033	0.0688442	0.538721	0.0440304	1.04888	1.64996e+08	1.84534e+08	1.61993e+08	1.8555e+08	-0.0423624	0.0963947	-0.100557	0.0836079	0	10	2	6	New
E3-60	H07	29	25	21	17	6	5	NA	ART042H07	ATP5F1	ART042	0.0379356	0.538721	0.0440504	1.02664	1.77362e+08	1.88339e+08	1.81249e+08	1.86748e+08	0.0422763	0.106438	0.0447191	0.0894782	0	4	0	3	New
E3-60	C11	159	155	151	147	3	2	NA	ART051C11	empty	ART051	0.0416321	0.538721	0.0440874	1.02928	1.46146e+08	1.55538e+08	1.54961e+08	1.49119e+08	-0.237011	-0.169631	-0.181352	-0.235152	0	0	0	0	PC Outlier
D4-116	C07	173	169	165	161	1	3	NA	ART064C07	GNB1	ART064	0.0362042	0.538721	0.0441167	1.02541	1.35584e+08	1.39801e+08	1.3732e+08	1.43144e+08	-0.358372	-0.320361	-0.351172	-0.294972	0	1	1	0	PC Outlier
D4-116	E12	14	10	6	2	2	1	NAsd+	ART070E12	G6PC	ART070	0.0793248	0.539207	0.0441925	1.05652	1.88889e+08	1.88423e+08	1.90836e+08	2.26027e+08	0.119983	0.110245	0.12362	0.36406	0	0	0	1	PC Outlier
D4-116	A09	96	92	88	84	3	2	NA	ART069A09	PRPS2	ART069	0.0351977	0.540024	0.0442956	1.0247	1.65556e+08	1.88735e+08	1.76313e+08	1.50031e+08	-0.0702363	0.112628	0.00942881	-0.227172	0	9	7	0	New
E1-127	C12	13	9	5	1	4	2	A-specific	ART014C12	VPS39	ART014	0.0994435	0.540825	0.0443974	1.07136	185229504	190255176	238231179	183919878	0.138548	0.159986	0.467045	0.0869447	0	4	6	2	New
D8-97	E05	62	58	54	50	2	3	NA	ART136E05	BTBD16	ART136	0.0367224	0.541164	0.0444692	1.02578	1.56684e+08	1.6681e+08	1.61532e+08	1.62554e+08	-0.185232	-0.115199	-0.165827	-0.164504	0	5	4	0	New
D4-116	C03	79	75	71	67	3	3	A-specific	ART066C03	EIF3F	ART066	0.0358411	0.541164	0.0444976	1.02515	1.62893e+08	1.65055e+08	1.67041e+08	1.72711e+08	-0.0936321	-0.0807829	-0.0685112	-0.0240792	0	4	4	4	New
D4-116	B01	14	10	6	2	3	4	NAsd+	ART063B01	MFGE8	ART063	0.0434344	0.54136	0.0445499	1.03056	1.69526e+08	1.71593e+08	1.72003e+08	1.84753e+08	-0.0360526	-0.0247441	-0.0262742	0.0731635	0	2	0	1	PC Outlier
E1-127	A06	176	172	168	164	3	1	NA	ART018A06	XPO6	ART018	0.0329154	0.541441	0.0445928	1.02308	180755910	187116120	188943489	190803672	0.103277	0.135984	0.132637	0.139956	0	1	0	0	PC Outlier
E1-127	D12	15	11	7	3	4	1	NAsd+	ART017D12	DDX20	ART017	0.0660717	0.541441	0.0446289	1.04686	192440196	200487213	222726483	195309936	0.193644	0.23556	0.369956	0.173633	0	2	2	2	New
E1-127	E05	144	140	136	132	6	1	NA	ART018E05	DDR1	ART018	0.0338438	0.549527	0.0453322	1.02374	180388422	186573330	186473583	193085595	0.100341	0.131793	0.113654	0.157108	0	1	0	2	PC Outlier
E6-101	G07	31	27	23	19	6	2	NA	ART105G07	KIAA0408	ART105	0.0590531	0.549827	0.0454326	1.04178	1.72393e+08	1.91638e+08	1.80395e+08	1.72644e+08	-0.0331088	0.112875	0.0179909	-0.0530327	0	7	4	2	New
E5-104	G01	190	186	182	178	4	1	A-specific	ART089G01	EPS8L1	ART089	0.0581577	0.549827	0.0454524	1.04114	1.90342e+08	2.04302e+08	2.14974e+08	1.92679e+08	0.120142	0.18337	0.257383	0.0941455	0	7	5	3	New
E6-101	G10	78	74	70	66	4	2	A-specific	ART104G10	TTC39C	ART104	0.0569965	0.549827	0.0454926	1.0403	1.96309e+08	2.19823e+08	1.99723e+08	1.99874e+08	0.154313	0.310835	0.164834	0.15826	0	4	6	5	New
E1-127	D12	15	11	7	3	1	1	NAsd+	ART016D12	DHX40	ART016	0.0358508	0.549827	0.0455079	1.02516	184183884	193865472	193707603	191210211	0.130381	0.187106	0.168563	0.143027	0	0	1	0	PC Outlier
D8-97	H06	173	169	165	161	6	4	A-specific	ART135H06	TRMT12	ART135	0.0409221	0.549827	0.0455717	1.02877	1.77269e+08	1.8343e+08	1.80552e+08	1.93208e+08	-0.00714404	0.0218294	-0.00522871	0.0847336	0	8	2	9	New
E3-60	C07	31	27	23	19	3	2	NA	ART051C07	FAM83A	ART051	0.0449085	0.549827	0.0455848	1.03162	1.55114e+08	1.64639e+08	1.66787e+08	1.57559e+08	-0.151092	-0.087589	-0.0752474	-0.155716	0	0	0	0	PC Outlier
E1-127	B09	111	107	103	99	2	3	NA	ART010B09	RPS15A	ART010	0.0378625	0.549827	0.0456562	1.02659	148472793	151234839	153967509	162210780	-0.180567	-0.17116	-0.162692	-0.094263	0	0	2	4	New
E3-60	F02	46	42	38	34	6	5	A-specific	ART042F02	C5orf44	ART042	0.0521068	0.549827	0.045668	1.03678	1.76958e+08	1.9543e+08	1.86612e+08	1.78799e+08	0.0389851	0.159759	0.0867879	0.0267282	0	8	5	5	New
D4-116	B01	191	187	183	179	2	5	NA	ART058B01	STRADA	ART058	0.0463317	0.549827	0.0457012	1.03264	1.68083e+08	1.72819e+08	1.81905e+08	1.70088e+08	-0.0483823	-0.0144752	0.0544759	-0.0461524	0	2	6	5	New
E3-60	D12	15	11	7	3	1	5	A-specific	ART040D12	empty	ART040	0.0473402	0.549827	0.0457245	1.03336	1.74081e+08	1.7534e+08	1.86868e+08	1.87598e+08	0.0153447	0.00325819	0.0887674	0.096029	0	1	2	2	New
E3-60	F03	78	74	70	66	6	6	NA	ART039F03	CTHRC1	ART039	0.145543	0.550434	0.045822	1.10615	1.92826e+08	2.71067e+08	1.95272e+08	1.93575e+08	0.162879	0.631755	0.152231	0.141278	0	12	2	2	New
E7-89	B08	143	139	135	131	2	2	NA	ART121B08	LCN2	ART121	0.03867	0.550434	0.0458485	1.02717	1.87397e+08	1.93962e+08	2.00621e+08	1.93729e+08	0.0810361	0.110748	0.152381	0.0959891	0	3	7	0	New
E7-89	D01	13	9	5	1	3	6	NAsd+	ART111D01	GAS2L3	ART111	0.0432456	0.550787	0.0459148	1.03043	1.91127e+08	1.95364e+08	2.08711e+08	1.98022e+08	0.109475	0.121138	0.209419	0.127607	0	1	6	2	New
D4-116	C04	93	89	85	81	1	1	NA	ART070C04	SQSTM1	ART070	0.0331058	0.550845	0.0459929	1.02321	1.92052e+08	1.96352e+08	1.96148e+08	2.0148e+08	0.143942	0.169711	0.163232	0.198202	0	7	5	2	New
E7-89	B10	79	75	71	67	5	2	NA	ART122B10	UBE3D	ART122	0.033728	0.550845	0.0459933	1.02365	1.83727e+08	1.93815e+08	1.89478e+08	1.91474e+08	0.0525015	0.109649	0.0699425	0.0790965	0	6	3	3	New
E5-104	B01	191	187	183	179	2	3	A-specific	ART082B01	41158	ART082	0.0392864	0.551682	0.0461001	1.02761	1.63469e+08	1.71137e+08	1.68251e+08	1.79e+08	-0.0994311	-0.0721855	-0.0961567	-0.0120919	0	6	4	4	New
E7-89	F12	16	12	8	4	2	2	NAc+	ART121F12	GPR12	ART121	0.0319742	0.552129	0.0461743	1.02241	1.79857e+08	1.87271e+08	1.85981e+08	1.88713e+08	0.0217945	0.0600975	0.043066	0.0581425	0	1	0	1	PC Outlier
E5-104	G09	110	106	102	98	4	2	A-specific	ART086G09	SNX17	ART086	0.0411042	0.552905	0.0462762	1.0289	1.83469e+08	1.96486e+08	1.96773e+08	1.89184e+08	0.0670902	0.127093	0.129753	0.0677369	2	4	6	5	New
D4-116	B01	14	10	6	2	3	3	NAsd+	ART066B01	QTRT1	ART066	0.0390059	0.55388	0.0463948	1.02741	1.43076e+08	1.45619e+08	1.44868e+08	1.53969e+08	-0.280774	-0.261535	-0.273973	-0.189798	0	1	0	0	PC Outlier
E7-89	D03	127	123	119	115	1	2	NA	ART121D03	41163	ART121	0.0324575	0.554623	0.0464941	1.02275	1.69441e+08	1.77304e+08	1.74201e+08	1.78105e+08	-0.0642792	-0.0188013	-0.0513397	-0.0253242	0	3	0	3	New
E7-89	G07	174	170	166	162	4	5	A-specific	ART113G07	SHANK2-AS3	ART113	0.0634313	0.5553	0.0465879	1.04495	1.73728e+08	1.71125e+08	1.89724e+08	1.94778e+08	-0.0282274	-0.0699799	0.0718147	0.103777	1	3	5	8	New
E7-89	A03	80	76	72	68	3	2	NA	ART123A03	ASZ1	ART123	0.0327768	0.55582	0.0467079	1.02298	1.76142e+08	1.83236e+08	1.80979e+08	1.86477e+08	-0.00832461	0.0286763	0.00373396	0.0409465	0	2	0	0	PC Outlier
E7-89	E05	62	58	54	50	2	1	NA	ART124E05	LRRC6	ART124	0.0451633	0.55582	0.0467326	1.0318	1.96089e+08	2.01826e+08	1.99896e+08	2.16991e+08	0.146446	0.168086	0.147158	0.259585	0	2	5	4	New
E5-104	H10	80	76	72	68	4	4	NA	ART080H10	FN3KRP	ART080	0.0521781	0.55582	0.046812	1.03683	1.65689e+08	1.67932e+08	1.82e+08	1.80372e+08	-0.0799709	-0.0994601	0.0171593	-0.00107749	0	2	8	2	New
E5-104	A06	176	172	168	164	3	4	NA	ART081A06	EDARADD	ART081	0.0503066	0.55582	0.046814	1.03548	1.67379e+08	1.83058e+08	1.81125e+08	1.70741e+08	-0.0653303	0.0249687	0.0102058	-0.0802455	0	9	6	2	New
E3-60	G01	190	186	182	178	4	2	NA	ART050G01	C21orf59	ART050	0.0426057	0.55582	0.0468174	1.02997	1.51324e+08	1.60808e+08	1.61566e+08	1.53876e+08	-0.186781	-0.121556	-0.121128	-0.189841	0	1	0	0	PC Outlier
D8-97	A01	189	185	181	177	5	3	NAc+	ART137A01	SRPR	ART137	0.0522732	0.556568	0.0469176	1.0369	1.56398e+08	1.66698e+08	1.57324e+08	1.71562e+08	-0.18786	-0.116165	-0.203904	-0.0866903	0	5	2	4	New
E3-60	C12	13	9	5	1	4	2	NA	ART050C12	TPM3	ART050	0.0359279	0.557508	0.0470341	1.02522	1.67531e+08	1.76504e+08	1.76423e+08	1.71813e+08	-0.0399875	0.0128049	0.00578872	-0.0307723	0	0	0	0	PC Outlier
D4-116	B08	143	139	135	131	2	5	NA	ART058B08	WDR86	ART058	0.0579143	0.558787	0.0471994	1.04096	1.68159e+08	1.88825e+08	1.71274e+08	1.69592e+08	-0.0477343	0.113314	-0.0324063	-0.0503675	0	7	2	1	New
E1-127	B12	190	186	182	178	3	4	NA	ART009B12	C2orf76	ART009	0.0480438	0.558787	0.0472329	1.03386	164060343	164911527	181188693	174198114	-0.0365392	-0.0462579	0.0721755	0.0085963	0	0	12	2	New
E3-60	B05	63	59	55	51	5	6	NA	ART038B05	EXOSC5	ART038	0.0960271	0.558787	0.0472541	1.06883	1.74948e+08	2.17477e+08	1.76594e+08	1.79758e+08	0.0225059	0.31397	0.00718164	0.0344472	0	14	2	2	New
D4-116	D12	15	11	7	3	1	6	NAc+	ART055D12	MRGPRX3	ART055	0.051844	0.559556	0.0473744	1.03659	1.77041e+08	1.78525e+08	1.78852e+08	1.97945e+08	0.0265267	0.032396	0.030057	0.172659	0	0	0	0	PC Outlier
E5-104	D09	93	89	85	81	3	6	NA	ART075D09	DDI1	ART075	0.0473706	0.559556	0.0473939	1.03338	1.71599e+08	1.88196e+08	1.83515e+08	1.75555e+08	-0.0294063	0.0649009	0.0291233	-0.0401313	0	4	2	0	New
D4-116	E11	46	42	38	34	2	3	NA	ART064E11	NCAPD3	ART064	0.0365342	0.55956	0.0474317	1.02565	1.5982e+08	1.60791e+08	1.67845e+08	166884782	-0.121106	-0.118547	-0.0615829	-0.0735851	0	0	3	1	PC Outlier
D8-97	D12	15	11	7	3	1	1	NAsd+	ART142D12	C4orf22	ART142	0.0593807	0.559947	0.0475019	1.04202	1.92287e+08	1.94828e+08	1.96181e+08	2.22031e+08	0.110177	0.108796	0.11454	0.285338	0	1	1	6	PC Outlier
E5-104	D01	191	187	183	179	4	6	NA	ART074D01	UBXN6	ART074	0.0758495	0.561391	0.0476684	1.05398	1.94035e+08	1.95259e+08	2.31899e+08	2.05397e+08	0.147864	0.118056	0.366723	0.186362	0	3	8	6	New
E1-127	C06	29	25	21	17	1	1	NA	ART016C06	EPS15L1	ART016	0.0962022	0.561391	0.047713	1.06896	186453081	188150355	189634644	236696580	0.148047	0.143936	0.137905	0.450906	0	0	0	0	PC Outlier
D4-116	G02	47	43	39	35	6	5	NA	ART060G02	NMI	ART060	0.0419076	0.561391	0.0477492	1.02947	1.76929e+08	1.77836e+08	1.80679e+08	1.92314e+08	0.0256094	0.0268112	0.0447136	0.131026	0	3	2	9	New
E7-89	D01	191	187	183	179	4	2	NA	ART122D01	OR8I2	ART122	0.032608	0.561391	0.0477745	1.02286	1.68953e+08	1.73379e+08	1.74914e+08	1.79887e+08	-0.0684418	-0.0510981	-0.0454408	-0.0109625	0	0	1	0	PC Outlier
E3-60	F11	48	44	40	36	2	2	NA	ART049F11	CDK20	ART049	0.0421053	0.562274	0.0478872	1.02962	1.48898e+08	1.58046e+08	1.59028e+08	1.5138e+08	-0.210091	-0.146548	-0.143972	-0.213436	0	1	2	0	PC Outlier
D9-101	G01	15	11	7	3	6	3	NA	ART156G01	HOXC12	ART156	0.0337183	0.563072	0.0479929	1.02365	1.66753e+08	1.74857e+08	1.68879e+08	1.74198e+08	-0.114516	-0.0553137	-0.107204	-0.0798748	3	6	3	3	New
E7-89	E09	96	92	88	84	6	2	NA	ART123E09	ZNRF4	ART123	0.0319393	0.563196	0.0480411	1.02239	1.75918e+08	1.83035e+08	1.80832e+08	1.85799e+08	-0.0101585	0.0270887	0.00256306	0.0356909	0	0	0	0	PC Outlier
E3-60	B03	127	123	119	115	2	2	NA	ART049B03	TMX1	ART049	0.0378439	0.564298	0.0481728	1.02658	1.50898e+08	1.60046e+08	1.59234e+08	1.54021e+08	-0.190842	-0.128412	-0.142103	-0.188481	0	0	0	0	PC Outlier
E3-60	D02	159	155	151	147	4	4	A-specific	ART044D02	CCBL1	ART044	0.0378481	0.565062	0.0482758	1.02658	1.69309e+08	1.77165e+08	1.80413e+08	1.73463e+08	-0.0247616	0.0181976	0.0380504	-0.0169884	0	2	5	2	New
E6-101	E12	14	10	6	2	5	4	NA	ART098E12	empty	ART098	0.0409663	0.565771	0.0484327	1.0288	1.72922e+08	1.73075e+08	1.83606e+08	1.82555e+08	-0.028687	-0.0341139	0.0434518	0.0275001	0	0	1	3	PC Outlier
E7-89	B10	79	75	71	67	2	2	NA	ART121B10	FAM173A	ART121	0.032616	0.565771	0.0484494	1.02287	1.76704e+08	1.81004e+08	1.8291e+08	1.88516e+08	-0.00372566	0.0109925	0.0190458	0.0566327	1	0	2	0	PC Outlier
D4-116	B01	14	10	6	2	3	5	NAsd+	ART060B01	DIMT1	ART060	0.04801	0.565771	0.0484499	1.03384	1.78149e+08	1.79436e+08	1.80367e+08	1.97397e+08	0.0355297	0.0397325	0.0422275	0.168659	0	0	1	2	PC Outlier
E2-117	G05	143	139	135	131	6	1	NA	ART036G05	RAB37	ART036	0.0632608	0.566701	0.0485674	1.04482	1.92939e+08	2.1099e+08	1.92171e+08	2.16214e+08	0.183354	0.289682	0.145904	0.304257	0	10	2	13	New
E3-60	D06	31	27	23	19	1	2	NA	ART049D06	RAB40B	ART049	0.0393374	0.566893	0.0486484	1.02764	1.5093e+08	1.61425e+08	1.58665e+08	1.53826e+08	-0.190541	-0.116027	-0.14727	-0.190313	0	1	0	2	PC Outlier
D4-116	C09	109	105	101	97	1	3	A-specific	ART064C09	TRIM69	ART064	0.0337616	0.566893	0.0486792	1.02368	1.54406e+08	1.60086e+08	1.56143e+08	1.61548e+08	-0.170832	-0.124887	-0.165847	-0.120477	0	3	2	2	New
E7-89	H08	144	140	136	132	4	2	NA	ART122H08	PLEKHG7	ART122	0.0308533	0.566893	0.0487162	1.02162	1.57205e+08	1.62822e+08	1.62264e+08	1.65731e+08	-0.172417	-0.141731	-0.15375	-0.12921	0	0	2	0	PC Outlier
D4-116	D11	157	153	149	145	3	5	NA	ART060D11	EEF1G	ART060	0.051577	0.566893	0.0487354	1.0364	1.80358e+08	1.98367e+08	1.85755e+08	1.81245e+08	0.053302	0.184442	0.0846893	0.0455054	0	9	3	0	New
E3-60	F03	128	124	120	116	2	2	NA	ART049F03	CASP3	ART049	0.0420122	0.567382	0.0488154	1.02955	1.43851e+08	1.50943e+08	1.55159e+08	1.46461e+08	-0.259841	-0.212889	-0.179504	-0.261093	0	0	0	0	PC Outlier
E3-60	H05	141	137	133	129	6	2	NA	ART051H05	SPRYD5	ART051	0.0386701	0.570056	0.0490835	1.02717	1.74898e+08	1.83254e+08	1.86851e+08	1.78796e+08	0.0220927	0.0669509	0.0886364	0.026701	0	0	5	2	New
E6-101	D03	77	73	69	65	3	3	NA	ART102D03	ETV4	ART102	0.0400018	0.57124	0.0492589	1.02812	1.52678e+08	1.56742e+08	1.63246e+08	1.55736e+08	-0.208322	-0.177116	-0.126113	-0.201732	0	2	1	1	PC Outlier
D4-116	E04	112	108	104	100	6	6	NA	ART057E04	C21orf56	ART057	0.0434626	0.57124	0.0492619	1.03058	1.74939e+08	1.74798e+08	1.80514e+08	1.89916e+08	0.00929838	0.00195869	0.0433978	0.112927	0	3	4	1	New
E2-117	E04	94	90	86	82	2	1	A-specific	ART034E04	TRIM35	ART034	0.0445315	0.571889	0.049403	1.03135	1.83375e+08	1.88581e+08	1.87541e+08	2.04685e+08	0.110007	0.127694	0.110717	0.225203	0	4	2	11	New
E3-60	G05	143	139	135	131	6	3	NA	ART048G05	PYCRL	ART048	0.0367509	0.571889	0.0494117	1.0258	1.65423e+08	1.68624e+08	1.70905e+08	1.79033e+08	-0.0582617	-0.0530889	-0.0400586	0.0286153	0	3	2	11	New
D4-116	D12	15	11	7	3	1	5	NA	ART058D12	C11orf57	ART058	0.0507527	0.571889	0.0494326	1.03581	1.71313e+08	1.72522e+08	1.73127e+08	1.91289e+08	-0.0209244	-0.0169512	-0.01688	0.123316	0	0	0	0	PC Outlier
E1-127	D12	15	11	7	3	1	3	NA	ART010D12	ZNF300P1	ART010	0.031374	0.574241	0.0496742	1.02198	158685048	165680145	165444687	165975912	-0.0845996	-0.0395494	-0.0589685	-0.0611588	0	0	0	0	PC Outlier
E1-127	B03	127	123	119	115	5	5	NA	ART005B03	C7orf59	ART005	0.0302991	0.574833	0.0498126	1.02122	163248462	167740128	170729829	172580013	-0.0436964	-0.0217223	-0.0136023	-0.00486731	0	0	0	0	PC Outlier
E1-127	A01	16	12	8	4	3	5	NAc+	ART006A01	ATPIF1	ART006	0.0360007	0.574833	0.0498386	1.02527	177217533	184860207	188775576	183345174	0.0747556	0.118485	0.131355	0.0824296	0	0	0	0	PC Outlier
E3-60	F01	192	188	184	180	5	2	A-specific	ART050F01	SNX6	ART050	0.0551016	0.574833	0.0498407	1.03893	1.50402e+08	1.59522e+08	1.68249e+08	1.50102e+08	-0.19559	-0.133137	-0.062659	-0.225669	0	2	3	0	New
E7-89	C04	111	107	103	99	3	2	NA	ART123C04	MADCAM1	ART123	0.0317297	0.575868	0.0499689	1.02224	1.68052e+08	1.73273e+08	172775023	1.79e+08	-0.0761522	-0.051985	-0.0631939	-0.0180887	0	0	0	0	PC Outlier
E6-101	E12	14	10	6	2	2	6	NAsd+	ART091E12	SLC39A1	ART091	0.0364063	0.576334	0.0500479	1.02556	1.73155e+08	1.8359e+08	1.77139e+08	1.77415e+08	-0.0267427	0.0509788	-0.00828263	-0.0137054	0	6	1	0	PC Outlier
E5-104	D05	141	137	133	129	3	4	NA	ART081D05	CLCN2	ART081	0.0671407	0.576986	0.0501431	1.04764	1.69918e+08	2.00394e+08	1.78933e+08	1.71059e+08	-0.0436109	0.155507	-0.00735724	-0.0775609	0	8	3	1	New
E2-117	E01	190	186	182	178	2	3	NA	ART028E01	RHOA	ART028	0.0387909	0.577736	0.0502991	1.02725	1.57438e+08	1.61173e+08	1.70846e+08	1.64402e+08	-0.110006	-0.0988801	-0.023792	-0.090974	0	3	7	6	New
E1-127	A03	80	76	72	68	3	1	NA	ART018A03	FAM59A	ART018	0.0302013	0.577736	0.0503567	1.02115	182392623	187408413	190981341	192549807	0.116282	0.138236	0.148114	0.153099	0	0	1	0	PC Outlier
E1-127	C01	15	11	7	3	3	1	NAsd+	ART018C01	GABBR2	ART018	0.0607011	0.577736	0.0503715	1.04297	189342900	198930546	217481418	189875421	0.170236	0.224315	0.335575	0.13292	0	0	0	0	PC Outlier
D9-101	D06	31	27	23	19	1	5	A-specific	ART148D06	SPAG17	ART148	0.0563032	0.577736	0.050393	1.0398	1.73894e+08	1.73917e+08	1.76839e+08	1.98797e+08	-0.0540207	-0.0630908	-0.0407542	0.110693	0	0	4	4	New
E3-60	A04	93	89	85	81	5	2	NA	ART050A04	PAPOLA	ART050	0.0356129	0.577736	0.0504986	1.02499	1.64323e+08	1.73295e+08	1.73387e+08	1.67913e+08	-0.0678876	-0.0136663	-0.0192595	-0.0638985	0	0	0	0	PC Outlier
E1-127	F01	14	10	6	2	6	3	NA	ART012F01	UBE2W	ART012	0.0668403	0.577736	0.0505225	1.04742	154862253	156091095	158740578	183721590	-0.11978	-0.125562	-0.118646	0.0853885	0	0	0	0	PC Outlier
D4-116	G06	30	26	22	18	1	5	NA	ART058G06	SPDYE2	ART058	0.0455239	0.577736	0.0505276	1.03206	1.68133e+08	1.8206e+08	1.68825e+08	1.73826e+08	-0.0479568	0.0606804	-0.0531841	-0.014795	0	2	0	0	PC Outlier
D4-116	E02	158	154	150	146	5	1	A-specific	ART071E02	TSSK1B	ART071	0.0486714	0.577736	0.0505608	1.03431	1.88595e+08	1.88782e+08	2.07401e+08	1.93851e+08	0.117732	0.112989	0.243712	0.142509	0	3	6	2	New
E1-127	D09	111	107	103	99	1	4	NA	ART007D09	FAM127C	ART007	0.0408714	0.577736	0.0505693	1.02873	157625973	161239824	161832213	174294369	-0.0942605	-0.0787421	-0.0908186	0.00939326	0	1	0	2	PC Outlier
D9-101	D08	143	139	135	131	4	1	NA	ART161D08	DEFB124	ART161	0.0430819	0.577736	0.0506782	1.03031	1.98334e+08	2.04299e+08	1.99233e+08	2.16822e+08	0.135706	0.169188	0.131265	0.235911	0	1	0	2	PC Outlier
D4-116	H02	160	156	152	148	1	6	NA	ART055H02	DCAF5	ART055	0.0298544	0.577736	0.0506782	1.02091	1.77164e+08	1.81566e+08	1.81872e+08	1.83224e+08	0.027529	0.0567628	0.0542148	0.0611724	0	1	1	1	PC Outlier
E1-127	H02	160	156	152	148	1	1	NA	ART016H02	ANKRD5	ART016	0.030397	0.577736	0.0507211	1.02129	181095723	186408432	187751691	192820473	0.105987	0.130517	0.123508	0.155126	0	1	2	2	New
E3-60	D09	111	107	103	99	1	3	NA	ART046D09	PDIA5	ART046	0.0428742	0.577736	0.0507294	1.03016	1.66419e+08	1.70556e+08	1.70141e+08	1.83351e+08	-0.0495987	-0.0366456	-0.0465265	0.0629985	0	4	3	5	New
E6-101	H10	80	76	72	68	4	1	NA	ART107H10	C2orf44	ART107	0.034844	0.577736	0.050778	1.02445	1.93919e+08	1.94821e+08	2.03446e+08	2.03803e+08	0.136645	0.136637	0.191485	0.186346	0	0	4	3	New
E7-89	A11	160	156	152	148	3	2	NA	ART123A11	SLC10A5	ART123	0.0314542	0.577736	0.0507876	1.02204	1.62873e+08	1.68317e+08	1.67233e+08	1.73214e+08	-0.121311	-0.0938511	-0.110226	-0.0654925	0	0	0	0	PC Outlier
E1-127	E03	126	122	118	114	2	3	A-specific	ART010E03	CHRAC1	ART010	0.0338698	0.577825	0.0508341	1.02375	147016665	152636778	156197736	152538687	-0.194786	-0.157848	-0.141944	-0.182958	0	2	2	0	New
D8-97	C08	141	137	133	129	4	2	NA	ART140C08	MKNK1	ART140	0.0499495	0.578508	0.0509329	1.03523	1.77754e+08	1.86922e+08	1.95916e+08	1.79506e+08	-0.00320738	0.0490322	0.112588	-0.0213938	0	6	4	4	New
D4-116	H04	96	92	88	84	4	4	NA	ART062H04	CCDC132	ART062	0.0345908	0.578508	0.0509715	1.02427	1.70547e+08	1.79854e+08	1.72588e+08	1.75605e+08	-0.0273866	0.0430895	-0.0213769	-9.98791e-05	0	5	1	0	PC Outlier
E7-89	B12	15	11	7	3	2	2	NA	ART121B12	IGFBP7	ART121	0.0353932	0.578589	0.0510173	1.02484	1.87062e+08	1.91876e+08	1.91623e+08	2.0255e+08	0.0784566	0.0951456	0.0861795	0.160224	0	0	0	2	PC Outlier
E2-117	A03	80	76	72	68	3	3	NA	ART030A03	ACSM5	ART030	0.0310292	0.581846	0.0513774	1.02174	1.6249e+08	1.70943e+08	1.68112e+08	1.70409e+08	-0.0644423	-0.0139789	-0.0470634	-0.0391972	0	6	5	4	New
E6-101	A09	109	105	101	97	5	5	NA	ART095A09	PPP3CC	ART095	0.043271	0.581846	0.0513823	1.03045	1.70506e+08	1.73497e+08	1.85202e+08	1.73911e+08	-0.0489863	-0.0306	0.0559332	-0.0424793	0	5	2	2	New
E1-127	D12	189	185	181	177	3	5	NA	ART006D12	COBLL1	ART006	0.0295955	0.582215	0.0514538	1.02073	159239790	164631492	165995820	167609592	-0.0795649	-0.0487098	-0.0541705	-0.047028	0	1	1	0	PC Outlier
E3-60	B10	79	75	71	67	2	2	NA	ART049B10	TMEM55B	ART049	0.03834	0.583328	0.0515911	1.02693	1.46818e+08	1.56517e+08	1.54858e+08	1.49314e+08	-0.230389	-0.160572	-0.18231	-0.233266	0	0	0	0	PC Outlier
E7-89	F03	128	124	120	116	2	2	NA	ART121F03	MLYCD	ART121	0.0312854	0.584326	0.0517185	1.02192	1.69483e+08	1.75473e+08	1.73917e+08	1.79953e+08	-0.0639181	-0.0337778	-0.0536859	-0.0104345	0	0	0	0	PC Outlier
E1-127	F06	32	28	24	20	5	1	NA	ART017F06	RINT1	ART017	0.0298642	0.584561	0.0517784	1.02092	184896360	189994122	191926161	196746768	0.135951	0.158005	0.155234	0.184207	0	2	1	0	PC Outlier
E5-104	F09	94	90	86	82	6	6	NA	ART075F09	SF3B3	ART075	0.0525103	0.585833	0.0519553	1.03707	1.84467e+08	2.07785e+08	1.95522e+08	1.87385e+08	0.0749141	0.207761	0.120557	0.053955	0	9	6	4	New
E7-89	D12	15	11	7	3	4	1	NAsd+	ART125D12	DDX28	ART125	0.0416737	0.585833	0.0519694	1.02931	1.96026e+08	1.98171e+08	2.13509e+08	2.05209e+08	0.145982	0.141718	0.242207	0.179043	0	3	3	6	New
E1-127	B07	175	171	167	163	5	6	NA	ART002B07	FXYD2	ART002	0.0292523	0.586733	0.0520884	1.02048	178810650	184702194	186278931	188359983	0.0876669	0.117251	0.112147	0.12136	0	0	0	0	PC Outlier
E2-117	A01	16	12	8	4	3	2	NAc+	ART033A01	C1orf146	ART033	0.050906	0.587688	0.0522125	1.03592	1.53023e+08	1.66172e+08	1.69023e+08	1.5177e+08	-0.151039	-0.0548159	-0.0392692	-0.206314	0	3	4	2	New
E5-104	F10	80	76	72	68	2	6	A-specific	ART073F10	SUCLG2	ART073	0.0496578	0.587862	0.0522673	1.03502	1.97377e+08	2.04382e+08	2.22399e+08	2.03951e+08	0.172501	0.183935	0.306375	0.176166	0	7	10	1	New
E1-127	B03	127	123	119	115	5	4	NA	ART008B03	ANKRD36BP1	ART008	0.0296555	0.588136	0.0523309	1.02077	164213190	168964506	172510839	172353717	-0.0351958	-0.01123	0.00136956	-0.00676029	0	0	0	0	PC Outlier
E7-89	F09	112	108	104	100	2	2	A-specific	ART121F09	FGF11	ART121	0.0322384	0.589151	0.0524644	1.0226	1.68242e+08	1.75549e+08	1.76662e+08	1.73564e+08	-0.0745176	-0.0331513	-0.0310995	-0.0625867	0	0	1	1	PC Outlier
D4-116	F01	14	10	6	2	6	1	NA	ART072F01	GNA13	ART072	0.0486453	0.589151	0.0525	1.03429	190957548	1.90339e+08	1.95626e+08	2.11584e+08	0.135694	0.12484	0.159387	0.268793	0	2	3	7	New
E3-60	D01	191	187	183	179	4	2	NA	ART050D01	GSG1	ART050	0.0360453	0.591145	0.0527651	1.0253	1.42568e+08	1.51262e+08	1.50128e+08	1.45231e+08	-0.272766	-0.209842	-0.227061	-0.273259	0	0	0	0	PC Outlier
D9-101	E05	62	58	54	50	2	1	A-specific	ART160E05	ZNRF2	ART160	0.03539	0.591145	0.0527903	1.02483	199520921	2.00926e+08	2.0418e+08	2.1553e+08	0.144311	0.145174	0.166648	0.227282	0	2	4	3	New
E7-89	B04	95	91	87	83	2	5	NA	ART112B04	UNC45A	ART112	0.0419467	0.591145	0.0527963	1.0295	1.71601e+08	1.76567e+08	1.87444e+08	1.76093e+08	-0.0460007	-0.024814	0.054369	-0.0417168	0	4	8	2	New
E7-89	F12	16	12	8	4	5	6	NAc+	ART110F12	GIMAP8	ART110	0.0496318	0.591357	0.0528547	1.035	1.84689e+08	2.05274e+08	1.88072e+08	1.91234e+08	0.0600385	0.192522	0.0591994	0.0772891	0	7	1	4	New
E6-101	B12	15	11	7	3	5	1	NAsd+	ART107B12	TET2	ART107	0.0358308	0.593847	0.0531177	1.02515	1.93363e+08	1.98556e+08	1.95321e+08	2.06925e+08	0.132502	0.164034	0.132686	0.208278	0	6	1	5	New
E3-60	B01	191	187	183	179	5	1	NAsd+	ART053B01	RIMKLB	ART053	0.0558823	0.593847	0.0531566	1.03949	1.92283e+08	1.98713e+08	2.18395e+08	1.94292e+08	0.158815	0.183793	0.313686	0.146611	0	6	13	2	New
E3-60	E10	128	124	120	116	6	2	NA	ART051E10	MPG	ART051	0.0339404	0.594561	0.0532603	1.0238	1.35642e+08	1.42992e+08	1.42683e+08	1.38606e+08	-0.344616	-0.290964	-0.300444	-0.340619	0	0	0	0	PC Outlier
D9-101	A01	16	12	8	4	3	5	NAc+	ART150A01	C11orf40	ART150	0.033969	0.597535	0.0535667	1.02382	1.91722e+08	1.93576e+08	2.0197e+08	2.00074e+08	0.0867903	0.0914044	0.150946	0.119928	0	2	3	1	New
E3-60	E11	46	42	38	34	5	2	NA	ART050E11	ESD	ART050	0.0360563	0.599502	0.0537831	1.02531	1.52572e+08	1.61168e+08	1.61465e+08	1.55333e+08	-0.174925	-0.11833	-0.12203	-0.176247	0	0	0	0	PC Outlier
E3-60	B12	15	11	7	3	5	2	NA	ART050B12	HOXB13	ART050	0.0361506	0.600291	0.0539185	1.02537	1.57113e+08	1.67061e+08	1.65366e+08	1.59806e+08	-0.132619	-0.0665239	-0.0875911	-0.135289	0	1	0	0	PC Outlier
E2-117	B06	31	27	23	19	2	4	NA	ART025B06	TCAP	ART025	0.032449	0.600291	0.0539341	1.02275	1.67531e+08	1.70669e+08	1.78081e+08	1.77117e+08	-0.0203629	-0.0162878	0.0360478	0.0164982	0	1	3	2	New
E7-89	E06	176	172	168	164	6	2	NA	ART123E06	SLC35D3	ART123	0.0298209	0.602396	0.0541635	1.02089	1.64867e+08	1.70726e+08	1.69102e+08	1.74568e+08	-0.103759	-0.0733494	-0.0941977	-0.0542658	0	0	0	0	PC Outlier
E3-60	E08	142	138	134	130	5	1	A-specific	ART053E08	TADA2A	ART053	0.0463074	0.60386	0.0543543	1.03262	1.90899e+08	2.04804e+08	2.06136e+08	191589448	0.14839	0.227346	0.23034	0.126406	0	5	9	1	New
E6-101	D03	127	123	119	115	1	5	NA	ART094D03	HCK	ART094	0.0396254	0.60386	0.0543759	1.02785	1.85939e+08	1.8554e+08	1.9731e+08	1.9646e+08	0.0760183	0.0662218	0.147301	0.133409	3	3	6	3	New
E1-127	A01	16	12	8	4	3	3	NAc+	ART012A01	AIF1	ART012	0.0506241	0.604044	0.0544328	1.03571	150161067	164329488	161352621	151330140	-0.164255	-0.0513588	-0.0951004	-0.194433	0	2	0	0	PC Outlier
E5-104	H04	96	92	88	84	1	3	NA	ART082H04	WDR88	ART082	0.0335688	0.60455	0.0545188	1.02354	1.5889e+08	1.68702e+08	1.63162e+08	1.69917e+08	-0.140421	-0.0928547	-0.140473	-0.0872279	0	6	2	7	New
E1-127	G03	126	122	118	114	1	3	NA	ART010G03	ABHD11	ART010	0.0344583	0.605151	0.0546135	1.02417	137361906	145569816	140553666	145154727	-0.292784	-0.226239	-0.294196	-0.254541	0	3	0	4	New
D9-101	A01	16	12	8	4	3	4	NAc+	ART153A01	empty	ART153	0.0335082	0.605667	0.0547266	1.0235	1.824e+08	1.90504e+08	1.8369e+08	1.92298e+08	0.0148754	0.0683311	0.0140807	0.062739	0	2	0	5	New
E3-60	B04	95	91	87	83	5	2	NA	ART050B04	WDR25	ART050	0.0355533	0.605667	0.054741	1.02495	1.494e+08	1.58268e+08	1.57574e+08	1.52024e+08	-0.205241	-0.144526	-0.157223	-0.207313	0	0	0	0	PC Outlier
D4-116	C01	15	11	7	3	3	3	NA	ART066C01	SLC25A3	ART066	0.0299984	0.606487	0.0548923	1.02101	1.48141e+08	1.51346e+08	1.50351e+08	1.55501e+08	-0.230589	-0.205879	-0.220379	-0.175514	0	1	0	0	PC Outlier
E1-127	B07	175	171	167	163	5	5	NA	ART005B07	S100A2	ART005	0.0282202	0.606487	0.0549438	1.01975	168720282	174356838	174690225	178363710	0.00386763	0.0340928	0.0194814	0.0426894	0	0	0	0	PC Outlier
D9-101	D10	79	75	71	67	4	1	NA	ART161D10	SLC6A9	ART161	0.0687183	0.606487	0.0549861	1.04878	1.96907e+08	2.27025e+08	1.95158e+08	2.05596e+08	0.125286	0.321359	0.101446	0.15921	0	2	0	0	PC Outlier
E7-89	A02	157	153	149	145	2	1	NA	ART124A02	ASB16	ART124	0.0296623	0.606487	0.0550533	1.02077	1.9784e+08	2.02562e+08	2.08364e+08	2.06267e+08	0.159277	0.173338	0.20702	0.18646	1	7	5	7	New
E7-89	B01	14	10	6	2	3	1	NAsd+	ART126B01	DPEP3	ART126	0.0420135	0.606487	0.0551084	1.02955	1.97793e+08	2.07966e+08	2.13797e+08	2.00751e+08	0.158929	0.211318	0.244155	0.147355	0	6	10	1	New
E1-127	B10	79	75	71	67	5	6	NA	ART002B10	NOP10	ART002	0.0294454	0.606487	0.0551392	1.02062	169057629	173290230	174946617	180735453	0.00674934	0.0252402	0.0215973	0.0617468	0	0	0	0	PC Outlier
E3-60	B05	63	59	55	51	5	4	NA	ART044B05	FAM96A	ART044	0.0288649	0.606487	0.0551735	1.02021	1.6519e+08	1.72794e+08	1.70617e+08	1.71436e+08	-0.0602897	-0.0178398	-0.0424898	-0.0339449	0	4	2	4	New
E7-89	E01	190	186	182	178	5	6	NA	ART110E01	ACOX2	ART110	0.0533603	0.606487	0.055181	1.03768	1.8487e+08	1.99783e+08	1.84699e+08	2.02228e+08	0.0614493	0.153408	0.0330888	0.157932	0	11	0	8	New
E6-101	A07	173	169	165	161	5	3	A-specific	ART101A07	DSCR4	ART101	0.0528475	0.606487	0.0551893	1.03731	1.37504e+08	1.35585e+08	1.51464e+08	1.45585e+08	-0.35934	-0.386316	-0.234188	-0.298972	0	0	7	3	New
E3-60	F07	30	26	22	18	6	2	NA	ART051F07	PHF11	ART051	0.0378037	0.606487	0.0552206	1.02655	1.53337e+08	1.61662e+08	1.63547e+08	1.55764e+08	-0.167712	-0.113918	-0.103551	-0.172255	0	0	2	1	PC Outlier
E2-117	F10	80	76	72	68	5	2	NA	ART032F10	SLIRP	ART032	0.0739338	0.607694	0.0553711	1.05258	1.59131e+08	1.94997e+08	1.64849e+08	1.56446e+08	-0.0945741	0.175958	-0.0753441	-0.162535	0	5	3	0	New
E1-127	H01	13	9	5	1	6	6	NA	ART003H01	TSC22D3	ART003	0.0322047	0.608065	0.0554456	1.02257	165735414	168390135	171952758	179320824	-0.0218839	-0.0161425	-0.0033052	0.0504103	0	0	0	0	PC Outlier
E2-117	E03	126	122	118	114	2	4	NA	ART025E03	SPATA19	ART025	0.0331699	0.608306	0.0555543	1.02326	1.70205e+08	1.78298e+08	1.73958e+08	1.82274e+08	0.00248486	0.0468036	0.00225576	0.0579049	0	5	1	3	New
E1-127	H03	128	124	120	116	4	1	NA	ART017H03	CDH8	ART017	0.0277925	0.608306	0.0555872	1.01945	180757287	185656140	188573121	190644471	0.103288	0.124683	0.129807	0.138752	0	0	0	0	PC Outlier
E5-104	B11	47	43	39	35	2	2	NA	ART085B11	TKT	ART085	0.0421528	0.608306	0.0555896	1.02965	1.72519e+08	1.89854e+08	1.81757e+08	1.76619e+08	-0.0216921	0.0775573	0.0152366	-0.0314119	0	4	4	4	New
D9-101	B08	62	58	54	50	3	2	A-specific	ART159B08	PSORS1C2	ART159	0.0475792	0.609598	0.0557585	1.03353	1.81052e+08	1.94561e+08	1.92139e+08	1.81276e+08	0.00417844	0.0987287	0.0789581	-0.022414	0	6	5	5	New
E6-101	C10	77	73	69	65	1	6	NA	ART091C10	FTL	ART091	0.0318112	0.609598	0.0557937	1.02229	1.85458e+08	1.86931e+08	1.90027e+08	1.97669e+08	0.0722837	0.0769947	0.0930365	0.142254	0	1	1	3	PC Outlier
E7-89	D01	13	9	5	1	3	5	NA	ART114D01	CCL23	ART114	0.0284657	0.609598	0.0558299	1.01993	1.78018e+08	1.85195e+08	1.84491e+08	1.8517e+08	0.00695997	0.0440156	0.0314616	0.0307998	0	4	2	0	New
E3-60	A02	157	153	149	145	5	1	NA	ART053A02	ABHD10	ART053	0.0279538	0.61083	0.0559835	1.01957	1.8682e+08	1.91975e+08	1.94972e+08	1.94953e+08	0.11723	0.13402	0.150014	0.151518	0	2	3	3	New
E1-127	D01	191	187	183	179	4	4	NA	ART008D01	C3orf55	ART008	0.0313217	0.610898	0.0560307	1.02195	163221453	167109336	168217848	176105160	-0.0439351	-0.0271578	-0.0349867	0.0243045	0	1	1	2	PC Outlier
E1-127	H08	61	57	53	49	6	3	NA	ART012H08	GRP	ART012	0.0274065	0.611386	0.0561642	1.01918	149068872	152839062	155056635	157838688	-0.174787	-0.155937	-0.152522	-0.133682	0	1	2	1	PC Outlier
E1-127	C10	127	123	119	115	3	1	NA	ART018C10	CDH17	ART018	0.0307833	0.611386	0.0562168	1.02157	183990276	186695712	192085371	197507187	0.128864	0.132739	0.15643	0.189772	0	1	2	3	New
E1-127	H11	157	153	149	145	6	2	NA	ART015H11	COG2	ART015	0.0350754	0.611386	0.0562368	1.02461	177797403	184964949	190136376	183368457	0.0794685	0.119302	0.141717	0.0826128	0	4	2	4	New
E7-89	B05	63	59	55	51	2	1	NA	ART124B05	IQCB1	ART124	0.0454228	0.611386	0.0562389	1.03199	1.98254e+08	1.98571e+08	2.16585e+08	2.10485e+08	0.16229	0.144629	0.262842	0.215669	0	4	9	4	New
E1-127	F10	80	76	72	68	2	1	NA	ART016F10	MAP7	ART016	0.0281305	0.614845	0.0565981	1.01969	182788911	186859638	192126060	192388437	0.119413	0.134005	0.156736	0.151889	0	0	0	1	PC Outlier
D4-116	F12	16	12	8	4	5	3	NAc+	ART065F12	GPR21	ART065	0.0332605	0.616605	0.0568013	1.02332	1.63725e+08	1.64909e+08	1.66663e+08	1.74985e+08	-0.0862796	-0.0820672	-0.0717817	-0.00520824	0	0	0	2	PC Outlier
D4-116	C06	29	25	21	17	4	1	NA	ART071C06	NHLRC2	ART071	0.0372377	0.618181	0.0570136	1.02615	1.82293e+08	1.83991e+08	1.95397e+08	1.86175e+08	0.068703	0.0759021	0.157696	0.0842238	0	0	8	0	PC Outlier
E6-101	C03	125	121	117	113	4	4	NA	ART098C03	ARMCX5	ART098	0.035038	0.618181	0.0570292	1.02458	1.66043e+08	1.76335e+08	1.6969e+08	1.69541e+08	-0.087253	-0.00718666	-0.070264	-0.0791944	0	2	2	0	New
E3-60	B11	158	154	150	146	3	2	NA	ART051B11	ATP4B	ART051	0.0364892	0.618971	0.0571435	1.02561	1.55887e+08	1.64703e+08	1.65593e+08	1.58225e+08	-0.143915	-0.0870289	-0.0856144	-0.149635	0	0	0	0	PC Outlier
E2-117	D09	111	107	103	99	4	5	NA	ART023D09	SCAND2	ART023	0.0281034	0.620968	0.0573722	1.01967	1.68518e+08	1.73038e+08	1.77292e+08	1.76983e+08	-0.0118847	0.00359952	0.0296445	0.0154122	0	3	4	7	New
E1-127	H06	32	28	24	20	4	3	NA	ART011H06	HIST1H3H	ART011	0.0316804	0.620968	0.0574108	1.0222	159072174	162944199	169862760	165684762	-0.0810843	-0.0635722	-0.0209479	-0.0636918	0	2	2	2	New
E2-117	C03	79	75	71	67	3	4	NA	ART027C03	COMT	ART027	0.0433908	0.621553	0.0575065	1.03053	1.67373e+08	1.80058e+08	1.79218e+08	1.70172e+08	-0.0217277	0.0609676	0.0452317	-0.0412099	0	2	4	0	New
D9-101	B10	126	122	118	114	3	2	NA	ART159B10	BAGE	ART159	0.0315602	0.622023	0.0575916	1.02212	1.96613e+08	1.97681e+08	2.05658e+08	2.0647e+08	0.123127	0.121682	0.177053	0.165325	0	0	6	6	New
E7-89	A09	96	92	88	84	3	1	A-specific	ART126A09	MPP7	ART126	0.0400039	0.622293	0.0577173	1.02812	1.92161e+08	1.93703e+08	1.99227e+08	2.11211e+08	0.117256	0.108821	0.142326	0.220632	0	2	2	9	New
D9-101	F12	16	12	8	4	5	1	NAc+	ART161F12	empty	ART161	0.0321694	0.622293	0.0577391	1.02255	1.97713e+08	2.01377e+08	2.00038e+08	2.12162e+08	0.13118	0.148403	0.137082	0.204562	0	1	0	5	PC Outlier
E1-127	A01	189	185	181	177	2	4	NA	ART007A01	CXCL1	ART007	0.0276542	0.622293	0.0577613	1.01935	155605284	158823108	163427616	163996614	-0.112875	-0.100529	-0.0766657	-0.0784667	0	0	2	1	PC Outlier
E1-127	B03	127	123	119	115	5	3	NA	ART011B03	NRN1	ART011	0.0282973	0.622293	0.057849	1.01981	145832067	150331590	153324792	152222301	-0.206458	-0.179802	-0.168726	-0.185953	0	1	0	2	PC Outlier
D8-97	F05	64	60	56	52	2	5	NA	ART130F05	empty	ART130	0.0464552	0.622293	0.0578586	1.03272	1.73478e+08	1.73078e+08	1.84906e+08	1.89556e+08	-0.0383301	-0.0619764	0.0291477	0.057204	0	1	7	5	New
E3-60	F04	96	92	88	84	5	2	NA	ART050F04	STX3	ART050	0.0325995	0.622293	0.057885	1.02285	1.40631e+08	1.48016e+08	1.48012e+08	1.43455e+08	-0.2925	-0.241141	-0.247544	-0.291016	0	0	0	0	PC Outlier
E3-60	H06	173	169	165	161	6	2	NA	ART051H06	RGR	ART051	0.0335824	0.622293	0.0579289	1.02355	1.66279e+08	1.75299e+08	1.75457e+08	1.69247e+08	-0.0508153	0.00292094	-0.0021378	-0.052482	0	0	0	0	PC Outlier
D4-116	A10	77	73	69	65	2	3	NA	ART064A10	ZFP36L1	ART064	0.0290569	0.622293	0.0579494	1.02034	1.41884e+08	1.4376e+08	1.44452e+08	1.49409e+08	-0.292848	-0.280075	-0.278126	-0.233172	0	0	1	0	PC Outlier
E3-60	B01	14	10	6	2	3	5	NAsd+	ART042B01	TMEM55A	ART042	0.0274249	0.623227	0.058129	1.01919	1.76074e+08	1.80787e+08	1.82225e+08	1.85228e+08	0.0317601	0.0473998	0.0524638	0.0776914	0	2	1	0	PC Outlier
E7-89	E02	158	154	150	146	5	4	NA	ART116E02	ANAPC11	ART116	0.0331456	0.623227	0.0581562	1.02324	1.72145e+08	1.7524e+08	1.83956e+08	1.79204e+08	-0.0414338	-0.0356927	0.0272745	-0.0164463	3	3	12	5	New
E3-60	D07	175	171	167	163	1	2	NA	ART049D07	RNF130	ART049	0.0360726	0.623227	0.0581929	1.02532	1.40362e+08	149804117	1.47646e+08	1.42304e+08	-0.295261	-0.223818	-0.251114	-0.302635	0	1	0	0	PC Outlier
E7-89	H09	112	108	104	100	1	2	NA	ART121H09	TWISTNB	ART121	0.0271302	0.623227	0.058203	1.01898	1.76929e+08	1.83796e+08	1.8234e+08	1.84824e+08	-0.00188984	0.0330775	0.0145386	0.0281049	0	0	0	0	PC Outlier
E3-60	B07	30	26	22	18	3	2	NA	ART051B07	FAM54B	ART051	0.0323552	0.627712	0.0586638	1.02268	1.64607e+08	1.7389e+08	1.72636e+08	1.67798e+08	-0.0653965	-0.00871665	-0.0255239	-0.0648834	0	0	0	0	PC Outlier
E1-127	H06	32	28	24	20	4	1	NA	ART017H06	DENND2C	ART017	0.026537	0.629755	0.0588968	1.01856	183075642	188777907	189415917	193426560	0.121674	0.14874	0.13624	0.159653	0	2	1	0	PC Outlier
D4-116	B12	15	11	7	3	5	3	NA	ART065B12	EIF2B2	ART065	0.0292937	0.62992	0.0589544	1.02051	1.60695e+08	1.61909e+08	1.65237e+08	1.6857e+08	-0.113234	-0.108554	-0.0841759	-0.0590893	0	0	1	0	PC Outlier
E2-117	C02	157	153	149	145	4	4	NA	ART026C02	FMNL2	ART026	0.0406015	0.630339	0.0590358	1.02854	1.67432e+08	1.73644e+08	1.83046e+08	1.71951e+08	-0.0212157	0.00863889	0.0757194	-0.0262009	0	7	7	3	New
E1-127	D06	31	27	23	19	1	3	NA	ART010D06	TPD52L3	ART010	0.0368245	0.631297	0.0591677	1.02585	151359624	156250665	154491174	165419685	-0.152785	-0.124088	-0.157793	-0.0660018	0	1	0	0	PC Outlier
D8-97	G07	31	27	23	19	6	4	NA	ART135G07	TRAF1	ART135	0.0350185	0.632067	0.0592821	1.02457	1.76898e+08	1.80308e+08	1.90341e+08	1.83019e+08	-0.0101643	-0.00294061	0.070936	0.00656702	0	3	1	0	PC Outlier
D4-116	E05	144	140	136	132	6	3	NA	ART066E05	LGALS9B	ART066	0.0285131	0.63254	0.0594101	1.01996	1.65513e+08	1.67455e+08	1.68552e+08	1.74304e+08	-0.0706148	-0.0599558	-0.0555148	-0.0108344	0	1	2	4	New
E2-117	B01	14	10	6	2	3	1	NAsd+	ART036B01	FGFBP2	ART036	0.0519979	0.63254	0.0594191	1.0367	1.87951e+08	2.11444e+08	1.96072e+08	1.90951e+08	0.145562	0.292784	0.174896	0.125001	0	7	1	0	PC Outlier
E6-101	A05	61	57	53	49	2	4	A-specific	ART097A05	FGD5	ART097	0.0405723	0.63254	0.0594533	1.02852	1.70291e+08	1.84003e+08	1.74467e+08	1.72441e+08	-0.0508107	0.0542243	-0.0302092	-0.0547304	0	5	1	2	New
D8-97	G07	174	170	166	162	1	2	A-specific	ART139G07	IFI35	ART139	0.0315265	0.632564	0.0594979	1.02209	1.72318e+08	1.77281e+08	1.82895e+08	1.77762e+08	-0.0480152	-0.0273641	0.0133726	-0.0354747	0	1	2	3	New
D9-101	F04	96	92	88	84	5	2	A-specific	ART158F04	XDH	ART158	0.034847	0.634181	0.0596924	1.02445	1.7428e+08	1.88391e+08	1.86725e+08	1.67332e+08	-0.0508255	0.0522364	0.0377184	-0.13789	0	4	4	6	New
E3-60	D10	79	75	71	67	1	5	NA	ART040D10	PLEKHF2	ART040	0.0296962	0.637009	0.0600011	1.0208	1.68259e+08	1.71393e+08	1.73969e+08	1.7944e+08	-0.0337347	-0.0295837	-0.0144231	0.0318913	0	0	1	0	PC Outlier
E2-117	C07	173	169	165	161	1	2	NA	ART031C07	GRB2	ART031	0.0387728	0.637492	0.0600892	1.02724	1.6917e+08	1.84045e+08	1.75289e+08	1.74079e+08	-0.00631971	0.0925646	0.0132527	-0.00845805	0	8	5	5	New
E6-101	A06	176	172	168	164	3	3	NA	ART102A06	MRAS	ART102	0.0344713	0.638347	0.0602125	1.02418	1.66253e+08	1.73996e+08	1.67133e+08	1.74907e+08	-0.0854264	-0.0264585	-0.0921688	-0.0342381	0	6	2	7	New
E7-89	D08	61	57	53	49	3	5	NA	ART114D08	RNASE13	ART114	0.0299676	0.63842	0.0602621	1.02099	1.85374e+08	1.88756e+08	1.90828e+08	1.98952e+08	0.0653802	0.0714931	0.0801808	0.13437	0	4	3	8	New
E3-60	H02	45	41	37	33	6	2	NA	ART051H02	SULT1A2	ART051	0.0376988	0.638573	0.0603192	1.02648	1.74046e+08	1.83062e+08	1.86682e+08	1.76184e+08	0.015048	0.0654354	0.0873314	0.00547352	0	1	3	3	New
E2-117	E04	94	90	86	82	5	3	NA	ART029E04	SAMD12	ART029	0.0326075	0.639179	0.0604192	1.02286	1.45673e+08	1.49974e+08	1.56023e+08	1.51295e+08	-0.222053	-0.202773	-0.154729	-0.210835	0	3	2	3	New
E6-101	F12	16	12	8	4	2	5	NAc+	ART094F12	PTGER4	ART094	0.0533845	0.639933	0.0605332	1.0377	1.71742e+08	1.92467e+08	1.73829e+08	1.74313e+08	-0.0385668	0.119103	-0.0354985	-0.0391517	0	4	0	0	PC Outlier
E5-104	D08	61	57	53	49	3	3	NA	ART084D08	METTL17	ART084	0.0453618	0.641398	0.0607547	1.03194	1.40295e+08	1.41538e+08	1.52762e+08	1.52605e+08	-0.319989	-0.346145	-0.235489	-0.242248	0	6	3	5	New
E2-117	D12	15	11	7	3	1	2	A-specific	ART031D12	LINC00238	ART031	0.038887	0.641398	0.0607759	1.02732	1.74965e+08	1.90438e+08	1.81469e+08	1.79829e+08	0.0422759	0.141831	0.063237	0.038421	0	8	7	1	New
E2-117	F07	30	26	22	18	6	6	NA	ART021F07	C10orf40	ART021	0.0280474	0.641398	0.0608004	1.01963	1.87918e+08	1.97603e+08	1.93174e+08	1.97213e+08	0.145312	0.195114	0.153413	0.17155	0	8	3	4	New
E2-117	B11	47	43	39	35	2	2	NA	ART031B11	ROPN1	ART031	0.0486985	0.642034	0.0609036	1.03433	1.75931e+08	1.90209e+08	1.76334e+08	1.92257e+08	0.0502192	0.140096	0.02182	0.134837	3	4	5	9	New
E1-127	C10	127	123	119	115	3	4	NA	ART009C10	C1orf31	ART009	0.0273943	0.642302	0.060972	1.01917	160908210	165036411	169728354	167944887	-0.0645278	-0.0451658	-0.0220899	-0.0441448	0	1	1	0	PC Outlier
D4-116	A10	77	73	69	65	2	6	NA	ART055A10	SNAPC2	ART055	0.0393525	0.642764	0.0610588	1.02765	1.91004e+08	1.90739e+08	2.05809e+08	1.96995e+08	0.136042	0.127864	0.232595	0.165724	1	1	8	5	New
E3-60	D04	95	91	87	83	1	2	NA	ART049D04	CBR3	ART049	0.0332171	0.643374	0.0611727	1.02329	1.52134e+08	160600366	1.60598e+08	1.54462e+08	-0.179076	-0.12342	-0.1298	-0.184357	0	0	0	0	PC Outlier
E1-127	D12	15	11	7	3	1	4	NA	ART007D12	TMEM14B	ART007	0.0290249	0.643374	0.0612275	1.02032	162181080	168752241	170620533	167864418	-0.0531603	-0.0130435	-0.0145262	-0.0448362	0	0	0	0	PC Outlier
E6-101	F02	160	156	152	148	2	5	NA	ART094F02	KLHL29	ART094	0.0272512	0.643374	0.0612458	1.01907	1.79266e+08	1.80785e+08	1.86381e+08	1.86427e+08	0.0232942	0.0287646	0.0650899	0.0577816	0	2	3	0	New
E1-127	F09	112	108	104	100	5	3	A-specific	ART011F09	MYH9	ART011	0.047422	0.644723	0.0614754	1.03342	159057063	160082982	163774899	180683901	-0.0812213	-0.0891302	-0.0736032	0.0613353	0	2	3	4	New
E6-101	B01	14	10	6	2	3	6	NAsd+	ART093B01	GLRA2	ART093	0.0279768	0.644723	0.061507	1.01958	1.90049e+08	1.9135e+08	1.96237e+08	1.99627e+08	0.107561	0.110703	0.139432	0.156478	0	2	3	4	New
E1-127	F10	80	76	72	68	5	2	NA	ART014F10	EXOC8	ART014	0.0656001	0.644723	0.0615274	1.04652	157939479	186976791	164153826	156928932	-0.0913939	0.134909	-0.0702691	-0.142021	0	4	0	0	PC Outlier
D4-116	H11	48	44	40	36	4	6	NA	ART056H11	SMA4	ART056	0.0289836	0.644723	0.0615466	1.02029	1.84829e+08	1.88555e+08	1.86849e+08	1.94649e+08	0.0886336	0.11125	0.0931644	0.148437	0	1	0	0	PC Outlier
E2-117	A03	125	121	117	113	2	5	NA	ART022A03	MRPL27	ART022	0.0869126	0.64525	0.0616643	1.06209	1.72548e+08	1.75709e+08	2.15459e+08	1.73982e+08	0.0222063	0.0256967	0.310926	-0.00926629	0	2	10	0	New
E7-89	F10	126	122	118	114	6	2	NA	ART123F10	IPCEF1	ART123	0.0322181	0.64525	0.0617017	1.02258	1.82084e+08	1.85695e+08	1.86314e+08	1.97216e+08	0.0395426	0.0479084	0.0456491	0.121725	0	0	1	1	PC Outlier
E1-127	A12	13	9	5	1	2	6	NAsd+	ART001A12	TMSB4XP1	ART001	0.0490042	0.64525	0.0617263	1.03455	167741829	175096449	188512038	168884469	-0.00452329	0.0401997	0.129339	-0.036096	0	0	0	0	PC Outlier
E3-60	B04	110	106	102	98	3	2	NA	ART051B04	TMC4	ART051	0.030752	0.645603	0.0618032	1.02154	1.51911e+08	1.59498e+08	1.59699e+08	1.54923e+08	-0.18119	-0.133353	-0.137899	-0.180061	0	0	0	1	PC Outlier
E7-89	B04	95	91	87	83	2	2	NA	ART121B04	PRNT	ART121	0.0261279	0.646129	0.0619641	1.01828	1.8675e+08	1.90776e+08	1.94884e+08	1.95503e+08	0.076045	0.0868513	0.11053	0.109137	0	0	1	3	PC Outlier
E6-101	A05	61	57	53	49	5	3	NA	ART101A05	DEFA5	ART101	0.0388253	0.646129	0.0619837	1.02728	1.57163e+08	1.58884e+08	1.70239e+08	1.60301e+08	-0.166551	-0.157531	-0.0656046	-0.160044	0	2	1	0	PC Outlier
E7-89	D06	31	27	23	19	4	4	NA	ART116D06	STARD5	ART116	0.0401216	0.646129	0.0619907	1.0282	1.71397e+08	1.86537e+08	1.74078e+08	1.78162e+08	-0.0477187	0.0544321	-0.0523587	-0.0248647	0	3	2	3	New
E1-127	F07	176	172	168	164	5	1	NA	ART017F07	GPR156	ART017	0.0269163	0.646129	0.0620264	1.01883	181556802	187118838	190805427	189088020	0.109655	0.136005	0.146785	0.126925	0	0	0	0	PC Outlier
E2-117	B09	94	90	86	82	3	5	NA	ART024B09	IL15	ART024	0.0307609	0.646812	0.0622494	1.02155	1.65544e+08	1.6824e+08	1.71352e+08	1.79532e+08	-0.0375779	-0.0369706	-0.0195237	0.0360433	0	1	1	9	PC Outlier
E1-127	D12	15	11	7	3	1	5	NA	ART004D12	LOC100131551	ART004	0.0281163	0.646812	0.0623169	1.01968	166987125	173235735	175720923	172984158	-0.0110289	0.0247864	0.0279685	-0.00149278	0	0	0	0	PC Outlier
E1-127	B10	79	75	71	67	2	6	NA	ART001B10	DPH5	ART001	0.0260395	0.646812	0.0623924	1.01821	181781640	186195888	190695573	190494378	0.111441	0.128871	0.145954	0.137616	0	0	0	0	PC Outlier
D4-116	E12	14	10	6	2	2	3	NAsd+	ART064E12	ELAVL2	ART064	0.0618471	0.646812	0.0624696	1.0438	1.57007e+08	1.57033e+08	1.57789e+08	181651906	-0.146727	-0.152666	-0.150713	0.048739	0	0	0	0	PC Outlier
D9-101	B05	63	59	55	51	2	1	NA	ART160B05	CHD6	ART160	0.0410397	0.646812	0.0624697	1.02886	2.02329e+08	2.10994e+08	2.01575e+08	2.19363e+08	0.164477	0.215706	0.148124	0.252719	0	1	1	0	PC Outlier
E6-101	E08	64	60	56	52	6	5	A-specific	ART096E08	C17orf53	ART096	0.0374047	0.646812	0.0625217	1.02627	1.68833e+08	1.80662e+08	1.73875e+08	1.70613e+08	-0.0632164	0.0277823	-0.0351152	-0.0701022	0	11	4	0	New
E7-89	G01	190	186	182	178	4	2	NA	ART122G01	TSFM	ART122	0.0403775	0.646812	0.0625373	1.02838	1.77893e+08	1.87696e+08	1.79189e+08	1.92422e+08	0.00595071	0.0633712	-0.0106094	0.0862228	0	1	0	5	PC Outlier
E5-104	H05	141	137	133	129	6	5	NA	ART078H05	CYP2W1	ART078	0.0300527	0.646812	0.0625453	1.02105	1.69291e+08	1.73428e+08	1.78639e+08	1.81265e+08	-0.0489463	-0.0529967	-0.00973107	0.00604693	0	4	4	3	New
E5-104	D12	15	11	7	3	1	5	NA	ART076D12	ZFHX2	ART076	0.0302714	0.646812	0.0625533	1.0212	1.74896e+08	1.864e+08	1.79372e+08	1.85289e+08	-0.00194872	0.0510641	-0.00382314	0.037727	0	3	1	2	New
E6-101	E02	48	44	40	36	6	4	NA	ART099E02	SSX2IP	ART099	0.0358321	0.646812	0.0625948	1.02515	1.76902e+08	1.82552e+08	1.88073e+08	1.78982e+08	0.00413671	0.0427958	0.0781298	-0.00101907	0	1	7	2	New
E3-60	F05	64	60	56	52	5	2	NA	ART050F05	EAPP	ART050	0.0320528	0.646812	0.0626025	1.02247	1.48292e+08	1.57144e+08	1.55411e+08	1.50713e+08	-0.215978	-0.154806	-0.177163	-0.219805	0	0	0	0	PC Outlier
E5-104	H04	96	92	88	84	1	2	NA	ART085H04	CHGA	ART085	0.0410527	0.646812	0.062662	1.02886	1.55557e+08	1.72079e+08	1.62986e+08	1.58941e+08	-0.171005	-0.0642664	-0.142029	-0.18356	0	3	2	2	New
E3-60	D07	175	171	167	163	4	1	NA	ART053D07	empty	ART053	0.0434008	0.646812	0.0626989	1.03054	1.93988e+08	2.0179e+08	2.1366e+08	1.95672e+08	0.171547	0.20596	0.282062	0.156822	0	6	8	3	New
E6-101	G01	15	11	7	3	6	2	NA	ART105G01	STAU1	ART105	0.035183	0.646812	0.0627733	1.02469	1.88686e+08	1.92762e+08	2.01366e+08	1.91846e+08	0.0971785	0.121315	0.176654	0.099116	0	0	6	2	New
E7-89	H11	48	44	40	36	4	5	NA	ART113H11	HIST1H3I	ART113	0.0460246	0.646812	0.0628201	1.03242	1.7413e+08	1.73137e+08	1.85331e+08	1.91392e+08	-0.0248953	-0.0531103	0.0380151	0.078483	2	1	4	7	New
D8-97	F07	30	26	22	18	6	5	NA	ART132F07	RAPGEF6	ART132	0.0311175	0.646812	0.0628343	1.0218	1.89921e+08	1.93136e+08	2.02037e+08	1.97594e+08	0.0923174	0.0962162	0.156975	0.117114	2	2	6	2	New
E5-104	F10	80	76	72	68	2	5	NA	ART076F10	LRRC56	ART076	0.0290836	0.646812	0.0628514	1.02036	1.87409e+08	1.99588e+08	1.92568e+08	1.97827e+08	0.0977376	0.149688	0.0985928	0.132183	0	12	4	6	New
E1-127	F03	128	124	120	116	5	1	NA	ART017F03	PCDHGB4	ART017	0.0279556	0.646812	0.0628702	1.01957	183937284	189445527	194552280	190880640	0.128448	0.153833	0.17484	0.140538	0	0	1	0	PC Outlier
E3-60	C04	111	107	103	99	3	2	NA	ART051C04	AEBP2	ART051	0.0328201	0.647829	0.0630375	1.02301	1.41855e+08	1.5011e+08	1.4946e+08	1.43837e+08	-0.280001	-0.220872	-0.233493	-0.287178	0	0	1	0	PC Outlier
E3-60	A01	189	185	181	177	5	2	NAc+	ART050A01	DLX3	ART050	0.0328787	0.647829	0.0630557	1.02305	1.6992e+08	1.79549e+08	1.79309e+08	1.72295e+08	-0.0195638	0.0374831	0.0291951	-0.0267335	0	0	1	0	PC Outlier
E3-60	F05	142	138	134	130	6	6	NA	ART039F05	PSMB1	ART039	0.0381734	0.648273	0.0631423	1.02681	1.78682e+08	1.87932e+08	1.92459e+08	1.80306e+08	0.0529759	0.103319	0.131295	0.0388341	0	2	2	1	New
D9-101	A11	45	41	37	33	5	2	NA	ART158A11	ZNF197	ART158	0.0653369	0.650059	0.0633597	1.04633	1.87571e+08	1.8981e+08	1.86882e+08	2.20417e+08	0.0552058	0.0630609	0.0389362	0.259631	0	2	0	0	PC Outlier
E1-127	D07	175	171	167	163	4	3	NA	ART011D07	FAM19A4	ART011	0.0273492	0.650802	0.0635108	1.01914	152863461	155465559	158330808	163846449	-0.138522	-0.131355	-0.122375	-0.0797883	0	0	0	1	PC Outlier
E7-89	E12	14	10	6	2	2	6	A-specific	ART109E12	MUM1	ART109	0.0299951	0.650802	0.0635191	1.02101	1.74836e+08	1.77214e+08	1.85466e+08	1.82935e+08	-0.0190575	-0.0195318	0.0390647	0.0132798	0	1	6	2	New
D9-101	A11	45	41	37	33	5	6	NA	ART146A11	DNAI1	ART146	0.0485941	0.650892	0.0635714	1.03426	1.97717e+08	2.05922e+08	1.9594e+08	2.19192e+08	0.13121	0.180604	0.107216	0.251593	0	5	1	0	PC Outlier
E1-127	B01	14	10	6	2	3	6	NAsd+	ART003B01	DUSP22	ART003	0.0454576	0.652285	0.063751	1.03201	186249510	193047588	207564291	189037287	0.146471	0.181006	0.268241	0.126538	0	0	0	0	PC Outlier
E7-89	A07	32	28	24	20	3	2	NA	ART123A07	CASP5	ART123	0.027297	0.653419	0.0639056	1.0191	1.75079e+08	1.81194e+08	1.78878e+08	1.85238e+08	-0.0170546	0.0125104	-0.0131149	0.0313315	0	0	0	0	PC Outlier
E5-104	F08	62	58	54	50	6	4	NA	ART081F08	RG9MTD1	ART081	0.0604009	0.653562	0.064003	1.04276	1.66792e+08	1.95301e+08	1.71997e+08	1.70301e+08	-0.0703992	0.118368	-0.0643956	-0.0839673	0	8	4	3	New
D8-97	B04	95	91	87	83	2	3	NA	ART136B04	CPNE9	ART136	0.0271331	0.653562	0.0640069	1.01899	163798658	1.68599e+08	1.67383e+08	1.73825e+08	-0.121162	-0.099806	-0.114492	-0.0677892	0	2	4	3	New
E3-60	A03	125	121	117	113	2	2	NA	ART049A03	FAM113B	ART049	0.0308968	0.65375	0.0640691	1.02165	1.6684e+08	1.75892e+08	1.75264e+08	1.69629e+08	-0.0459503	0.0077958	-0.00372705	-0.0492292	0	0	1	0	PC Outlier
E7-89	F04	96	92	88	84	2	2	NA	ART121F04	CCL14-CCL15	ART121	0.0245911	0.654851	0.0642208	1.01719	1.74265e+08	1.79125e+08	1.79743e+08	1.82856e+08	-0.0237779	-0.00405823	-0.00615672	0.0126546	0	1	0	0	PC Outlier
D8-97	A09	109	105	101	97	5	2	NA	ART140A09	RAP1GAP	ART140	0.0398853	0.655909	0.0644132	1.02803	1.99125e+08	2.09297e+08	2.15496e+08	2.00649e+08	0.160586	0.212151	0.250015	0.139248	0	4	5	3	New
E3-60	H10	80	76	72	68	1	4	A-specific	ART043H10	CTDSP2	ART043	0.0273773	0.655909	0.064442	1.01916	1.68518e+08	1.76488e+08	1.72255e+08	1.75958e+08	-0.0315152	0.0126783	-0.0287093	0.00361756	0	2	0	2	New
E3-60	A01	16	12	8	4	3	6	NAc+	ART039A01	UNC119	ART039	0.0469435	0.655909	0.064456	1.03307	1.98827e+08	2.02097e+08	2.22939e+08	2.031e+08	0.207097	0.208153	0.343393	0.210576	0	4	11	3	New
E3-60	E08	142	138	134	130	5	2	NA	ART050E08	TRMT61A	ART050	0.0311606	0.656852	0.0646172	1.02183	1.60837e+08	1.69796e+08	1.68973e+08	1.63377e+08	-0.0988164	-0.0430948	-0.0564648	-0.103408	0	1	0	2	PC Outlier
E3-60	H08	144	140	136	132	1	2	NA	ART049H08	C14orf135	ART049	0.036995	0.656852	0.0647476	1.02597	1.46846e+08	1.5377e+08	1.58225e+08	1.48417e+08	-0.230113	-0.186117	-0.151278	-0.24196	0	0	0	0	PC Outlier
D4-116	C12	13	9	5	1	1	4	NA	ART061C12	DOK4	ART061	0.0260805	0.656852	0.0647707	1.01824	1.65347e+08	1.69244e+08	1.67327e+08	1.72328e+08	-0.0720647	-0.044628	-0.0660418	-0.0272827	0	1	1	1	PC Outlier
E3-60	D05	63	59	55	51	1	2	NA	ART049D05	2019-03-05	ART049	0.0462515	0.656852	0.0647828	1.03258	1.61252e+08	1.68314e+08	1.79602e+08	1.61244e+08	-0.0951031	-0.055738	0.0315535	-0.12237	0	0	1	0	PC Outlier
D4-116	E04	94	90	86	82	2	3	NA	ART064E04	SFXN5	ART064	0.0244642	0.656852	0.0648187	1.0171	1.59916e+08	1.62535e+08	1.63196e+08	1.65884e+08	-0.120247	-0.102982	-0.102107	-0.0822602	0	2	2	1	New
E7-89	H10	80	76	72	68	4	2	NA	ART122H10	CHST6	ART122	0.024708	0.656852	0.064872	1.01727	1.77861e+08	1.83345e+08	1.82661e+08	1.86947e+08	0.0056884	0.029535	0.0170791	0.044575	0	0	0	0	PC Outlier
E2-117	D06	31	27	23	19	1	4	A-specific	ART025D06	UFC1	ART025	0.0348219	0.656852	0.0648821	1.02443	1.66323e+08	1.67228e+08	1.76364e+08	1.79485e+08	-0.0308041	-0.045677	0.0220717	0.0356587	0	1	5	3	New
D9-101	B02	46	42	38	34	3	4	NA	ART153B02	SEC14L2	ART153	0.0388071	0.656852	0.0648999	1.02726	1.7141e+08	1.71507e+08	1.85025e+08	1.77941e+08	-0.0747767	-0.083226	0.0245239	-0.0492066	0	0	2	0	PC Outlier
E3-60	D06	31	27	23	19	4	2	NA	ART050D06	C9orf78	ART050	0.038899	0.66013	0.0652679	1.02733	1.60728e+08	1.69756e+08	1.73665e+08	1.61251e+08	-0.0997933	-0.0434338	-0.016946	-0.122303	0	0	0	0	PC Outlier
D4-116	H06	32	28	24	20	1	5	NA	ART058H06	VENTX	ART058	0.0249409	0.660366	0.0653355	1.01744	1.6904e+08	1.73464e+08	1.71504e+08	1.74865e+08	-0.0401926	-0.00909378	-0.0304692	-0.00619218	0	2	1	0	PC Outlier
E7-89	F08	144	140	136	132	5	2	NA	ART122F08	KCNK9	ART122	0.0259008	0.662029	0.0656164	1.01812	1.70811e+08	1.77265e+08	1.74702e+08	1.79512e+08	-0.0526621	-0.0191181	-0.0471919	-0.013974	0	0	0	0	PC Outlier
E3-60	E12	14	10	6	2	5	2	NA	ART050E12	MIOX	ART050	0.032028	0.662029	0.0656313	1.02245	1.67903e+08	1.78292e+08	1.7619e+08	1.70068e+08	-0.0367865	0.0273453	0.00387966	-0.0455005	0	1	0	0	PC Outlier
D9-101	C04	111	107	103	99	3	2	A-specific	ART159C04	SKOR1	ART159	0.0371759	0.662029	0.0656328	1.0261	1.73249e+08	1.82017e+08	1.8311e+08	1.74338e+08	-0.0593818	0.00258146	0.009515	-0.0787142	0	1	5	3	New
E6-101	A09	109	105	101	97	5	2	NA	ART104A09	SPATA2	ART104	0.0375657	0.662565	0.065786	1.02638	1.97888e+08	2.1338e+08	2.00997e+08	2.01284e+08	0.165875	0.267913	0.17401	0.1684	0	5	1	2	New
D4-116	E11	160	156	152	148	6	6	NA	ART057E11	ASPDH	ART057	0.0276278	0.662565	0.0658234	1.01933	1.78724e+08	1.80456e+08	1.8142e+08	1.88858e+08	0.0401735	0.0479126	0.0506255	0.104866	0	0	1	1	PC Outlier
E2-117	D04	109	105	101	97	3	6	A-specific	ART021D04	NUDT16P1	ART021	0.0341669	0.662565	0.065863	1.02397	1.85116e+08	1.87658e+08	2.0028e+08	1.9392e+08	0.123637	0.120615	0.205534	0.147263	0	4	10	4	New
E3-60	E05	144	140	136	132	6	1	NA	ART054E05	ITPK1	ART054	0.120697	0.662565	0.0658652	1.08726	1.93103e+08	2.58548e+08	1.94854e+08	1.93976e+08	0.164951	0.563535	0.14914	0.144267	0	20	0	1	PC Outlier
E3-60	E04	94	90	86	82	5	2	NA	ART050E04	NRBF2	ART050	0.0311604	0.662565	0.0659074	1.02183	1.5752e+08	1.66579e+08	1.65416e+08	1.59802e+08	-0.128881	-0.0706858	-0.0871514	-0.135325	0	0	0	0	PC Outlier
D4-116	H10	80	76	72	68	4	1	NA	ART071H10	RAE1	ART071	0.0307746	0.665846	0.0662783	1.02156	1.92886e+08	1.93107e+08	1.97255e+08	2.05384e+08	0.150193	0.145667	0.171353	0.225884	0	1	4	2	New
E2-117	A03	125	121	117	113	2	4	NA	ART025A03	RHOF	ART025	0.0258718	0.666292	0.0663672	1.01809	1.66577e+08	1.73556e+08	1.7357e+08	1.73277e+08	-0.0285996	0.00790985	-0.000972545	-0.0151205	0	3	4	2	New
D4-116	B12	15	11	7	3	2	1	NAsd+	ART070B12	G6PC2	ART070	0.052589	0.666684	0.0665674	1.03712	1.91661e+08	1.91604e+08	1.9315e+08	2.17017e+08	0.141	0.134391	0.141006	0.30537	1	0	0	0	PC Outlier
E3-60	H01	192	188	184	180	4	2	NA	ART050H01	NT5C3	ART050	0.0267601	0.666684	0.0665726	1.01872	1.35563e+08	1.41235e+08	1.41671e+08	1.38996e+08	-0.345451	-0.3088	-0.310705	-0.336568	0	0	0	0	PC Outlier
E3-60	H06	32	28	24	20	1	4	NA	ART043H06	CD99L2	ART043	0.0326553	0.666684	0.0665885	1.02289	1.65738e+08	1.68996e+08	1.78508e+08	1.70552e+08	-0.0555135	-0.0499057	0.0227342	-0.041403	0	0	1	0	PC Outlier
D8-97	C11	45	41	37	33	1	6	NA	ART127C11	KIAA0125	ART127	0.0268068	0.666684	0.0665965	1.01875	1.94383e+08	1.99528e+08	2.04599e+08	2.00688e+08	0.125816	0.143187	0.175149	0.139531	0	3	6	0	New
E6-101	E09	110	106	102	98	2	1	A-specific	ART106E09	DCAF15	ART106	0.0290044	0.666684	0.0666291	1.02031	195916316	2.06043e+08	1.99626e+08	2.00077e+08	0.151428	0.217438	0.164133	0.159725	0	6	5	4	New
E1-127	C10	127	123	119	115	3	6	NA	ART003C10	COX7B	ART003	0.0239447	0.667333	0.0668184	1.01674	168668964	172725471	175582584	177385761	0.00342876	0.0205307	0.0268323	0.0347575	0	0	0	0	PC Outlier
D4-116	E10	128	124	120	116	6	3	NA	ART066E10	RTN4IP1	ART066	0.027688	0.667333	0.0669416	1.01938	1.48575e+08	1.51012e+08	1.50091e+08	1.56737e+08	-0.226366	-0.209073	-0.222872	-0.164088	0	1	1	0	PC Outlier
E2-117	F03	128	124	120	116	2	5	NA	ART022F03	TCL6	ART022	0.0314415	0.667333	0.0669813	1.02203	1.78809e+08	1.81832e+08	1.92021e+08	1.87064e+08	0.0736311	0.0751124	0.144779	0.0953267	0	2	7	1	New
E1-127	C07	31	27	23	19	3	6	A-specific	ART003C07	GNG4	ART003	0.0236947	0.667333	0.0669912	1.01656	176370939	181039482	183492270	185061132	0.0678471	0.0883542	0.0904018	0.0958692	0	0	0	0	PC Outlier
E1-127	F11	48	44	40	36	5	1	A-specific	ART017F11	JAKMIP2	ART017	0.0251952	0.667333	0.0670057	1.01762	184068135	190543779	189354438	194287968	0.129474	0.162172	0.135772	0.166064	0	0	0	1	PC Outlier
D4-116	A08	64	60	56	52	3	3	NA	ART066A08	MAB21L1	ART066	0.0260647	0.667333	0.0670639	1.01823	1.45407e+08	1.47021e+08	1.47664e+08	1.52874e+08	-0.257464	-0.247706	-0.246398	-0.200092	0	0	0	2	PC Outlier
E1-127	B11	47	43	39	35	5	1	NA	ART017B11	AMPD2	ART017	0.0251417	0.667333	0.067138	1.01758	185790708	190457280	195442992	193636098	0.142913	0.161517	0.18143	0.161215	0	1	3	2	New
D9-101	H07	29	25	21	17	6	6	NA	ART147H07	LIMK1	ART147	0.164163	0.667333	0.0671864	1.12052	1.97339e+08	1.9439e+08	1.95484e+08	2.94265e+08	0.128447	0.097459	0.103858	0.676513	0	0	1	51	PC Outlier
E3-60	A08	141	137	133	129	5	2	NA	ART050A08	FAM189A1	ART050	0.0301649	0.667333	0.0672043	1.02113	1.6865e+08	1.77679e+08	1.7723e+08	1.71261e+08	-0.0303871	0.0223786	0.012372	-0.0354171	0	0	0	0	PC Outlier
E1-127	B07	175	171	167	163	2	6	NA	ART001B07	RPL39L	ART001	0.0254432	0.667333	0.0672147	1.01779	174842424	180124938	183620349	181739808	0.0552895	0.0810478	0.0914085	0.0697418	0	0	0	0	PC Outlier
E3-60	G01	15	11	7	3	6	2	NA	ART051G01	ART5	ART051	0.0321099	0.667333	0.0672256	1.02251	1.59287e+08	1.68986e+08	1.67601e+08	1.61081e+08	-0.112789	-0.0499873	-0.0682191	-0.12383	0	1	0	2	PC Outlier
E7-89	F09	112	108	104	100	5	2	NA	ART122F09	VPS36	ART122	0.0245794	0.667333	0.0672293	1.01718	1.75934e+08	1.82934e+08	1.80588e+08	1.83376e+08	-0.010025	0.0262937	0.000612441	0.0167569	0	3	1	0	PC Outlier
E5-104	G04	94	90	86	82	1	1	NA	ART088G04	noID	ART088	0.0325493	0.66737	0.0672776	1.02282	1.93303e+08	1.97348e+08	2.07974e+08	2.04755e+08	0.142413	0.133408	0.20963	0.181847	0	2	5	4	New
E2-117	H03	128	124	120	116	4	2	A-specific	ART032H03	TRMU	ART032	0.0458959	0.667774	0.0673716	1.03232	1.64008e+08	1.79289e+08	1.64553e+08	1.76045e+08	-0.051028	0.0547947	-0.0779327	0.00774177	0	8	3	5	New
E1-127	G07	31	27	23	19	6	3	NA	ART012G07	C2orf83	ART012	0.0260489	0.667774	0.0674076	1.01822	140944437	143465634	145550898	150984486	-0.255639	-0.247245	-0.243794	-0.197732	0	0	1	1	PC Outlier
E6-101	B11	47	43	39	35	2	2	NA	ART103B11	UBE3B	ART103	0.0316117	0.667999	0.0674749	1.02215	1.87947e+08	1.98786e+08	1.92767e+08	1.90633e+08	0.0915124	0.165708	0.113695	0.0899697	0	4	4	1	New
E7-89	H06	32	28	24	20	4	2	NA	ART122H06	IL6R	ART122	0.024113	0.668044	0.0675702	1.01685	1.80917e+08	1.86066e+08	1.8798e+08	1.88154e+08	0.0302674	0.0507896	0.058491	0.0538607	1	0	1	0	PC Outlier
E3-60	G02	158	154	150	146	4	1	A-specific	ART053G02	FBXL17	ART053	0.0417702	0.668044	0.0675838	1.02938	1.9112e+08	1.9316e+08	2.11412e+08	1.96891e+08	0.150059	0.142899	0.266801	0.165788	0	1	4	3	New
E3-60	D07	175	171	167	163	1	3	NA	ART046D07	MBL2	ART046	0.0260891	0.668044	0.0676136	1.01825	1.49018e+08	1.51475e+08	1.55108e+08	1.57012e+08	-0.208931	-0.207813	-0.179976	-0.160736	0	3	4	2	New
D8-97	H01	13	9	5	1	6	3	NA	ART138H01	FGFR1	ART138	0.183812	0.668115	0.0677234	1.13588	1.71561e+08	2.73239e+08	1.66647e+08	1.7146e+08	-0.0543603	0.596762	-0.12085	-0.087555	12	82	3	4	PC Outlier
D9-101	A11	160	156	152	148	3	3	NA	ART156A11	DCDC1	ART156	0.0311942	0.668115	0.0677373	1.02186	1.55871e+08	1.61243e+08	1.56379e+08	1.65745e+08	-0.211876	-0.172258	-0.218149	-0.151638	0	2	2	1	New
D4-116	H04	96	92	88	84	1	3	NA	ART064H04	DNAJC1	ART064	0.0445539	0.668115	0.0677609	1.03136	1.57545e+08	1.57515e+08	1.59164e+08	1.74975e+08	-0.141798	-0.148247	-0.138197	-0.00528777	0	0	0	9	PC Outlier
D4-116	C12	13	9	5	1	4	3	NA	ART065C12	SUV39H2	ART065	0.0344782	0.668115	0.0677994	1.02419	1.4729e+08	1.48821e+08	1.48397e+08	1.58951e+08	-0.238895	-0.230151	-0.239247	-0.143852	0	1	0	0	PC Outlier
D9-101	F08	144	140	136	132	5	6	NA	ART146F08	IL17D	ART146	0.0255726	0.668572	0.0678904	1.01788	1.96998e+08	1.98905e+08	2.01366e+08	2.08199e+08	0.125951	0.130584	0.146626	0.177361	0	0	2	2	New
E1-127	G08	142	138	134	130	1	1	NA	ART016G08	CNOT3	ART016	0.024514	0.669014	0.06798	1.01714	183854799	188427429	192765672	192050838	0.127801	0.146059	0.161531	0.149356	0	1	2	2	New
D4-116	D09	93	89	85	81	3	6	NA	ART057D09	GPR180	ART057	0.0453525	0.669639	0.0680884	1.03194	1.73736e+08	1.73017e+08	1.91483e+08	1.77871e+08	-0.000659017	-0.0128201	0.128507	0.0183937	0	0	3	1	PC Outlier
E1-127	C01	15	11	7	3	3	2	NA	ART015C01	ANKRD50	ART015	0.0276416	0.669712	0.0682137	1.01934	166620780	175107294	186277167	160218729	-0.0141974	0.040289	0.112133	-0.11209	0	1	1	0	PC Outlier
E7-89	B03	127	123	119	115	2	2	NA	ART121B03	ZNF485	ART121	0.0235435	0.669712	0.0682251	1.01645	1.8131e+08	1.85815e+08	1.86644e+08	1.90771e+08	0.033399	0.0488373	0.0481967	0.0737934	0	0	2	0	PC Outlier
E1-127	F08	144	140	136	132	2	4	A-specific	ART007F08	NGFRAP1	ART007	0.0465542	0.669712	0.0682301	1.0328	159762708	165439863	161480088	179364510	-0.0748351	-0.0416433	-0.0939612	0.0507618	0	2	2	4	New
D4-116	C11	45	41	37	33	1	5	NA	ART058C11	EIF4E2	ART058	0.0257221	0.669805	0.0682901	1.01799	1.81184e+08	1.85683e+08	1.87264e+08	1.84525e+08	0.0598946	0.0891098	0.0963606	0.0713795	0	5	4	2	New
E6-101	G07	174	170	166	162	1	3	NA	ART100G07	ENTHD1	ART100	0.0236356	0.669805	0.0683291	1.01652	1.38331e+08	1.41786e+08	1.41259e+08	1.43028e+08	-0.350686	-0.321797	-0.334822	-0.324533	0	3	2	0	New
D9-101	C11	45	41	37	33	4	2	NA	ART158C11	ABCC8	ART158	0.0842888	0.670403	0.0684737	1.06017	1.94803e+08	1.95e+08	1.94234e+08	2.40535e+08	0.109788	0.101982	0.0946037	0.385644	0	1	1	0	PC Outlier
E3-60	B11	47	43	39	35	2	2	NA	ART049B11	FA2H	ART049	0.0313015	0.670403	0.0684797	1.02193	1.5752e+08	1.66773e+08	1.65763e+08	1.59329e+08	-0.128881	-0.0690059	-0.0841277	-0.139606	0	0	0	0	PC Outlier
E6-101	C05	61	57	53	49	1	2	A-specific	ART103C05	UGP2	ART103	0.0358954	0.670922	0.0685776	1.02519	1.96079e+08	1.94422e+08	2.03506e+08	2.11522e+08	0.152626	0.133685	0.191904	0.239977	0	2	10	10	New
E7-89	C02	157	153	149	145	4	2	NA	ART122C02	NFYC	ART122	0.0463751	0.671159	0.0686466	1.03267	1.96627e+08	2.14974e+08	1.9586e+08	2.10163e+08	0.1504	0.259135	0.117732	0.213458	2	9	0	5	New
D4-116	B11	47	43	39	35	5	3	NA	ART065B11	TGDS	ART065	0.0459139	0.671275	0.0687583	1.03234	1.47747e+08	1.48741e+08	1.48354e+08	1.6443e+08	-0.234431	-0.230927	-0.239666	-0.0949598	0	0	0	1	PC Outlier
E3-60	B10	126	122	118	114	3	2	NA	ART051B10	AKTIP	ART051	0.0441767	0.671275	0.0687939	1.03109	1.68889e+08	1.8752e+08	1.7518e+08	1.69746e+08	-0.0283441	0.100149	-0.0044142	-0.0482372	0	5	1	0	PC Outlier
E7-89	E10	78	74	70	66	2	4	NA	ART115E10	COMMD3	ART115	0.0298395	0.671275	0.0688155	1.0209	1.74075e+08	1.84441e+08	1.80979e+08	1.77725e+08	-0.0253533	0.0381299	0.00373347	-0.0284046	0	5	1	2	New
E1-127	B06	31	27	23	19	5	6	NA	ART002B06	noID	ART002	0.0243636	0.671275	0.0688458	1.01703	167423238	171380007	172724310	177894648	-0.00726599	0.00924865	0.0031537	0.0388904	0	0	0	0	PC Outlier
D4-116	E12	14	10	6	2	2	5	NAsd+	ART058E12	MTX2	ART058	0.0483436	0.671275	0.0688924	1.03408	1.66085e+08	1.6666e+08	1.66987e+08	1.86136e+08	-0.0656379	-0.0668256	-0.0689777	0.0839204	0	1	0	0	PC Outlier
D4-116	D07	29	25	21	17	3	6	NA	ART057D07	PRAP1	ART057	0.0296707	0.671275	0.0689445	1.02078	1.82276e+08	1.90348e+08	1.88568e+08	1.83512e+08	0.0685684	0.124909	0.106373	0.0634344	0	2	3	1	New
D4-116	E03	80	76	72	68	6	3	NA	ART066E03	NDRG2	ART066	0.0285863	0.671275	0.0689726	1.02001	1.4471e+08	1.45829e+08	1.46632e+08	1.53794e+08	-0.26439	-0.259458	-0.25651	-0.191443	0	0	0	1	PC Outlier
E3-60	G03	79	75	71	67	6	2	NA	ART051G03	C14orf105	ART051	0.0308196	0.671317	0.0690219	1.02159	1.40818e+08	1.48812e+08	1.48226e+08	1.4252e+08	-0.29059	-0.233404	-0.245458	-0.30045	0	0	0	0	PC Outlier
E3-60	C06	29	25	21	17	1	5	NA	ART040C06	CPSF4	ART040	0.0249003	0.671358	0.0691288	1.01741	1.69797e+08	1.74821e+08	1.73994e+08	1.78972e+08	-0.020604	-0.0010188	-0.0142158	0.0281234	0	4	3	6	New
D8-97	E07	174	170	166	162	2	5	NA	ART130E07	GTF3C4	ART130	0.0488663	0.671358	0.0691539	1.03445	1.80123e+08	1.81316e+08	2.0251e+08	1.85867e+08	0.0158995	0.00510208	0.160349	0.0288468	0	5	6	3	New
E3-60	H06	32	28	24	20	4	2	NA	ART050H06	USP36	ART050	0.0301708	0.671358	0.0691607	1.02113	1.52453e+08	1.60314e+08	1.60739e+08	1.54595e+08	-0.176053	-0.125991	-0.128534	-0.183121	0	0	0	0	PC Outlier
D4-116	A06	29	25	21	17	5	1	NA	ART071A06	PTENP1	ART071	0.0257263	0.671512	0.0692215	1.01799	1.87212e+08	1.91566e+08	1.89004e+08	1.95497e+08	0.107116	0.13411	0.109704	0.154712	0	3	1	4	New
E3-60	F08	144	140	136	132	5	2	NA	ART050F08	SUSD4	ART050	0.0301487	0.67224	0.0693864	1.02112	1.45326e+08	1.52595e+08	1.53449e+08	1.47361e+08	-0.24513	-0.197189	-0.195498	-0.252256	0	0	2	0	PC Outlier
D4-116	G08	63	59	55	51	6	4	NA	ART063G08	ASB1	ART063	0.0645774	0.67224	0.0694012	1.04578	1.63257e+08	1.6325e+08	1.89719e+08	1.64311e+08	-0.0904123	-0.0966491	0.115152	-0.0960074	0	1	3	0	PC Outlier
E1-127	C06	175	171	167	163	3	6	NA	ART003C06	HOPX	ART003	0.0238964	0.67224	0.0694544	1.0167	166231278	171162639	173570319	173325006	-0.0175739	0.00741766	0.0102028	0.00134711	0	0	0	0	PC Outlier
D8-97	A02	157	153	149	145	5	3	NA	ART137A02	KRT6A	ART137	0.0239403	0.67224	0.0695105	1.01673	1.58663e+08	1.63089e+08	1.62329e+08	1.6729e+08	-0.167122	-0.147743	-0.158728	-0.123073	0	2	4	2	New
E3-60	E08	64	60	56	52	6	2	NA	ART051E08	SULT1A1	ART051	0.0342513	0.67224	0.0695212	1.02403	1.48363e+08	1.58944e+08	1.56021e+08	1.49318e+08	-0.215289	-0.138375	-0.171517	-0.233223	0	2	1	0	PC Outlier
D9-101	C11	45	41	37	33	4	4	NA	ART152C11	SEL1L	ART152	0.0834745	0.672719	0.0696157	1.05957	1.78928e+08	1.77237e+08	1.79854e+08	2.21095e+08	-0.012846	-0.0358101	-0.0163667	0.264062	0	0	2	3	New
E7-89	A06	29	25	21	17	2	2	NA	ART121A06	GTSF1L	ART121	0.0307767	0.674128	0.0698324	1.02156	1.78933e+08	1.90594e+08	1.82127e+08	1.85979e+08	0.0143618	0.0854717	0.0128566	0.0370871	0	3	1	1	PC Outlier
E7-89	D08	143	139	135	131	1	2	NA	ART121D08	AP5S1	ART121	0.0230859	0.674128	0.0698679	1.01613	1.83761e+08	1.88659e+08	1.88853e+08	1.93147e+08	0.0527746	0.0707542	0.0651753	0.0916518	0	0	0	0	PC Outlier
E5-104	H10	125	121	117	113	6	1	NA	ART090H10	SRP9	ART090	0.0342854	0.674128	0.069901	1.02405	1.94479e+08	2.08806e+08	1.97858e+08	2.07901e+08	0.151167	0.214826	0.13769	0.203841	0	4	3	6	New
E7-89	E01	16	12	8	4	6	2	NA	ART123E01	ST8SIA3	ART123	0.0230565	0.674128	0.0699418	1.01611	1.77384e+08	1.83372e+08	1.82602e+08	1.84845e+08	0.00181735	0.0297473	0.0166115	0.0282628	0	0	0	0	PC Outlier
D4-116	F06	32	28	24	20	2	3	NA	ART064F06	B4GALT4	ART064	0.0287422	0.674157	0.0699899	1.02012	1.46551e+08	1.47899e+08	1.48212e+08	1.55873e+08	-0.246156	-0.239124	-0.241054	-0.172064	0	0	0	0	PC Outlier
E6-101	C01	15	11	7	3	3	5	NA	ART096C01	CREB3L1	ART096	0.02958	0.674227	0.070062	1.02071	1.82604e+08	1.89561e+08	1.83659e+08	1.91624e+08	0.0499107	0.0971537	0.0438677	0.0974506	0	1	0	0	PC Outlier
E7-89	D09	111	107	103	99	4	2	NA	ART122D09	GRPR	ART122	0.0228024	0.674227	0.0700873	1.01593	1.82546e+08	1.8741e+08	1.88032e+08	1.91323e+08	0.0432027	0.0611704	0.0588871	0.0779575	0	0	0	0	PC Outlier
D4-116	B12	15	11	7	3	2	6	NAc+	ART055B12	SPRY1	ART055	0.0302293	0.674775	0.0702098	1.02117	1.76204e+08	1.77809e+08	1.77935e+08	1.8829e+08	0.019688	0.026597	0.0226347	0.10052	0	0	0	0	PC Outlier
E1-127	F03	78	74	70	66	6	3	A-specific	ART012F03	ATXN7L1	ART012	0.0382297	0.674775	0.0702508	1.02685	137133135	142729155	138898233	150234408	-0.295189	-0.25467	-0.311289	-0.204917	0	1	0	5	PC Outlier
E3-60	A03	80	76	72	68	3	2	NA	ART051A03	SHISA2	ART051	0.029012	0.674775	0.0702796	1.02031	1.49016e+08	1.56711e+08	1.56538e+08	1.51291e+08	-0.208948	-0.158784	-0.166738	-0.214286	0	0	0	0	PC Outlier
E7-89	C11	159	155	151	147	3	2	NA	ART123C11	GXYLT1	ART123	0.0239029	0.675502	0.0704004	1.01671	1.7387e+08	1.79003e+08	1.77982e+08	1.83276e+08	-0.0270465	-0.00504158	-0.0203569	0.0159677	0	0	0	0	PC Outlier
D4-116	B06	31	27	23	19	2	1	NA	ART070B06	ASB4	ART070	0.0318628	0.676874	0.0706305	1.02233	1.91854e+08	1.98573e+08	1.92022e+08	2.02354e+08	0.142451	0.185938	0.132561	0.204442	1	6	2	2	New
D4-116	A01	16	12	8	4	3	4	NAc+	ART063A01	COPS5	ART063	0.0317974	0.676874	0.0706594	1.02228	1.77482e+08	1.78055e+08	1.79821e+08	1.90756e+08	0.030112	0.0285919	0.0378474	0.119289	0	0	0	3	PC Outlier
E3-60	F10	126	122	118	114	6	2	NA	ART051F10	CCNG1	ART051	0.0292237	0.676874	0.0707357	1.02046	1.54221e+08	1.62122e+08	1.62296e+08	1.56426e+08	-0.159416	-0.109819	-0.114623	-0.166134	0	1	0	0	PC Outlier
E1-127	A08	141	137	133	129	5	1	NA	ART017A08	ZFYVE20	ART017	0.0492487	0.676874	0.0707655	1.03473	184931667	207449928	189430578	190183689	0.136227	0.284813	0.136352	0.135261	0	3	2	3	New
E2-117	C04	93	89	85	81	4	3	A-specific	ART029C04	FLJ37201	ART029	0.0527244	0.676874	0.0708036	1.03722	1.3817e+08	1.57738e+08	1.42879e+08	1.39763e+08	-0.298348	-0.129957	-0.28169	-0.325223	0	7	2	3	New
E7-89	B01	14	10	6	2	3	2	NAsd+	ART123B01	RCCD1	ART123	0.0597525	0.676874	0.0708149	1.04229	1.80409e+08	1.84332e+08	2.10306e+08	1.81286e+08	0.0262127	0.0372778	0.2204	0.00021824	0	1	15	0	PC Outlier
E1-127	C09	109	105	101	97	4	3	NA	ART011C09	RAD51C	ART011	0.0259639	0.677136	0.0708876	1.01816	146827017	149213835	155784303	153306171	-0.196648	-0.190569	-0.145768	-0.175717	0	0	3	0	PC Outlier
D4-116	E04	112	108	104	100	6	3	NA	ART066E04	SIRT2	ART066	0.0242048	0.677329	0.070953	1.01692	1.58732e+08	1.61591e+08	1.60677e+08	1.65645e+08	-0.130965	-0.111385	-0.124552	-0.0843446	0	1	1	1	PC Outlier
E7-89	D11	47	43	39	35	1	2	NA	ART121D11	FAM110D	ART121	0.024115	0.677424	0.071035	1.01686	1.7846e+08	1.82902e+08	1.82876e+08	1.88845e+08	0.0105412	0.0260411	0.0187755	0.0591521	0	0	0	0	PC Outlier
E7-89	B11	47	43	39	35	5	2	NA	ART122B11	HRH2	ART122	0.0271286	0.677424	0.0711617	1.01898	1.73511e+08	1.78175e+08	1.769e+08	1.85346e+08	-0.030035	-0.0117342	-0.0291534	0.0321683	0	0	0	0	PC Outlier
E5-104	H10	80	76	72	68	1	2	NA	ART085H10	SYTL1	ART085	0.0277962	0.677424	0.071178	1.01945	1.48568e+08	1.58788e+08	1.55374e+08	1.53125e+08	-0.23733	-0.180228	-0.21103	-0.237344	0	1	4	1	PC Outlier
D4-116	C07	173	169	165	161	4	3	NA	ART065C07	FGFRL1	ART065	0.0285416	0.677424	0.0712461	1.01998	1.50436e+08	1.57539e+08	1.5134e+08	1.54946e+08	-0.208411	-0.14802	-0.210918	-0.180671	0	1	0	0	PC Outlier
D4-116	F12	16	12	8	4	2	1	NAc+	ART070F12	POU5F1	ART070	0.026434	0.677424	0.0712497	1.01849	1.94188e+08	1.95977e+08	1.96708e+08	2.05215e+08	0.159896	0.166951	0.167342	0.224699	0	0	0	0	PC Outlier
D9-101	E12	14	10	6	2	2	6	NAsd+	ART145E12	AIP	ART145	0.0232235	0.677424	0.0712633	1.01623	1.79157e+08	1.82335e+08	1.84245e+08	1.85797e+08	-0.0110049	0.0051	0.0184338	0.0131221	0	1	1	1	PC Outlier
E3-60	C10	127	123	119	115	3	2	NA	ART051C10	RPS2	ART051	0.0287456	0.677424	0.0712993	1.02012	1.59769e+08	1.68407e+08	1.67415e+08	1.6215e+08	-0.108427	-0.0549399	-0.0698219	-0.114282	0	1	0	0	PC Outlier
E7-89	C01	189	185	181	177	4	2	NA	ART122C01	CA5A	ART122	0.0236762	0.677424	0.0713253	1.01655	1.76439e+08	1.83461e+08	1.80824e+08	1.83842e+08	-0.00589087	0.0304445	0.00249971	0.0204119	0	3	2	0	New
E5-104	G09	110	106	102	98	1	2	A-specific	ART085G09	ADSS	ART085	0.0341241	0.67994	0.0716535	1.02393	181801098	1.92055e+08	1.96592e+08	1.85774e+08	0.0539113	0.0941853	0.128428	0.0414927	0	3	7	3	New
D4-116	B10	79	75	71	67	5	6	NA	ART056B10	MT1B	ART056	0.0298467	0.67994	0.0716855	1.0209	1.80279e+08	1.85491e+08	1.80844e+08	1.90048e+08	0.0526761	0.0876146	0.046031	0.113923	0	3	0	0	PC Outlier
E3-60	A10	77	73	69	65	2	2	NA	ART049A10	HAS3	ART049	0.0276734	0.67994	0.0717546	1.01937	1.62604e+08	1.70606e+08	1.70436e+08	1.65374e+08	-0.083052	-0.0362305	-0.0440272	-0.0858781	0	0	0	0	PC Outlier
E1-127	A06	29	25	21	17	2	2	NA	ART013A06	SNX12	ART013	0.0936833	0.67994	0.0717983	1.06709	169986303	170762418	171864468	216917514	0.0146527	0.00404033	-0.00404615	0.325014	0	0	0	0	PC Outlier
E1-127	B07	175	171	167	163	2	5	NA	ART004B07	SLC48A1	ART004	0.024155	0.67994	0.0718175	1.01688	166727088	171884169	174810051	173004399	-0.0132773	0.0134865	0.0204707	-0.00132398	0	0	0	0	PC Outlier
D4-116	B06	31	27	23	19	2	3	NA	ART064B06	B4GALT6	ART064	0.0289158	0.681021	0.0719772	1.02025	1.44991e+08	1.45786e+08	1.46889e+08	1.54571e+08	-0.261595	-0.259885	-0.253981	-0.184171	0	0	0	0	PC Outlier
D4-116	A05	144	140	136	132	3	6	NA	ART057A05	ZMYM5	ART057	0.0238606	0.681417	0.0720949	1.01668	1.75689e+08	1.78788e+08	1.77823e+08	1.83296e+08	0.0154686	0.0345196	0.0217299	0.0617381	0	1	0	0	PC Outlier
D9-101	G10	78	74	70	66	1	6	NA	ART145G10	SLC36A1	ART145	0.031384	0.681417	0.0721171	1.02199	1.94004e+08	1.9418e+08	1.97754e+08	2.09931e+08	0.103859	0.0959022	0.120512	0.189314	0	1	6	1	PC Outlier
E1-127	F01	14	10	6	2	6	4	NA	ART009F01	SAA1	ART009	0.0594871	0.681417	0.0721557	1.0421	160247574	161061408	163608381	188506521	-0.0704633	-0.0803393	-0.0750708	0.122482	0	0	0	0	PC Outlier
D8-97	B01	14	10	6	2	3	4	NAsd+	ART135B01	HDAC3	ART135	0.0228126	0.683314	0.0724022	1.01594	1.73282e+08	1.77798e+08	1.7962e+08	1.80231e+08	-0.0399603	-0.0231647	-0.0126978	-0.0155803	0	4	1	1	PC Outlier
D4-116	A11	45	41	37	33	2	3	NA	ART064A11	DCAF7	ART064	0.0275516	0.684403	0.07263	1.01928	1.57419e+08	1.59511e+08	1.58828e+08	1.66737e+08	-0.142947	-0.130074	-0.141248	-0.0748641	0	0	0	0	PC Outlier
D4-116	C07	31	27	23	19	3	3	NA	ART066C07	RCBTB1	ART066	0.0265125	0.684403	0.0726404	1.01855	1.5979e+08	1.60805e+08	1.62146e+08	1.69076e+08	-0.121382	-0.118423	-0.111423	-0.0547638	0	1	0	2	PC Outlier
D4-116	D12	15	11	7	3	1	4	NA	ART061D12	TTC29	ART061	0.0424139	0.684403	0.0726791	1.02984	1.66682e+08	1.67259e+08	1.67774e+08	1.84313e+08	-0.0604563	-0.0616492	-0.0621945	0.0697165	0	0	0	0	PC Outlier
D4-116	D06	31	27	23	19	1	5	NA	ART058D06	FAM109B	ART058	0.0257474	0.684403	0.0727007	1.01801	1.6851e+08	1.75003e+08	1.69934e+08	1.73579e+08	-0.0447238	0.00364959	-0.0437342	-0.0168445	0	5	0	0	PC Outlier
E2-117	E10	78	74	70	66	2	5	NA	ART022E10	PNRC2	ART022	0.029563	0.684592	0.0727838	1.0207	1.81434e+08	1.84035e+08	1.86728e+08	1.97783e+08	0.0946564	0.0924866	0.104455	0.175716	0	3	2	8	New
E5-104	A11	45	41	37	33	5	3	NA	ART083A11	LACC1	ART083	0.0395135	0.684592	0.0728339	1.02777	1.41986e+08	1.5166e+08	1.43259e+08	1.55524e+08	-0.302698	-0.24649	-0.32815	-0.214914	0	5	1	9	New
E3-60	A11	45	41	37	33	2	2	NA	ART049A11	HAX1	ART049	0.035715	0.684592	0.072858	1.02506	1.7893e+08	1.93601e+08	1.8738e+08	1.796e+08	0.0549765	0.146192	0.0927115	0.0331713	1	5	2	0	New
E3-60	D08	143	139	135	131	4	2	NA	ART050D08	DLX5	ART050	0.0364306	0.684771	0.0729609	1.02557	1.40404e+08	1.5222e+08	1.47452e+08	1.40457e+08	-0.294839	-0.200738	-0.253004	-0.321483	0	0	0	0	PC Outlier
E1-127	B06	31	27	23	19	2	6	NA	ART001B06	SNHG7	ART001	0.0230173	0.684771	0.0729863	1.01608	182877777	186998922	188512110	194141313	0.120114	0.13508	0.12934	0.164974	0	0	0	0	PC Outlier
E7-89	B10	126	122	118	114	3	5	NA	ART114B10	CCDC48	ART114	0.033417	0.684771	0.0730144	1.02343	1.74543e+08	1.84218e+08	1.76038e+08	1.85791e+08	-0.021479	0.0363835	-0.0361984	0.0356291	0	7	4	3	New
E1-127	C07	31	27	23	19	3	5	A-specific	ART006C07	C11orf41	ART006	0.0217928	0.685223	0.0731166	1.01522	168651801	173097081	174877326	176871285	0.00328195	0.0236312	0.0210258	0.0305671	0	0	0	0	PC Outlier
E7-89	B11	47	43	39	35	5	5	NA	ART113B11	HMGB3P1	ART113	0.0418608	0.685223	0.0731542	1.02944	1.91359e+08	2.10565e+08	1.9386e+08	1.9795e+08	0.111223	0.229239	0.102927	0.127084	1	7	4	2	New
D4-116	G04	94	90	86	82	4	1	NA	ART071G04	HAUS4	ART071	0.0396359	0.685279	0.073206	1.02785	1.96144e+08	2.05522e+08	1.93967e+08	2.10199e+08	0.174357	0.23556	0.147101	0.259317	1	4	1	3	New
E3-60	A12	13	9	5	1	2	6	NAsd+	ART037A12	KIAA1984	ART037	0.0601276	0.685759	0.0733031	1.04256	1.71593e+08	1.70895e+08	1.99352e+08	1.77453e+08	-0.0054262	-0.0337806	0.182063	0.0158213	0	1	5	0	PC Outlier
E3-60	A04	112	108	104	100	3	2	NA	ART051A04	CNOT8	ART051	0.0267757	0.686072	0.0733825	1.01873	1.33938e+08	1.40145e+08	1.40366e+08	1.36359e+08	-0.362856	-0.319979	-0.324062	-0.364201	0	0	0	0	PC Outlier
E3-60	C03	125	121	117	113	1	4	NA	ART043C03	SOCS6	ART043	0.0413877	0.686387	0.0735003	1.0291	1.73743e+08	1.84643e+08	1.72933e+08	1.89024e+08	0.0125337	0.0778465	-0.0230378	0.106955	0	1	2	8	New
D4-116	D11	47	43	39	35	1	3	NA	ART064D11	HEMK1	ART064	0.025443	0.686387	0.073508	1.01779	1.52801e+08	1.53924e+08	1.5503e+08	1.61187e+08	-0.185906	-0.181519	-0.176164	-0.123706	0	0	0	0	PC Outlier
D9-101	D04	95	91	87	83	1	6	NA	ART145D04	CLPTM1L	ART145	0.0439498	0.686599	0.0735765	1.03093	1.87717e+08	1.88389e+08	1.89008e+08	2.10524e+08	0.0563339	0.0522214	0.0552512	0.193378	0	0	0	7	PC Outlier
E3-60	C07	173	169	165	161	1	2	NA	ART049C07	TRDV2	ART049	0.0297276	0.686659	0.0736425	1.02082	1.56834e+08	1.65547e+08	1.65219e+08	1.58422e+08	-0.135184	-0.0796562	-0.0888716	-0.147842	0	0	0	0	PC Outlier
E1-127	C03	79	75	71	67	3	6	NA	ART003C03	LZIC	ART003	0.0226858	0.686659	0.0736877	1.01585	171475758	175878333	179109009	178975062	0.0272389	0.0466276	0.0555205	0.0476259	0	0	0	0	PC Outlier
E1-127	A12	13	9	5	1	2	5	NA	ART004A12	KRTAP19-4	ART004	0.0396848	0.686659	0.0737206	1.02789	163367595	170576010	180671814	163890999	-0.0426439	0.00246459	0.068054	-0.0793961	0	0	0	0	PC Outlier
E2-117	D01	13	9	5	1	3	5	NA	ART024D01	AXIN2	ART024	0.0403907	0.686794	0.0737811	1.02839	1.72848e+08	1.72891e+08	1.80207e+08	1.92915e+08	0.024709	0.00236977	0.0531665	0.139763	1	2	4	6	New
E6-101	A11	160	156	152	148	3	2	NA	ART105A11	APBA3	ART105	0.0290229	0.688104	0.0739678	1.02032	1.6543e+08	1.72601e+08	1.66085e+08	1.72841e+08	-0.0925888	-0.0380678	-0.101242	-0.0513876	0	3	2	4	New
E3-60	G11	46	42	38	34	1	2	NA	ART049G11	AGPAT2	ART049	0.0293632	0.689778	0.0742073	1.02056	1.6114e+08	1.69917e+08	1.69775e+08	1.62798e+08	-0.096107	-0.0420669	-0.0496314	-0.108533	0	0	0	0	PC Outlier
E1-127	G06	30	26	22	18	1	5	NA	ART004G06	SRP9	ART004	0.0590901	0.689778	0.07424	1.04181	163422873	164729106	166349790	192103992	-0.0421559	-0.0478547	-0.0510974	0.149755	0	0	0	0	PC Outlier
D9-101	G05	143	139	135	131	6	6	A-specific	ART147G05	GSTA5	ART147	0.0335173	0.690872	0.074482	1.0235	1.84154e+08	1.96757e+08	1.84937e+08	1.90321e+08	0.0286822	0.114926	0.023841	0.0478318	0	3	2	2	New
E1-127	A06	29	25	21	17	2	5	A-specific	ART004A06	E2F2	ART004	0.0891499	0.690872	0.0745519	1.06374	175438440	175558635	178105491	221723622	0.0601991	0.0440028	0.0474145	0.35663	0	0	0	1	PC Outlier
E1-127	D03	127	123	119	115	4	6	NA	ART002D03	noID	ART002	0.0214927	0.690872	0.074564	1.01501	165446505	169467615	171817722	173482119	-0.024401	-0.00694056	-0.0044386	0.00265427	0	0	0	0	PC Outlier
E1-127	D10	79	75	71	67	4	3	NA	ART011D10	C5orf48	ART011	0.0228928	0.690872	0.0745645	1.01599	155724363	158874102	160560549	165607029	-0.111771	-0.100066	-0.1022	-0.0643688	0	0	0	2	PC Outlier
E2-117	F06	174	170	166	162	6	4	NA	ART027F06	DACT3	ART027	0.0277954	0.690872	0.0745887	1.01945	1.71076e+08	1.7826e+08	1.81171e+08	1.7578e+08	0.00984654	0.0464915	0.0608627	0.00557142	0	2	7	5	New
E2-117	D09	111	107	103	99	4	2	NA	ART032D09	RPL21P44	ART032	0.0698313	0.691956	0.0747519	1.04959	1.71012e+08	2.04093e+08	1.74835e+08	1.73433e+08	0.00930813	0.241739	0.00950423	-0.0138245	0	10	7	2	New
E1-127	B10	79	75	71	67	5	4	NA	ART008B10	KRT8P12	ART008	0.021694	0.692858	0.0748957	1.01515	161716023	165327525	167010426	170918424	-0.0573031	-0.0426232	-0.0453793	-0.0188248	0	0	0	0	PC Outlier
D8-97	H04	96	92	88	84	4	1	NA	ART143H04	MAPK1	ART143	0.0214953	0.693761	0.0750396	1.01501	1.93164e+08	1.98062e+08	1.98555e+08	2.02186e+08	0.116738	0.132547	0.13189	0.150263	0	4	3	6	New
E5-104	H01	192	188	184	180	1	3	A-specific	ART082H01	MMAA	ART082	0.0460567	0.693972	0.0751088	1.03244	1.64042e+08	1.65397e+08	1.71125e+08	1.86633e+08	-0.0943807	-0.121399	-0.0717214	0.0481487	0	3	5	14	New
D4-116	A06	29	25	21	17	5	3	NA	ART065A06	GMPR2	ART065	0.0258808	0.694395	0.0752011	1.0181	1.51727e+08	1.51839e+08	1.55759e+08	1.59376e+08	-0.196077	-0.201188	-0.169397	-0.140003	0	0	1	3	PC Outlier
E2-117	A07	32	28	24	20	3	2	NA	ART033A07	CDKN3	ART033	0.0351979	0.694801	0.0752939	1.0247	1.60854e+08	1.75168e+08	1.65631e+08	1.65169e+08	-0.0790398	0.0212466	-0.0685144	-0.084258	0	6	5	1	New
E7-89	B12	174	170	166	162	3	3	A-specific	ART120B12	PELI2	ART120	0.0411983	0.694801	0.0754536	1.02897	1.5937e+08	1.64129e+08	1.76547e+08	1.60865e+08	-0.152677	-0.130201	-0.032038	-0.172197	0	3	7	1	New
E6-101	D01	13	9	5	1	3	1	NA	ART108D01	SRPR	ART108	0.027658	0.694801	0.0754838	1.01936	1.99084e+08	2.07397e+08	2.06449e+08	2.01112e+08	0.174567	0.226886	0.212619	0.16717	0	8	7	5	New
E6-101	D11	157	153	149	145	3	2	NA	ART105D11	CHKB-CPT1B	ART105	0.0215881	0.694801	0.0755352	1.01508	1.84792e+08	1.86846e+08	1.89001e+08	1.9256e+08	0.0670935	0.0763389	0.0852292	0.104477	0	1	4	1	PC Outlier
E3-60	D08	143	139	135	131	1	2	NA	ART049D08	GNPDA2	ART049	0.0301113	0.694801	0.0755448	1.02109	1.56267e+08	1.65136e+08	1.65086e+08	1.57354e+08	-0.140404	-0.0832442	-0.0900326	-0.157601	0	0	1	0	PC Outlier
E5-104	D03	77	73	69	65	3	6	NA	ART075D03	RRAGC	ART075	0.0430766	0.694801	0.0755597	1.03031	1.79803e+08	1.82894e+08	1.85654e+08	2.03591e+08	0.0379663	0.0236741	0.0458379	0.173617	0	2	5	6	New
D4-116	C11	45	41	37	33	1	3	NA	ART064C11	ERLIN1	ART064	0.0271152	0.694801	0.0756123	1.01897	1.47753e+08	1.49271e+08	1.49128e+08	1.56769e+08	-0.234369	-0.225803	-0.232159	-0.163801	0	0	0	0	PC Outlier
D9-101	H09	112	108	104	100	4	5	NA	ART149H09	CHP2	ART149	0.0226243	0.694801	0.0756166	1.01581	1.77443e+08	1.79416e+08	1.80596e+08	1.86927e+08	-0.0248713	-0.0181851	-0.0104301	0.0218743	0	0	0	3	PC Outlier
E2-117	G10	78	74	70	66	4	4	NA	ART026G10	TCTEX1D1	ART026	0.0283655	0.696735	0.0758737	1.01986	1.60519e+08	1.66637e+08	1.63339e+08	1.72494e+08	-0.0820504	-0.0507815	-0.0886178	-0.0216553	0	4	2	7	New
E1-127	D02	45	41	37	33	3	5	NA	ART006D02	C5orf60	ART006	0.0273791	0.697786	0.0761303	1.01916	160776495	164298591	171838620	166213233	-0.0657093	-0.0516301	-0.00426314	-0.0590975	0	0	2	0	PC Outlier
D9-101	E11	46	42	38	34	2	5	NA	ART148E11	HEPACAM	ART148	0.0218177	0.697786	0.0761566	1.01524	1.7697e+08	1.78699e+08	1.80941e+08	1.85513e+08	-0.0287264	-0.0239624	-0.00767675	0.0109128	0	1	3	1	PC Outlier
E6-101	H01	13	9	5	1	6	4	A-specific	ART099H01	PRKAA1	ART099	0.0232112	0.697786	0.0761769	1.01622	1.69215e+08	1.70485e+08	1.72667e+08	1.77972e+08	-0.0599493	-0.0558665	-0.0451699	-0.00917793	0	2	2	1	New
E7-89	C06	29	25	21	17	1	6	NA	ART109C06	TRIM32	ART109	0.056101	0.697786	0.076207	1.03965	1.80954e+08	1.80919e+08	184874474	2.1042e+08	0.0305633	0.0103177	0.0344574	0.215218	0	2	2	6	New
E3-60	C09	109	105	101	97	4	2	NA	ART050C09	PSMG1	ART050	0.0276045	0.697786	0.0762213	1.01932	1.73454e+08	1.83368e+08	1.81015e+08	1.75823e+08	0.0101335	0.0678493	0.0428553	0.00250969	0	1	0	0	PC Outlier
E3-60	A07	173	169	165	161	2	2	NA	ART049A07	GPM6A	ART049	0.0272319	0.698932	0.0763933	1.01905	1.6939e+08	1.77307e+08	1.78305e+08	1.7179e+08	-0.0240703	0.019356	0.0210942	-0.0309653	0	0	0	0	PC Outlier
E3-60	A11	160	156	152	148	3	2	NA	ART051A11	TSPAN15	ART051	0.0261117	0.699345	0.0764852	1.01826	1.38408e+08	1.45438e+08	1.44295e+08	1.40855e+08	-0.315488	-0.266492	-0.284236	-0.3174	0	0	0	0	PC Outlier
E3-60	B05	63	59	55	51	5	2	NA	ART050B05	UTP15	ART050	0.0274481	0.700854	0.0766971	1.01921	1.59047e+08	1.68272e+08	1.65665e+08	1.61345e+08	-0.114963	-0.0561011	-0.0849807	-0.121464	1	0	0	1	PC Outlier
D9-101	E02	48	44	40	36	6	4	NA	ART153E02	YWHAH	ART153	0.0401443	0.701049	0.0767652	1.02822	1.79405e+08	1.80145e+08	1.80662e+08	1.99481e+08	-0.0090085	-0.0123329	-0.00990441	0.115645	1	2	0	4	New
E1-127	C12	13	9	5	1	4	1	NA	ART017C12	USP16	ART017	0.0280216	0.701792	0.0769035	1.01961	194128398	204838947	212373621	190145898	0.206245	0.26654	0.301287	0.134974	0	2	0	1	PC Outlier
D9-101	F04	96	92	88	84	2	3	NA	ART154F04	HIST4H4	ART154	0.0209792	0.701792	0.0769405	1.01465	1.65131e+08	1.68407e+08	1.68572e+08	1.71363e+08	-0.128619	-0.10954	-0.10983	-0.10355	0	2	1	0	PC Outlier
E6-101	D07	29	25	21	17	3	3	A-specific	ART102D07	A1CF	ART102	0.0232222	0.702144	0.0770487	1.01623	1.50235e+08	1.52849e+08	1.52093e+08	1.57719e+08	-0.231585	-0.213405	-0.228213	-0.18347	0	4	0	5	New
D4-116	C05	143	139	135	131	3	1	NA	ART072C05	CABYR	ART072	0.0287091	0.702144	0.0771623	1.0201	1.9208e+08	2.02668e+08	1.96469e+08	1.93193e+08	0.144151	0.215386	0.165587	0.137606	0	2	4	0	New
D9-101	H03	128	124	120	116	4	6	NA	ART146H03	PPM1J	ART146	0.0225263	0.702144	0.0772271	1.01574	1.81597e+08	1.83286e+08	1.87688e+08	1.88683e+08	0.00850886	0.0126032	0.0451391	0.0353631	0	1	1	2	PC Outlier
E3-60	F06	32	28	24	20	5	2	NA	ART050F06	AP5M1	ART050	0.0290423	0.702144	0.0772467	1.02033	1.49118e+08	1.58099e+08	1.56527e+08	1.50292e+08	-0.207964	-0.14607	-0.166847	-0.223847	0	4	1	1	PC Outlier
E3-60	A09	109	105	101	97	5	2	NA	ART050A09	NT5DC1	ART050	0.0284475	0.702144	0.0773051	1.01991	1.78504e+08	1.89047e+08	1.86907e+08	1.80331e+08	0.0515366	0.111852	0.0890654	0.0390351	0	1	1	0	PC Outlier
E3-60	H11	157	153	149	145	6	1	NA	ART054H11	MAGEA9	ART054	0.0237988	0.702144	0.0773189	1.01663	1.90236e+08	1.9471e+08	1.94816e+08	2.01366e+08	0.143369	0.154436	0.148857	0.198211	0	3	0	2	New
D8-97	E12	192	188	184	180	6	6	NA	ART129E12	empty	ART129	0.0417961	0.702144	0.0773561	1.02939	1.8374e+08	1.85208e+08	2.03686e+08	1.89226e+08	0.0445806	0.0357404	0.168701	0.054689	0	0	3	1	PC Outlier
E3-60	C09	109	105	101	97	4	6	A-specific	ART038C09	RAB33A	ART038	0.031326	0.702144	0.0774347	1.02195	1.86724e+08	1.96329e+08	1.98982e+08	1.87813e+08	0.116489	0.166376	0.179387	0.0976816	0	8	2	2	New
E7-89	H08	144	140	136	132	1	2	NA	ART121H08	TMEM179B	ART121	0.0215376	0.702144	0.0774729	1.01504	1.72295e+08	1.77538e+08	1.76363e+08	1.80572e+08	-0.0401763	-0.0168967	-0.0335416	-0.00547765	0	0	0	0	PC Outlier
D4-116	C02	157	153	149	145	1	1	NA	ART070C02	WDR53	ART070	0.0389602	0.702144	0.0775139	1.02737	1.82592e+08	1.86166e+08	1.82155e+08	1.9906e+08	0.0710631	0.0928543	0.0564516	0.180764	0	4	0	5	New
E3-60	C11	45	41	37	33	1	2	NA	ART049C11	CLEC1A	ART049	0.0270683	0.702144	0.0775291	1.01894	1.69509e+08	1.78271e+08	1.77769e+08	1.71681e+08	-0.0230535	0.0271799	0.016747	-0.0318824	0	0	0	0	PC Outlier
E5-104	D05	141	137	133	129	3	5	NA	ART078D05	41158	ART078	0.0223414	0.702144	0.0775424	1.01561	1.68521e+08	1.74362e+08	1.77471e+08	1.76168e+08	-0.0555244	-0.0452505	-0.0191936	-0.0351049	0	5	1	1	PC Outlier
E2-117	G07	31	27	23	19	6	4	NA	ART027G07	EPB41L4A	ART027	0.0221999	0.702446	0.0776226	1.01551	1.68085e+08	1.75256e+08	1.73492e+08	1.75035e+08	-0.0156025	0.0219715	-0.00161928	-0.000559891	0	2	1	2	New
E3-60	E10	78	74	70	66	2	2	NA	ART049E10	RBM11	ART049	0.0274883	0.703142	0.0777465	1.01924	1.55169e+08	1.63556e+08	1.6276e+08	1.56913e+08	-0.150576	-0.0971095	-0.110511	-0.161644	0	0	0	0	PC Outlier
E1-127	E11	46	42	38	34	2	5	NA	ART004E11	LOC646938	ART004	0.0341942	0.706156	0.0781572	1.02398	166422690	167729706	181972332	172953540	-0.0159136	-0.0218119	0.0784017	-0.00174816	0	0	3	1	PC Outlier
E2-117	D04	95	91	87	83	4	3	NA	ART029D04	noID	ART029	0.0256532	0.706156	0.0781742	1.01794	1.43774e+08	1.51021e+08	1.50157e+08	1.47933e+08	-0.24099	-0.192739	-0.210016	-0.243257	0	4	2	3	New
E7-89	C10	77	73	69	65	4	6	NA	ART110C10	ACSL4	ART110	0.116992	0.709242	0.0786163	1.08447	1.8635e+08	2.50724e+08	1.87979e+08	1.85105e+08	0.0729567	0.481069	0.0584865	0.0302915	1	11	7	6	New
D8-97	A05	144	140	136	132	3	1	NA	ART144A05	EPHA5	ART144	0.0448601	0.709242	0.0786185	1.03158	1.9813e+08	1.98481e+08	2.02673e+08	2.23918e+08	0.153359	0.135601	0.16151	0.297546	0	2	4	6	New
E5-104	C11	45	41	37	33	4	5	A-specific	ART077C11	WDFY3	ART077	0.0363425	0.709242	0.078658	1.02551	1.73761e+08	1.88462e+08	1.71723e+08	1.90107e+08	-0.0113417	0.0669423	-0.0666944	0.0747548	0	6	0	12	New
E6-101	H11	48	44	40	36	1	1	NA	ART106H11	SCMH1	ART106	0.0381149	0.710034	0.0787934	1.02677	1.95712e+08	2.12441e+08	1.97498e+08	1.99268e+08	0.149921	0.261551	0.148677	0.153879	0	1	1	1	PC Outlier
D4-116	A12	13	9	5	1	2	6	NAsd+	ART055A12	CCDC94	ART055	0.0476749	0.713135	0.0792486	1.0336	1.69817e+08	1.69595e+08	1.70828e+08	1.90865e+08	-0.0335732	-0.0416418	-0.0361706	0.120117	0	0	0	0	PC Outlier
E1-127	B06	31	27	23	19	2	5	NA	ART004B06	C16orf52	ART004	0.0209363	0.713135	0.0792497	1.01462	176250627	180096570	181554120	186558318	0.0668626	0.0808205	0.0750822	0.107494	0	0	0	0	PC Outlier
D4-116	E03	126	122	118	114	5	3	NA	ART065E03	EIF2B2	ART065	0.0289616	0.713135	0.0792805	1.02028	1.46743e+08	1.54616e+08	1.4732e+08	1.50665e+08	-0.244263	-0.175048	-0.249759	-0.221097	0	1	0	0	PC Outlier
E6-101	B03	127	123	119	115	5	6	NA	ART092B03	ZNF785	ART092	0.0251889	0.713569	0.0793765	1.01761	1.84217e+08	184679811	1.87764e+08	1.95737e+08	0.0625989	0.0595173	0.0757597	0.128087	0	0	0	1	PC Outlier
E1-127	B10	79	75	71	67	2	5	NA	ART004B10	LCE3E	ART004	0.020775	0.714747	0.0795553	1.0145	174250773	178414281	181331064	182142297	0.0503993	0.0672809	0.0733086	0.0729333	0	0	0	0	PC Outlier
E1-127	B05	63	59	55	51	2	6	NA	ART001B05	FDX1L	ART001	0.0213917	0.714808	0.0796583	1.01494	168736815	173030076	173387430	178581222	0.004009	0.0230727	0.00868186	0.0444477	0	0	0	1	PC Outlier
E3-60	A01	189	185	181	177	2	2	NA	ART049A01	PSMB7	ART049	0.0334366	0.714808	0.0796641	1.02345	1.76423e+08	1.82966e+08	1.91177e+08	1.777e+08	0.0346186	0.0646825	0.121654	0.0178293	0	1	4	2	New
E6-101	B01	14	10	6	2	3	3	NAsd+	ART102B01	IGHV7-81	ART102	0.0362582	0.714808	0.0797055	1.02545	1.45238e+08	1.4232e+08	1.52785e+08	1.56532e+08	-0.280395	-0.316374	-0.221662	-0.194374	0	1	5	3	New
E3-60	D02	159	155	151	147	4	2	NA	ART050D02	PBLD	ART050	0.0275062	0.715473	0.0798598	1.01925	1.56049e+08	1.64964e+08	1.63519e+08	1.57506e+08	-0.142422	-0.084747	-0.103793	-0.156206	0	0	0	0	PC Outlier
E7-89	G06	30	26	22	18	4	5	NA	ART113G06	GHRH	ART113	0.0232637	0.715473	0.0798753	1.01626	1.72093e+08	1.78607e+08	1.7918e+08	1.76681e+08	-0.041871	-0.00824261	-0.0106771	-0.036902	0	6	1	1	PC Outlier
E1-127	F07	176	172	168	164	2	1	NA	ART016F07	TRPC1	ART016	0.0211946	0.715558	0.0799521	1.0148	182956599	187279353	191158020	190690560	0.120736	0.137242	0.149448	0.139101	0	0	0	0	PC Outlier
E6-101	C02	157	153	149	145	1	2	NA	ART103C02	ADSSL1	ART103	0.0320126	0.715558	0.0799952	1.02244	1.92001e+08	2.05179e+08	1.96433e+08	1.93392e+08	0.122302	0.211377	0.14087	0.110697	0	5	7	1	New
D9-101	C11	45	41	37	33	1	2	NA	ART157C11	UGT1A3	ART157	0.0931473	0.715558	0.0800282	1.06669	1.96459e+08	1.95162e+08	1.9586e+08	2.49017e+08	0.122002	0.103182	0.106626	0.435641	0	0	0	0	PC Outlier
D8-97	G03	126	122	118	114	1	6	NA	ART127G03	CDHR5	ART127	0.0227894	0.715945	0.0801194	1.01592	1.96475e+08	1.98942e+08	2.05152e+08	2.05564e+08	0.141263	0.138948	0.179045	0.174162	0	2	7	3	New
E7-89	A01	189	185	181	177	2	6	NA	ART109A01	SMG8	ART109	0.02643	0.715959	0.0801958	1.01849	1.738e+08	1.84435e+08	1.77454e+08	1.79129e+08	-0.0276322	0.0380862	-0.024643	-0.0170497	0	11	2	4	New
E7-89	F05	64	60	56	52	5	2	NA	ART122F05	HTR5A	ART122	0.0203251	0.715959	0.0802606	1.01419	1.74631e+08	1.79432e+08	1.79201e+08	1.82624e+08	-0.0207524	-0.001594	-0.0105137	0.0108256	0	0	0	0	PC Outlier
E1-127	A07	32	28	24	20	3	1	NA	ART018A07	TTK	ART018	0.0201127	0.715959	0.0802978	1.01404	187172721	192127968	193616370	196058349	0.153604	0.174117	0.167883	0.17915	2	1	0	0	PC Outlier
D4-116	D06	31	27	23	19	1	6	A-specific	ART055D06	MAPK10	ART055	0.0248022	0.715959	0.0804239	1.01734	1.79736e+08	1.81192e+08	1.81637e+08	1.89956e+08	0.0483181	0.0537882	0.052346	0.113227	0	1	0	0	PC Outlier
D4-116	F08	144	140	136	132	5	3	NA	ART065F08	ZNF830	ART065	0.021665	0.715959	0.0804409	1.01513	1.58825e+08	1.60761e+08	1.60826e+08	1.65761e+08	-0.130117	-0.118812	-0.123213	-0.0833311	0	0	0	0	PC Outlier
E6-101	B03	127	123	119	115	5	5	NA	ART095B03	EDC3	ART095	0.024952	0.715959	0.0804489	1.01745	1.71776e+08	1.73449e+08	1.73798e+08	1.82463e+08	-0.0382774	-0.0309971	-0.0357518	0.0267729	0	0	0	0	PC Outlier
E1-127	E12	14	10	6	2	5	3	NA	ART011E12	LOC642947	ART011	0.0214098	0.715959	0.080456	1.01495	155984166	157900086	162289008	165170241	-0.109366	-0.108938	-0.0867522	-0.0681789	0	4	1	4	New
D8-97	F04	110	106	102	98	6	2	NA	ART141F04	RUFY3	ART141	0.0507758	0.71654	0.0805691	1.03582	1.89546e+08	1.94543e+08	2.16962e+08	1.89165e+08	0.0894588	0.106687	0.259795	0.0542219	1	4	9	3	New
E1-127	D06	31	27	23	19	4	6	NA	ART002D06	GNG10	ART002	0.0199757	0.716893	0.0806568	1.01394	167917302	172067004	173473839	176368671	-0.00301489	0.0150203	0.00940066	0.0264616	0	0	0	0	PC Outlier
E5-104	F01	14	10	6	2	6	5	NA	ART078F01	ECSIT	ART078	0.03539	0.71708	0.080749	1.02483	1.77652e+08	1.87265e+08	1.95142e+08	1.79568e+08	0.020601	0.0577462	0.11775	-0.00752338	0	6	8	4	New
D4-116	E10	78	74	70	66	2	5	NA	ART058E10	ZNF483	ART058	0.0241663	0.71708	0.0808098	1.01689	1.83105e+08	1.90652e+08	1.84841e+08	1.8732e+08	0.0751151	0.127208	0.0775712	0.0930653	0	4	1	3	New
E2-117	E04	112	108	104	100	6	2	NA	ART033E04	UPP1	ART033	0.0336627	0.71708	0.0808761	1.02361	1.58481e+08	1.72132e+08	1.6652e+08	1.59384e+08	-0.100483	-0.00397238	-0.0607949	-0.135694	0	5	8	2	New
D4-116	H09	112	108	104	100	1	6	NA	ART055H09	MRPL44	ART055	0.0204118	0.71708	0.0809119	1.01425	1.74133e+08	1.76071e+08	1.7678e+08	1.80989e+08	0.00263147	0.012421	0.0132441	0.0434647	0	0	0	0	PC Outlier
E1-127	D04	109	105	101	97	3	2	NA	ART015D04	PAPOLG	ART015	0.0347681	0.71708	0.0809175	1.02439	173700234	176020956	190746765	178980291	0.0458339	0.047797	0.146341	0.047668	0	1	1	0	PC Outlier
E7-89	F03	128	124	120	116	2	4	A-specific	ART115F03	C17orf102	ART115	0.0252812	0.718086	0.0811088	1.01768	1.80064e+08	1.87162e+08	1.89322e+08	1.83559e+08	0.023454	0.0592577	0.0687523	0.0181955	0	4	5	1	New
E1-127	E02	48	44	40	36	6	1	A-specific	ART018E02	PPFIBP2	ART018	0.0207818	0.718086	0.0811271	1.01451	188065404	194523039	194439483	195869061	0.160469	0.191991	0.174004	0.177757	0	2	0	0	PC Outlier
E3-60	C04	93	89	85	81	1	2	NA	ART049C04	RASD1	ART049	0.0288992	0.718112	0.0811979	1.02023	1.7302e+08	1.81077e+08	1.83829e+08	1.74478e+08	0.00651907	0.0497092	0.0651145	-0.00856876	0	0	1	0	PC Outlier
E1-127	E04	94	90	86	82	5	2	A-specific	ART014E04	DUSP16	ART014	0.0391169	0.718112	0.0812345	1.02748	174252537	180583128	194675571	174141207	0.0504139	0.0847129	0.175754	0.00812493	0	7	7	0	New
E3-60	B07	175	171	167	163	2	2	NA	ART049B07	UBXN10	ART049	0.0268042	0.718112	0.081274	1.01875	1.54193e+08	1.62862e+08	1.61238e+08	1.55865e+08	-0.159676	-0.103243	-0.124061	-0.171312	0	1	1	1	PC Outlier
E7-89	A10	128	124	120	116	3	2	NA	ART123A10	KCNJ14	ART123	0.0208106	0.718174	0.081329	1.01453	1.77685e+08	1.83157e+08	1.81766e+08	1.8599e+08	0.00426244	0.0280505	0.00999366	0.0371749	0	0	0	0	PC Outlier
E3-60	B10	79	75	71	67	5	2	NA	ART050B10	SLC25A10	ART050	0.0230275	0.718251	0.0813858	1.01609	1.542e+08	1.61358e+08	1.59736e+08	1.57575e+08	-0.159618	-0.116628	-0.137569	-0.155575	0	0	0	3	PC Outlier
D9-101	D05	63	59	55	51	4	1	NA	ART161D05	GUCY2F	ART161	0.0270486	0.718726	0.0815122	1.01893	1.99102e+08	1.99451e+08	2.02428e+08	2.13884e+08	0.141279	0.134543	0.154217	0.216222	0	0	0	0	PC Outlier
E7-89	G01	15	11	7	3	6	2	NA	ART123G01	LOC407835	ART123	0.0198749	0.718726	0.0815357	1.01387	1.87253e+08	1.92425e+08	1.92982e+08	1.94776e+08	0.07993	0.099268	0.0963783	0.103769	0	1	1	0	PC Outlier
E2-117	H10	80	76	72	68	4	1	NA	ART035H10	ULK3	ART035	0.0286884	0.718895	0.081603	1.02008	1.85997e+08	1.87402e+08	1.98866e+08	1.96125e+08	0.130487	0.118643	0.195308	0.163574	0	2	4	1	New
D4-116	C02	157	153	149	145	4	3	NA	ART065C02	STRAP	ART065	0.0223463	0.71928	0.0816947	1.01561	153609454	1.54117e+08	1.5686e+08	1.60609e+08	-0.17829	-0.17971	-0.159234	-0.128888	0	0	1	0	PC Outlier
E2-117	G04	111	107	103	99	6	1	NA	ART036G04	CD300C	ART036	0.0311093	0.720159	0.0818427	1.0218	1.87158e+08	2.01435e+08	1.95082e+08	1.90463e+08	0.139468	0.222825	0.167596	0.12131	0	7	2	1	New
D4-116	D04	95	91	87	83	4	3	NA	ART065D04	SETMAR	ART065	0.0210283	0.720247	0.081928	1.01468	1.44559e+08	1.45298e+08	1.48253e+08	1.49817e+08	-0.265897	-0.264715	-0.240652	-0.22924	0	0	1	0	PC Outlier
D4-116	D11	47	43	39	35	4	6	A-specific	ART056D11	YPEL1	ART056	0.0241453	0.720247	0.081949	1.01688	1.83781e+08	1.86025e+08	1.85319e+08	1.93602e+08	0.0804265	0.0917597	0.0812958	0.14066	0	0	0	0	PC Outlier
E3-60	F03	78	74	70	66	6	5	NA	ART042F03	CTDSP1	ART042	0.0307776	0.720453	0.0820205	1.02156	1.85048e+08	1.98714e+08	1.92987e+08	1.86005e+08	0.103481	0.1838	0.135247	0.0837306	0	5	3	0	New
D9-101	B10	79	75	71	67	2	2	A-specific	ART157B10	TXK	ART157	0.0279644	0.720765	0.0821043	1.01957	2.06202e+08	2.1932e+08	2.17757e+08	201241354	0.191833	0.271548	0.259523	0.128323	10	20	12	9	New
E6-101	C04	111	107	103	99	3	3	NA	ART102C04	HIST1H3A	ART102	0.0233615	0.723243	0.0824483	1.01632	145459073	1.45405e+08	1.50447e+08	1.52168e+08	-0.278197	-0.285431	-0.243912	-0.235162	3	2	3	2	PC Outlier
E6-101	F03	128	124	120	116	5	6	NA	ART092F03	SCRN1	ART092	0.0253106	0.723243	0.0824833	1.0177	1.91293e+08	1.90708e+08	1.99897e+08	1.9941e+08	0.116975	0.105859	0.166089	0.154909	0	1	2	0	PC Outlier
E3-60	C05	61	57	53	49	4	2	NA	ART050C05	LACTB2	ART050	0.0253759	0.723885	0.0826154	1.01774	1.70933e+08	1.80025e+08	1.78174e+08	1.73321e+08	-0.0109865	0.0412998	0.020031	-0.0181626	0	1	0	0	PC Outlier
E7-89	D12	189	185	181	177	3	6	NA	ART111D12	LMBRD2	ART111	0.0254911	0.723885	0.0826533	1.01783	1.77691e+08	1.7862e+08	1.86899e+08	1.8731e+08	0.00431112	-0.00813813	0.0501707	0.047374	0	1	5	1	PC Outlier
E1-127	F10	80	76	72	68	5	3	NA	ART011F10	KNCN	ART011	0.0204174	0.725283	0.0828988	1.01425	152221347	157438233	157130865	158679378	-0.144595	-0.113164	-0.133351	-0.126018	0	3	0	0	PC Outlier
E2-117	H10	80	76	72	68	4	3	A-specific	ART029H10	PQLC3	ART029	0.0241484	0.725283	0.0829099	1.01688	1.62729e+08	1.64208e+08	1.70807e+08	1.72882e+08	-0.0623163	-0.0719647	-0.0241237	-0.0184153	0	1	4	7	New
E1-127	E02	48	44	40	36	6	4	NA	ART009E02	C1QTNF3	ART009	0.0278674	0.725508	0.0830187	1.0195	165367836	168094287	177908985	170921160	-0.0250871	-0.0186795	0.0458219	-0.0188017	0	0	3	0	PC Outlier
E3-60	E05	62	58	54	50	2	4	NA	ART043E05	MTIF3	ART043	0.022142	0.725508	0.0830326	1.01547	1.65467e+08	1.68637e+08	1.74078e+08	1.70633e+08	-0.0578763	-0.0529712	-0.0135176	-0.0407143	0	2	2	3	New
E1-127	H09	112	108	104	100	1	2	NA	ART013H09	PRKAG2	ART013	0.0384189	0.726281	0.0831696	1.02699	164752740	170184699	183298581	165630708	-0.0304633	-0.000848833	0.0888782	-0.0641625	0	2	2	1	New
E1-127	H06	173	169	165	161	6	4	NA	ART009H06	PHLDA3	ART009	0.0193762	0.726379	0.0832401	1.01352	162333612	166235985	167756823	170351262	-0.051804	-0.0347175	-0.038946	-0.0236201	0	0	0	0	PC Outlier
D8-97	C02	157	153	149	145	4	4	NA	ART134C02	RBFOX2	ART134	0.0337413	0.726379	0.0832779	1.02366	1.72531e+08	1.80249e+08	1.73036e+08	1.86341e+08	-0.0462285	-0.00340834	-0.0665779	0.0325247	0	5	0	5	New
E3-60	H04	96	92	88	84	1	2	NA	ART049H04	FBXO17	ART049	0.0241968	0.726775	0.0834129	1.01691	1.43884e+08	1.50489e+08	1.50297e+08	1.46242e+08	-0.259508	-0.217238	-0.225436	-0.263259	0	0	0	0	PC Outlier
E2-117	B12	190	186	182	178	3	3	NA	ART030B12	GUCA1C	ART030	0.0215188	0.726775	0.0834206	1.01503	1.47652e+08	1.54219e+08	1.52345e+08	1.53331e+08	-0.202586	-0.162511	-0.189142	-0.191548	0	6	3	2	New
E5-104	D02	159	155	151	147	4	1	NA	ART089D02	AARSD1	ART089	0.0305073	0.727487	0.08361	1.02137	1.9275e+08	2.00416e+08	1.96621e+08	2.10545e+08	0.138285	0.155663	0.128643	0.222072	0	6	4	8	New
E3-60	H04	96	92	88	84	4	5	NA	ART041H04	C7orf62	ART041	0.0251496	0.727487	0.0836271	1.01759	1.75185e+08	1.84e+08	1.7798e+08	1.82661e+08	0.0244588	0.0728122	0.0184594	0.0575534	0	3	0	0	PC Outlier
D4-116	H08	144	140	136	132	1	3	NA	ART064H08	TUBGCP4	ART064	0.0231419	0.727487	0.0836481	1.01617	1.60127e+08	1.66127e+08	1.61508e+08	1.64194e+08	-0.11834	-0.0714458	-0.11711	-0.0970395	0	1	0	0	PC Outlier
D4-116	B02	159	155	151	147	5	3	A-specific	ART065B02	HDAC11	ART065	0.0195793	0.727704	0.0837217	1.01366	1.60264e+08	1.63125e+08	1.63785e+08	1.64094e+08	-0.117103	-0.0977525	-0.0969049	-0.0979135	0	2	2	1	New
D4-116	D06	31	27	23	19	1	3	NA	ART064D06	GNB2	ART064	0.0192083	0.728125	0.0838277	1.0134	1.53957e+08	1.56096e+08	1.56587e+08	1.58889e+08	-0.175032	-0.161299	-0.161751	-0.144423	0	0	0	0	PC Outlier
D4-116	A02	48	44	40	36	3	5	NA	ART060A02	MRPL4	ART060	0.0236509	0.728125	0.0838675	1.01653	1.65702e+08	1.69243e+08	1.66662e+08	1.73257e+08	-0.0689666	-0.044638	-0.071786	-0.0195231	0	2	0	5	New
E6-101	E03	126	122	118	114	5	3	NA	ART101E03	VCAM1	ART101	0.0279142	0.728599	0.0839711	1.01954	1.48004e+08	1.54889e+08	1.54493e+08	1.47934e+08	-0.253173	-0.194279	-0.205619	-0.275878	0	6	5	2	New
D8-97	D06	31	27	23	19	1	1	NA	ART142D06	PROK1	ART142	0.0260644	0.728599	0.0840195	1.01823	1.98217e+08	2.07042e+08	2.08341e+08	2.01081e+08	0.153994	0.196522	0.201302	0.14235	0	4	2	0	New
D8-97	D08	143	139	135	131	4	2	NA	ART140D08	LIN54	ART140	0.0209907	0.729668	0.0842888	1.01466	1.63338e+08	1.75524e+08	1.73288e+08	1.5789e+08	-0.125229	-0.0417339	-0.0644741	-0.206508	0	5	5	2	New
D4-116	D07	175	171	167	163	1	3	NA	ART064D07	HSD17B7	ART064	0.0353513	0.729668	0.0843005	1.02481	1.4376e+08	1.44339e+08	1.44508e+08	1.5677e+08	-0.273891	-0.274269	-0.277559	-0.163791	0	0	0	1	PC Outlier
D4-116	H10	80	76	72	68	1	4	NA	ART061H10	AKR1A1	ART061	0.0243722	0.729668	0.0843052	1.01704	1.70163e+08	1.71591e+08	1.71719e+08	1.79881e+08	-0.0306414	-0.0247563	-0.0286604	0.034609	0	2	1	4	New
E1-127	B09	94	90	86	82	3	1	NA	ART018B09	ZNF341	ART018	0.0191979	0.729668	0.0843379	1.0134	181159416	184775391	188281575	189712080	0.106494	0.117822	0.127574	0.131679	0	1	1	0	PC Outlier
E7-89	D08	143	139	135	131	4	2	NA	ART122D08	P2RY1	ART122	0.0204085	0.732459	0.0847184	1.01425	1.67629e+08	1.72782e+08	1.71186e+08	1.75627e+08	-0.0797866	-0.0560763	-0.0765245	-0.0455334	0	0	0	0	PC Outlier
E1-127	F06	32	28	24	20	5	3	NA	ART011F06	NFATC2IP	ART011	0.0252611	0.732459	0.0847585	1.01766	156029364	157750173	160509564	168650667	-0.108948	-0.110309	-0.102658	-0.0380947	0	0	0	2	PC Outlier
E6-101	G05	62	58	54	50	1	4	A-specific	ART097G05	TROVE2	ART097	0.0256613	0.732663	0.0848784	1.01795	1.68369e+08	1.69519e+08	1.70304e+08	1.79673e+08	-0.0671843	-0.0640613	-0.0650497	0.00454221	0	3	1	2	New
E6-101	A08	141	137	133	129	5	2	A-specific	ART104A08	ALAS2	ART104	0.0263053	0.732663	0.0849332	1.0184	1.88125e+08	1.88839e+08	1.9059e+08	2.01313e+08	0.0928832	0.0916492	0.0973074	0.168609	0	1	2	3	New
D4-116	F10	80	76	72	68	5	6	NA	ART056F10	C8orf31	ART056	0.0216483	0.732663	0.0850538	1.01512	1.81563e+08	1.82596e+08	1.8433e+08	1.90215e+08	0.0629156	0.0649249	0.0735753	0.115192	0	0	0	0	PC Outlier
E6-101	B02	159	155	151	147	2	5	NA	ART094B02	PCYOX1	ART094	0.0247738	0.732663	0.0851117	1.01732	1.74839e+08	1.7649e+08	1.76654e+08	1.85956e+08	-0.0127847	-0.00592573	-0.0122369	0.0541297	0	0	0	0	PC Outlier
E1-127	D07	175	171	167	163	4	4	NA	ART008D07	FAM103A1	ART008	0.0193486	0.732663	0.0851183	1.0135	156589524	160770006	162671004	163032147	-0.103778	-0.0829519	-0.0833603	-0.0869762	0	0	0	0	PC Outlier
D8-97	B08	62	58	54	50	3	3	NA	ART138B08	ALK	ART138	0.0351251	0.732663	0.0851455	1.02465	1.41879e+08	1.39698e+08	1.53642e+08	1.51013e+08	-0.328427	-0.371089	-0.23807	-0.270747	0	0	4	1	PC Outlier
E6-101	B10	79	75	71	67	5	6	NA	ART092B10	TEX13A	ART092	0.0219848	0.732663	0.0852218	1.01536	1.80366e+08	1.81739e+08	1.83101e+08	1.90171e+08	0.0321149	0.0363554	0.0394765	0.0864674	0	1	0	1	PC Outlier
E7-89	C02	157	153	149	145	1	6	NA	ART109C02	ZFAND4	ART109	0.0324569	0.732663	0.0852863	1.02275	1.71811e+08	1.83868e+08	1.72955e+08	1.80345e+08	-0.0442361	0.0336452	-0.0616905	-0.00729204	0	5	1	7	New
D4-116	A11	160	156	152	148	3	3	NA	ART066A11	GPANK1	ART066	0.0223066	0.732663	0.085355	1.01558	150505764	1.52025e+08	1.52039e+08	1.5799e+08	-0.207739	-0.199423	-0.204269	-0.152605	0	0	0	0	PC Outlier
E1-127	B07	175	171	167	163	2	4	NA	ART007B07	FOXP1	ART007	0.0211671	0.732663	0.0854583	1.01478	165830004	171955782	172451736	171414504	-0.0210607	0.0140875	0.0008752	-0.0146435	0	0	0	0	PC Outlier
E2-117	A12	13	9	5	1	5	5	NA	ART023A12	MGC16703	ART023	0.0299488	0.732663	0.0855045	1.02098	1.71039e+08	1.84316e+08	1.77002e+08	1.74675e+08	0.00953445	0.0946941	0.0272803	-0.00352476	0	4	4	3	New
E6-101	B04	110	106	102	98	3	1	NA	ART108B04	PCK2	ART108	0.0262351	0.732663	0.0855381	1.01835	1.94232e+08	1.95321e+08	2.05299e+08	1.98833e+08	0.138974	0.14034	0.204559	0.150727	0	0	1	0	PC Outlier
E7-89	E03	126	122	118	114	2	3	NA	ART118E03	RAB40C	ART118	0.0403579	0.732663	0.0855943	1.02837	1.49824e+08	1.53376e+08	1.50927e+08	1.67011e+08	-0.24179	-0.227951	-0.258235	-0.118111	0	1	1	5	PC Outlier
E3-60	B04	95	91	87	83	2	2	NA	ART049B04	KRT8	ART049	0.0252126	0.732663	0.0856071	1.01763	1.58711e+08	1.66814e+08	1.66312e+08	1.60351e+08	-0.118012	-0.0686585	-0.0793615	-0.130377	0	0	0	0	PC Outlier
E1-127	G02	47	43	39	35	6	6	A-specific	ART003G02	MORN2	ART003	0.0202009	0.732663	0.0856098	1.0141	174081807	178918848	181619172	180597771	0.0489997	0.0713552	0.0755991	0.0606474	0	0	0	0	PC Outlier
E1-127	B10	79	75	71	67	5	5	NA	ART005B10	noID	ART005	0.0188467	0.732663	0.0856487	1.01315	160585920	164013282	165925017	168802380	-0.0674204	-0.0541375	-0.054786	-0.0367975	0	0	0	0	PC Outlier
E2-117	H07	176	172	168	164	1	4	NA	ART025H07	STK32A	ART025	0.0658299	0.732663	0.0856623	1.04669	1.69641e+08	1.68141e+08	2.0232e+08	1.76106e+08	-0.00230483	-0.0378197	0.220156	0.00823904	0	0	10	1	PC Outlier
E5-104	E12	14	10	6	2	2	3	NAsd+	ART082E12	ZNF317	ART082	0.0295134	0.732663	0.0856637	1.02067	1.59853e+08	1.73838e+08	1.66795e+08	1.62875e+08	-0.131704	-0.0495879	-0.108697	-0.148288	0	3	1	0	PC Outlier
E6-101	A06	176	172	168	164	3	1	NA	ART108A06	EPB41L2	ART108	0.0324287	0.734083	0.0858788	1.02273	1.95993e+08	2.01596e+08	1.95519e+08	2.10527e+08	0.151994	0.185955	0.134142	0.233172	1	5	1	7	New
E6-101	C11	45	41	37	33	4	4	A-specific	ART098C11	POC5	ART098	0.030536	0.734677	0.0860143	1.02139	1.74585e+08	1.76032e+08	1.87175e+08	1.77306e+08	-0.0148832	-0.00967471	0.0712206	-0.0145875	0	3	2	2	New
E3-60	A08	141	137	133	129	5	1	NA	ART053A08	GPR162	ART053	0.0297379	0.734677	0.0860707	1.02083	1.89398e+08	1.90321e+08	2.03108e+08	1.97426e+08	0.137004	0.121537	0.20899	0.169699	0	1	3	4	New
E1-127	D09	93	89	85	81	3	5	A-specific	ART006D09	CYCS	ART006	0.0286693	0.734677	0.0860956	1.02007	160841700	162926784	173806038	166362858	-0.0651243	-0.0637264	0.0121608	-0.0577993	0	0	1	4	PC Outlier
E6-101	B09	111	107	103	99	2	4	NA	ART097B09	CCT5	ART097	0.0228357	0.734887	0.0861694	1.01595	1.73177e+08	1.75538e+08	1.74974e+08	1.8269e+08	-0.0265629	-0.013724	-0.0260227	0.0285651	0	1	2	3	New
E7-89	F10	126	122	118	114	6	1	NA	ART126F10	RALGPS2	ART126	0.0213575	0.73546	0.0863217	1.01491	1.98435e+08	2.07045e+08	2.02887e+08	2.05544e+08	0.163609	0.204914	0.168587	0.1814	1	8	6	2	New
E1-127	F01	14	10	6	2	6	5	NA	ART006F01	SPCS1	ART006	0.047452	0.73546	0.0863349	1.03344	163927971	165150054	167087565	187938855	-0.0377037	-0.0441727	-0.0447131	0.118131	0	0	0	0	PC Outlier
E1-127	A03	80	76	72	68	3	6	NA	ART003A03	NEDD8	ART003	0.0188551	0.735693	0.0864114	1.01316	172990449	176021541	179228367	182032308	0.0399266	0.0478018	0.0564815	0.0720618	0	0	0	0	PC Outlier
D9-101	D02	45	41	37	33	3	2	NA	ART159D02	LEMD3	ART159	0.121322	0.735848	0.0864788	1.08773	2.03918e+08	2.02078e+08	2.01569e+08	2.77088e+08	0.17576	0.153423	0.14808	0.589743	0	0	0	0	PC Outlier
D4-116	F02	46	42	38	34	6	5	NA	ART060F02	RPLP0	ART060	0.0207916	0.735942	0.086539	1.01452	1.73518e+08	1.772e+08	1.74957e+08	1.79934e+08	-0.00246919	0.0216476	-0.00170737	0.0350269	0	2	2	2	New
E3-60	H03	77	73	69	65	6	5	NA	ART042H03	RSG1	ART042	0.0308075	0.736438	0.0866466	1.02158	1.83007e+08	1.93286e+08	1.84111e+08	1.93901e+08	0.0874822	0.143842	0.0673193	0.143708	0	2	5	2	New
D4-116	F12	16	12	8	4	2	3	NAc+	ART064F12	MPPE1	ART064	0.0202505	0.737275	0.0867944	1.01414	1.63433e+08	1.64907e+08	1.65599e+08	1.70492e+08	-0.0888617	-0.0820819	-0.0810164	-0.0427355	0	0	0	0	PC Outlier
E7-89	D04	95	91	87	83	1	1	NA	ART124D04	IRGC	ART124	0.032246	0.737748	0.0869452	1.0226	1.95698e+08	2.12085e+08	1.99904e+08	199814425	0.143569	0.239618	0.147218	0.14061	0	9	2	3	New
E3-60	C08	141	137	133	129	1	2	NA	ART049C08	CACNG7	ART049	0.0254815	0.737748	0.0869541	1.01782	1.75358e+08	1.85026e+08	1.83655e+08	1.76681e+08	0.0258894	0.0808313	0.0637482	0.00953334	0	0	0	0	PC Outlier
E1-127	C07	31	27	23	19	3	1	NA	ART018C07	RAPGEF4	ART018	0.0194693	0.737748	0.0869979	1.01359	185318892	191271078	191100330	193400550	0.139244	0.167669	0.149013	0.159459	0	1	0	2	PC Outlier
D4-116	H11	48	44	40	36	1	3	NA	ART064H11	SRSF6	ART064	0.024512	0.739506	0.0872547	1.01714	1.54377e+08	1.55295e+08	1.55842e+08	1.63584e+08	-0.171096	-0.16872	-0.168624	-0.102407	0	0	0	0	PC Outlier
D4-116	C01	15	11	7	3	3	6	NAc+	ART057C01	TMEM42	ART057	0.0208536	0.741158	0.0874992	1.01456	1.92233e+08	1.94069e+08	1.9439e+08	2.01087e+08	0.1453	0.152833	0.150241	0.195386	0	0	0	1	PC Outlier
E7-89	G11	46	42	38	34	1	6	NA	ART109G11	empty	ART109	0.0329166	0.741356	0.0875721	1.02308	1.94203e+08	1.98406e+08	1.96446e+08	2.12703e+08	0.132506	0.143431	0.122044	0.230793	0	4	2	7	New
E1-127	C03	79	75	71	67	3	4	NA	ART009C03	POLR2I	ART009	0.0197713	0.741356	0.0876217	1.0138	163735155	168643017	170518905	169655121	-0.0394017	-0.0139776	-0.0153858	-0.0295277	0	0	0	0	PC Outlier
E7-89	F01	192	188	184	180	5	2	NA	ART122F01	OR52W1	ART122	0.0200578	0.741499	0.0877294	1.014	1.75357e+08	1.80699e+08	1.78914e+08	1.83808e+08	-0.0147614	0.00855879	-0.0128197	0.0201501	0	0	0	0	PC Outlier
E7-89	E08	64	60	56	52	6	2	NA	ART123E08	FECH	ART123	0.0193088	0.741499	0.0877377	1.01347	1.74674e+08	1.80825e+08	1.79348e+08	1.80821e+08	-0.0203913	0.00956583	-0.00932328	-0.00349006	0	2	1	0	PC Outlier
D4-116	A07	32	28	24	20	3	3	NA	ART066A07	empty	ART066	0.0205268	0.743729	0.0880513	1.01433	1.60801e+08	1.6229e+08	1.6268e+08	1.68064e+08	-0.112282	-0.10516	-0.106679	-0.0634278	0	0	0	0	PC Outlier
D4-116	F10	80	76	72	68	2	3	NA	ART064F10	CDK7	ART064	0.0236202	0.744094	0.0881442	1.01651	1.52477e+08	1.53343e+08	1.5401e+08	1.61224e+08	-0.188965	-0.186972	-0.185691	-0.123372	0	0	0	0	PC Outlier
E1-127	F05	64	60	56	52	2	6	NA	ART001F05	noID	ART001	0.0186674	0.744416	0.0882322	1.01302	170858178	173796363	176401485	180405414	0.0220335	0.0294477	0.0335453	0.0591099	0	0	0	0	PC Outlier
E6-101	C11	45	41	37	33	1	3	NA	ART100C11	MARS2	ART100	0.0404298	0.74525	0.0883808	1.02842	1.46562e+08	1.4429e+08	1.61101e+08	1.51777e+08	-0.2673	-0.296535	-0.145201	-0.238876	0	0	6	0	PC Outlier
E1-127	F03	128	124	120	116	2	1	NA	ART016F03	POSTN	ART016	0.0184292	0.745422	0.088451	1.01286	183496842	187463727	190571715	191681451	0.124989	0.138661	0.145017	0.146578	0	0	0	0	PC Outlier
E3-60	B06	31	27	23	19	5	2	NA	ART050B06	SIX1	ART050	0.0273502	0.745873	0.0885545	1.01914	1.57619e+08	1.67119e+08	1.66848e+08	1.56967e+08	-0.12798	-0.0660152	-0.0747224	-0.161153	0	0	0	0	PC Outlier
E1-127	C11	45	41	37	33	4	6	NA	ART002C11	PART1	ART002	0.0433338	0.746926	0.0887294	1.03049	173054484	175216689	175800303	196387848	0.0404605	0.04119	0.0286201	0.181573	0	0	0	3	PC Outlier
E7-89	B03	78	74	70	66	3	4	NA	ART117B03	CCNYL1	ART117	0.036563	0.747613	0.088861	1.02567	1.75115e+08	1.78973e+08	1.93136e+08	1.77181e+08	-0.0167585	-0.00528926	0.097529	-0.0328263	0	3	4	2	New
D8-97	A03	125	121	117	113	5	4	NA	ART134A03	PDGFD	ART134	0.0208126	0.747642	0.0889144	1.01453	1.73457e+08	1.75204e+08	1.79901e+08	1.82406e+08	-0.0385046	-0.0443629	-0.0104445	0.00173143	0	3	2	3	New
E2-117	E12	14	10	6	2	2	3	NAsd+	ART028E12	HN1L	ART028	0.0566039	0.747931	0.08903	1.04001	1.55557e+08	1.54931e+08	1.59249e+08	1.8366e+08	-0.127347	-0.155862	-0.125201	0.0688342	0	1	2	9	New
D4-116	G11	159	155	151	147	6	6	NA	ART057G11	CBWD5	ART057	0.0214061	0.747931	0.0890572	1.01495	1.78641e+08	1.78647e+08	1.8283e+08	1.86608e+08	0.039508	0.0333782	0.061789	0.087575	0	0	4	2	New
D9-101	D11	47	43	39	35	1	4	NA	ART151D11	PAPPA2	ART151	0.0179923	0.747931	0.0891244	1.01255	1.76845e+08	1.79436e+08	1.80155e+08	1.83696e+08	-0.0297462	-0.0180253	-0.0139545	-0.00328186	0	0	0	0	PC Outlier
E1-127	G01	15	11	7	3	6	1	NA	ART018G01	ATP6V0A1	ART018	0.0714519	0.747931	0.0891488	1.05077	187770123	187265925	191081160	228958713	0.158202	0.137138	0.148868	0.402955	0	0	1	3	PC Outlier
D9-101	C11	45	41	37	33	4	1	NA	ART161C11	CABP2	ART161	0.0980688	0.748117	0.089242	1.07034	2.05906e+08	2.05055e+08	2.03565e+08	2.65236e+08	0.18976	0.174521	0.162296	0.526671	0	1	0	0	PC Outlier
E1-127	A07	32	28	24	20	3	3	NA	ART012A07	RABL5	ART012	0.0284591	0.748117	0.089271	1.01992	155930346	165971826	158708511	162886563	-0.109864	-0.0370118	-0.118938	-0.0882651	0	2	0	0	PC Outlier
E1-127	A12	13	9	5	1	2	2	NA	ART013A12	SCNN1D	ART013	0.0226332	0.752965	0.0898999	1.01581	186861960	196389396	202359033	183564477	0.151207	0.205767	0.2316	0.0841542	0	0	1	0	PC Outlier
E3-60	D09	111	107	103	99	4	2	NA	ART050D09	QPCTL	ART050	0.0245648	0.754211	0.0901465	1.01717	1.54172e+08	1.62455e+08	1.6124e+08	1.55462e+08	-0.159881	-0.106854	-0.124044	-0.17505	0	0	0	0	PC Outlier
D9-101	A09	109	105	101	97	2	6	A-specific	ART145A09	RAPGEF4-AS1	ART145	0.0233759	0.754211	0.0901659	1.01633	1.81607e+08	1.81989e+08	1.84386e+08	1.93806e+08	0.00859157	0.0023601	0.0195314	0.0740108	0	1	1	5	PC Outlier
E3-60	D11	47	43	39	35	4	5	NA	ART041D11	WISP2	ART041	0.0197324	0.754211	0.0901999	1.01377	166721653	1.69993e+08	1.70913e+08	1.75478e+08	-0.0469764	-0.0414219	-0.0399888	-0.000321165	0	1	0	0	PC Outlier
E3-60	G03	126	122	118	114	1	2	NA	ART049G03	HAX1	ART049	0.0272295	0.754237	0.0903061	1.01905	1.54859e+08	1.65599e+08	1.63091e+08	1.53653e+08	-0.153467	-0.0792018	-0.107578	-0.191933	0	1	2	2	New
D9-101	C02	47	43	39	35	3	3	NA	ART156C02	LEPR	ART156	0.0211657	0.754237	0.0905276	1.01478	1.63605e+08	1.63869e+08	1.68868e+08	1.71039e+08	-0.142008	-0.148951	-0.107297	-0.106279	0	0	0	0	PC Outlier
E7-89	F07	30	26	22	18	6	5	NA	ART114F07	C10orf55	ART114	0.0195936	0.754237	0.0905655	1.01367	1.84251e+08	1.89003e+08	1.91884e+08	1.89888e+08	0.0566155	0.0733837	0.0881424	0.0671012	0	6	7	1	New
E7-89	F12	16	12	8	4	5	1	NAc+	ART125F12	LACTB	ART125	0.023597	0.754237	0.0905766	1.01649	1.95511e+08	2.01673e+08	2.06565e+08	1.99158e+08	0.142189	0.166987	0.19451	0.13586	0	1	5	1	PC Outlier
D4-116	B05	63	59	55	51	2	3	NA	ART064B05	TMOD4	ART064	0.0235879	0.754237	0.0905798	1.01648	1.58573e+08	1.65031e+08	1.59281e+08	1.62913e+08	-0.13241	-0.0809941	-0.137135	-0.108337	0	3	0	2	New
E7-89	A07	32	28	24	20	3	5	NA	ART114A07	LOC401431	ART114	0.0265808	0.754237	0.090581	1.0186	1.80782e+08	182662824	1.93312e+08	1.86913e+08	0.0291905	0.024155	0.0988395	0.0443194	0	4	5	8	New
E1-127	H01	13	9	5	1	6	5	NA	ART006H01	LRRFIP1	ART006	0.0181451	0.754237	0.0906007	1.01266	161930061	164418813	168217893	170048250	-0.0553949	-0.0505748	-0.0349863	-0.0261885	0	0	0	0	PC Outlier
E1-127	F01	192	188	184	180	5	4	NA	ART008F01	TMEM64	ART008	0.0182005	0.754237	0.090628	1.0127	164672397	168920892	171042705	171213489	-0.031167	-0.0116024	-0.0109609	-0.0163363	0	0	0	1	PC Outlier
E1-127	D12	189	185	181	177	3	4	NA	ART009D12	FLJ44006	ART009	0.0178106	0.754237	0.0906568	1.01242	159744528	162955125	165759723	167048397	-0.0749993	-0.0634754	-0.056224	-0.0518666	0	0	0	0	PC Outlier
D9-101	B12	190	186	182	178	3	3	NA	ART156B12	BMP6	ART156	0.0264749	0.755681	0.090888	1.01852	1.51801e+08	1.51471e+08	1.54459e+08	1.63388e+08	-0.250049	-0.262452	-0.235973	-0.172299	0	0	2	2	New
E7-89	A11	45	41	37	33	2	6	A-specific	ART109A11	MTMR7	ART109	0.0423888	0.755681	0.0909313	1.02982	1.81496e+08	2.04537e+08	1.86716e+08	1.80721e+08	0.03488	0.187334	0.0487558	-0.00428351	0	5	9	0	New
E7-89	B01	191	187	183	179	5	2	NAsd+	ART122B01	CRYL1	ART122	0.0182542	0.756662	0.0911458	1.01273	1.83082e+08	1.8765e+08	1.87438e+08	1.91556e+08	0.0474307	0.0630146	0.0543278	0.0797123	0	0	0	0	PC Outlier
D4-116	E08	142	138	134	130	2	4	NA	ART061E08	PSMD7	ART061	0.0314126	0.756662	0.0911506	1.02201	1.66224e+08	1.71282e+08	1.65072e+08	1.77319e+08	-0.0644313	-0.0273564	-0.0856124	0.0139126	0	2	0	2	New
D9-101	H02	160	156	152	148	4	4	NA	ART152H02	GPR112	ART152	0.0186963	0.758514	0.0914678	1.01304	1.75694e+08	1.79322e+08	1.80118e+08	1.80549e+08	-0.0391675	-0.0189424	-0.0142551	-0.0282161	0	2	3	5	New
D8-97	D12	15	11	7	3	1	4	NA	ART133D12	DCUN1D2	ART133	0.0196153	0.758514	0.0914751	1.01369	1.7078e+08	1.75225e+08	1.77829e+08	1.75658e+08	-0.0609497	-0.044192	-0.0271574	-0.0526537	0	2	3	0	New
D8-97	B12	15	11	7	3	5	5	NA	ART131B12	YBEY	ART131	0.0232358	0.758894	0.0915717	1.01624	1.7596e+08	1.85851e+08	1.81081e+08	1.7924e+08	-0.0178362	0.0407402	-0.00101144	-0.0235301	0	3	3	1	New
E7-89	F08	144	140	136	132	2	2	NA	ART121F08	MACROD2	ART121	0.0180573	0.758952	0.0916293	1.0126	1.75542e+08	1.80713e+08	1.79903e+08	1.82602e+08	-0.0132405	0.00866898	-0.00487003	0.0106516	0	0	0	0	PC Outlier
D4-116	F04	96	92	88	84	2	3	NA	ART064F04	LUM	ART064	0.049415	0.759157	0.0917049	1.03485	1.62306e+08	1.61432e+08	1.63032e+08	184105520	-0.0988374	-0.112804	-0.103558	0.0680954	1	0	0	2	PC Outlier
D4-116	G06	30	26	22	18	1	6	NA	ART055G06	TAS2R7	ART055	0.0225628	0.759589	0.0918574	1.01576	1.7833e+08	1.79687e+08	1.79826e+08	1.88094e+08	0.036991	0.0417526	0.0378888	0.0990201	0	1	0	0	PC Outlier
E5-104	A07	173	169	165	161	5	1	NA	ART089A07	PDIA3	ART089	0.0456687	0.759589	0.09187	1.03216	1.92763e+08	1.95177e+08	2.19071e+08	2.00295e+08	0.138379	0.117447	0.284625	0.15007	0	0	10	5	New
D9-101	A10	128	124	120	116	3	4	NA	ART153A10	CARD16	ART153	0.0195703	0.759589	0.0919093	1.01366	1.74276e+08	1.75831e+08	1.76523e+08	1.83705e+08	-0.0508546	-0.0473053	-0.0433342	-0.00321341	0	0	0	3	PC Outlier
D4-116	F11	48	44	40	36	5	5	NA	ART059F11	TRAPPC10	ART059	0.0225183	0.760234	0.0920711	1.01573	1.83865e+08	1.83353e+08	1.91332e+08	1.89868e+08	0.0810871	0.0708894	0.12737	0.112557	0	0	3	0	PC Outlier
E1-127	E04	94	90	86	82	2	4	NA	ART007E04	IMMP2L	ART007	0.0182958	0.760234	0.0920891	1.01276	161424072	164436993	166103811	170637813	-0.05991	-0.0504153	-0.0532323	-0.0211953	0	1	1	4	PC Outlier
E6-101	H04	96	92	88	84	4	5	NA	ART095H04	FAM217A	ART095	0.021316	0.760351	0.0922566	1.01488	1.78088e+08	1.8135e+08	1.79532e+08	1.86835e+08	0.0137782	0.0332661	0.0110783	0.0609382	0	1	0	0	PC Outlier
E6-101	B12	15	11	7	3	2	6	NAc+	ART091B12	CAPNS2	ART091	0.0259252	0.760351	0.0923047	1.01813	1.77513e+08	1.76874e+08	1.87339e+08	1.83559e+08	0.0091147	-0.00278342	0.0724878	0.0354153	0	0	1	0	PC Outlier
D4-116	E02	158	154	150	146	2	6	NA	ART055E02	AKR7A3	ART055	0.0248085	0.760351	0.0924062	1.01734	1.89684e+08	1.88415e+08	1.94725e+08	2.00289e+08	0.126043	0.110184	0.152726	0.189644	0	1	1	4	PC Outlier
D4-116	A12	13	9	5	1	2	5	NA	ART058A12	OXCT2	ART058	0.0331394	0.760351	0.0924237	1.02324	1.64663e+08	1.64657e+08	1.65808e+08	1.79154e+08	-0.0780431	-0.0842735	-0.0791967	0.0287591	0	0	0	0	PC Outlier
E3-60	D07	29	25	21	17	3	2	NA	ART051D07	STARD7	ART051	0.0206442	0.760351	0.0924549	1.01441	1.76687e+08	1.8445e+08	1.83053e+08	1.80068e+08	0.0367807	0.0763381	0.0590095	0.0369272	0	3	4	2	New
E3-60	H09	93	89	85	81	6	2	NA	ART051H09	HLF	ART051	0.0221777	0.760351	0.0924922	1.01549	1.76842e+08	1.85297e+08	1.84057e+08	1.79308e+08	0.0380452	0.0829469	0.0668953	0.0308263	2	4	4	1	New
E5-104	D05	63	59	55	51	4	5	NA	ART077D05	CEPT1	ART077	0.0178286	0.760351	0.0924991	1.01243	1.78444e+08	1.84926e+08	1.86196e+08	1.86212e+08	0.0270228	0.039612	0.0500475	0.0448948	0	0	0	0	PC Outlier
D8-97	B01	191	187	183	179	5	4	NAsd+	ART134B01	CCNG2	ART134	0.0200531	0.760351	0.0925172	1.014	1.77653e+08	1.84573e+08	1.83591e+08	1.81993e+08	-0.00401998	0.0307888	0.0188496	-0.00153906	0	4	3	5	New
D4-116	C12	13	9	5	1	1	1	NA	ART070C12	HTR5A	ART070	0.0786894	0.760351	0.0925607	1.05606	1.83556e+08	1.81559e+08	1.83392e+08	2.237e+08	0.0786615	0.0567031	0.0662224	0.349127	0	0	0	59	PC Outlier
D4-116	H06	32	28	24	20	1	6	NA	ART055H06	OR2S2	ART055	0.018768	0.760882	0.0926762	1.01309	1.8392e+08	1.84892e+08	1.86778e+08	1.91551e+08	0.0815176	0.0829524	0.0926117	0.125293	0	0	0	0	PC Outlier
D4-116	H08	144	140	136	132	4	4	NA	ART062H08	RAD51D	ART062	0.0395497	0.762194	0.092887	1.02779	1.72521e+08	1.73223e+08	1.72632e+08	1.9064e+08	-0.0107839	-0.0111034	-0.0210091	0.11841	1	1	0	3	PC Outlier
E3-60	A07	173	169	165	161	5	2	NA	ART050A07	ANGEL2	ART050	0.0283487	0.762262	0.0929462	1.01984	1.60542e+08	1.67756e+08	1.75124e+08	1.57752e+08	-0.101468	-0.0605273	-0.00487858	-0.153951	0	0	4	1	PC Outlier
E6-101	B02	159	155	151	147	2	6	NA	ART091B02	FAM213B	ART091	0.0207658	0.762296	0.093047	1.0145	1.87328e+08	1.88536e+08	1.89912e+08	1.97507e+08	0.0867585	0.0893277	0.0921693	0.141076	0	0	0	0	PC Outlier
D4-116	E08	142	138	134	130	2	6	NA	ART055E08	C20orf195	ART055	0.0255685	0.762296	0.093117	1.01788	1.73415e+08	1.79496e+08	1.73156e+08	1.80948e+08	-0.00332804	0.0402184	-0.0166379	0.0431409	0	4	0	2	New
D4-116	E12	14	10	6	2	2	4	NAsd+	ART061E12	NUDT18	ART061	0.0433249	0.762296	0.0931173	1.03049	1.64044e+08	1.63987e+08	1.64454e+08	1.83167e+08	-0.0834778	-0.090155	-0.0910275	0.0607238	0	1	0	0	PC Outlier
E7-89	D05	63	59	55	51	4	2	NA	ART122D05	SLC35D1	ART122	0.0183566	0.762296	0.0931541	1.01281	1.80298e+08	1.83996e+08	184351723	1.89748e+08	0.0253267	0.0346448	0.0303723	0.0660327	0	0	0	0	PC Outlier
E2-117	E01	16	12	8	4	6	3	NA	ART030E01	EFNA1	ART030	0.0260683	0.762981	0.0932889	1.01823	1.60713e+08	1.71366e+08	1.67965e+08	1.62927e+08	-0.0803039	-0.0104085	-0.0483221	-0.103976	0	5	6	0	New
E3-60	F12	16	12	8	4	2	1	NAc+	ART052F12	SURF1	ART052	0.0313587	0.765391	0.0936347	1.02197	1.97355e+08	2.12096e+08	1.98705e+08	2.05569e+08	0.196379	0.277826	0.177377	0.228009	0	6	0	3	New
D9-101	F07	176	172	168	164	5	3	NA	ART155F07	BPY2	ART155	0.0268904	0.765531	0.0937375	1.01881	1.51223e+08	1.59068e+08	1.50865e+08	1.57615e+08	-0.255552	-0.191847	-0.26994	-0.224199	0	1	1	1	PC Outlier
E7-89	B01	191	187	183	179	5	4	NAsd+	ART116B01	FLJ90757	ART116	0.0214528	0.765531	0.0937542	1.01498	1.77344e+08	1.84231e+08	1.85147e+08	1.80727e+08	0.00149038	0.0364859	0.0365809	-0.00423721	0	4	4	3	New
D4-116	C12	191	187	183	179	3	3	NA	ART066C12	MRM1	ART066	0.0224516	0.765752	0.0938325	1.01568	1.52739e+08	1.59301e+08	1.5382e+08	1.55808e+08	-0.186488	-0.131974	-0.18747	-0.172665	0	3	1	1	PC Outlier
E3-60	A02	157	153	149	145	5	2	NA	ART050A02	ZDHHC19	ART050	0.0236758	0.7667	0.0940425	1.01655	1.76544e+08	1.85851e+08	1.84765e+08	1.77741e+08	0.0356105	0.0872548	0.07244	0.018164	0	0	0	0	PC Outlier
E6-101	F12	16	12	8	4	2	6	NAc+	ART091F12	PARVG	ART091	0.0242339	0.7667	0.0941346	1.01694	1.78785e+08	1.78679e+08	1.81599e+08	1.90834e+08	0.0194146	0.0118647	0.0275932	0.0914877	0	0	1	1	PC Outlier
E1-127	H05	64	60	56	52	1	3	NA	ART010H05	CCDC115	ART010	0.0174137	0.7667	0.0942963	1.01214	158619474	162758205	163342044	166028076	-0.0851959	-0.0652199	-0.0774213	-0.0607055	0	1	0	1	PC Outlier
E6-101	B04	95	91	87	83	5	3	NA	ART101B04	RPL30	ART101	0.0215656	0.7667	0.0943184	1.01506	1.5009e+08	1.496e+08	1.54974e+08	1.57147e+08	-0.232981	-0.244395	-0.201139	-0.188713	0	0	1	0	PC Outlier
D8-97	D10	125	121	117	113	3	6	NA	ART129D10	EXOC3	ART129	0.0240105	0.7667	0.0943252	1.01678	1.77029e+08	1.85946e+08	1.78857e+08	1.84998e+08	-0.0091007	0.0414833	-0.0188427	0.0220887	0	4	0	1	PC Outlier
E1-127	F04	96	92	88	84	5	3	A-specific	ART011F04	KIAA0087	ART011	0.0407595	0.7667	0.0944041	1.02866	150189921	165586311	151869906	156409263	-0.163978	-0.0403668	-0.182481	-0.146807	0	7	0	0	PC Outlier
D8-97	B07	175	171	167	163	2	4	NA	ART133B07	SPRYD4	ART133	0.030243	0.7667	0.094459	1.02118	1.77552e+08	1.81122e+08	1.92425e+08	180427539	-0.00484195	0.00355803	0.0866492	-0.014004	0	3	4	0	New
E1-127	G10	78	74	70	66	1	1	NA	ART016G10	PSD2	ART016	0.0185861	0.7667	0.0944616	1.01297	185619168	190792629	193546890	192013785	0.14158	0.164055	0.167366	0.149077	0	1	0	0	PC Outlier
E1-127	B03	127	123	119	115	2	6	NA	ART001B03	LINC00161	ART001	0.0172995	0.7667	0.094489	1.01206	179640657	183802167	186523929	186972849	0.0943481	0.110204	0.114043	0.110696	0	0	0	0	PC Outlier
D4-116	H08	144	140	136	132	4	3	NA	ART065H08	ZSCAN16	ART065	0.0206062	0.7667	0.0945475	1.01439	1.44894e+08	1.46045e+08	1.4631e+08	1.51949e+08	-0.262555	-0.257317	-0.259683	-0.208847	0	0	0	0	PC Outlier
E6-101	D10	79	75	71	67	1	2	NA	ART103D10	MED20	ART103	0.0246091	0.7667	0.0945607	1.0172	1.75999e+08	1.7902e+08	1.85598e+08	1.77929e+08	-0.00324244	0.0146126	0.0590142	-0.00952705	1	0	5	3	New
E2-117	B09	111	107	103	99	5	3	NA	ART029B09	HSPB8	ART029	0.0194707	0.7667	0.0945636	1.01359	1.57521e+08	1.59529e+08	1.64617e+08	1.65853e+08	-0.10925	-0.113669	-0.077374	-0.078294	0	1	3	3	New
D4-116	H07	176	172	168	164	1	3	NA	ART064H07	NDEL1	ART064	0.0220346	0.76797	0.0947716	1.01539	1.45865e+08	147147972	1.46953e+08	1.53646e+08	-0.252919	-0.246466	-0.25336	-0.192828	0	0	0	0	PC Outlier
D8-97	C09	109	105	101	97	4	1	NA	ART143C09	FEM1A	ART143	0.0212981	0.768914	0.0949396	1.01487	1.96536e+08	2.0404e+08	2.04917e+08	2.00221e+08	0.141707	0.17545	0.177392	0.136173	0	1	4	1	PC Outlier
E2-117	D11	157	153	149	145	3	4	NA	ART027D11	ARL2	ART027	0.0373297	0.769426	0.0950785	1.02621	1.67983e+08	1.68104e+08	1.7272e+08	1.88814e+08	-0.0164732	-0.0381393	-0.00805495	0.108764	0	0	2	5	New
D9-101	C01	15	11	7	3	3	1	NAsd+	ART162C01	TOMM7	ART162	0.0294823	0.769426	0.0951057	1.02065	2.01879e+08	2.05663e+08	2.16093e+08	2.0358e+08	0.161264	0.17879	0.248456	0.144992	0	2	6	3	New
E3-60	G05	143	139	135	131	6	2	NA	ART051G05	HSD11B1	ART051	0.0230364	0.769499	0.0951662	1.0161	1.60306e+08	1.67919e+08	1.68396e+08	1.61382e+08	-0.103589	-0.0591317	-0.0613956	-0.12113	0	1	0	1	PC Outlier
E6-101	H09	112	108	104	100	4	5	NA	ART095H09	ALDH2	ART095	0.0247568	0.770058	0.0952941	1.01731	1.75265e+08	1.74207e+08	1.79503e+08	1.86754e+08	-0.00927556	-0.0247088	0.0108419	0.0603106	0	0	1	2	PC Outlier
E1-127	G11	46	42	38	34	1	4	NA	ART007G11	POLR3K	ART007	0.0171542	0.770058	0.095375	1.01196	168820254	173064150	175098762	175510062	0.00472222	0.0233567	0.0228514	0.019421	0	2	1	1	PC Outlier
E6-101	F06	32	28	24	20	5	1	NA	ART107F06	ACOX3	ART107	0.0201239	0.770058	0.0953945	1.01405	1.96392e+08	2.03456e+08	1.98803e+08	2.01194e+08	0.154925	0.199211	0.158176	0.16776	0	2	0	0	PC Outlier
E3-60	C05	143	139	135	131	3	2	NA	ART051C05	CASP6	ART051	0.0335885	0.770058	0.0954411	1.02355	1.54684e+08	1.70791e+08	1.60121e+08	1.53248e+08	-0.155089	-0.0346667	-0.134088	-0.195747	0	2	0	0	PC Outlier
E5-104	F08	62	58	54	50	6	2	A-specific	ART087F08	NARFL	ART087	0.0303845	0.770591	0.095576	1.02128	1.88481e+08	2.07081e+08	1.9491e+08	1.92149e+08	0.105972	0.202861	0.116033	0.0901744	0	4	8	5	New
E7-89	D12	15	11	7	3	4	3	NA	ART119D12	GADL1	ART119	0.0232813	0.770591	0.0956103	1.01627	1.50677e+08	1.54699e+08	1.52771e+08	1.60589e+08	-0.233602	-0.215564	-0.240717	-0.174682	0	3	2	3	New
D9-101	B06	31	27	23	19	5	6	NA	ART146B06	OTUD7B	ART146	0.0223995	0.771254	0.095744	1.01565	1.82214e+08	1.81844e+08	1.89951e+08	1.89787e+08	0.0134062	0.00121268	0.0624292	0.0437753	0	0	6	2	New
E6-101	G11	46	42	38	34	4	5	NA	ART095G11	LYN	ART095	0.021714	0.77331	0.096051	1.01516	172919945	1.78388e+08	1.73819e+08	1.79742e+08	-0.0287057	0.00951015	-0.0355809	0.0050955	0	1	0	0	PC Outlier
E1-127	D10	79	75	71	67	4	5	NA	ART005D10	DEXI	ART005	0.0165335	0.773318	0.0961309	1.01153	162597087	165657177	168079770	170439651	-0.0494644	-0.0397495	-0.0361714	-0.0228717	0	0	0	0	PC Outlier
E1-127	A05	61	57	53	49	5	1	NA	ART017A05	SP4	ART017	0.0170782	0.773318	0.0961554	1.01191	180992619	184115061	188195094	189118908	0.105165	0.112657	0.126912	0.127161	0	2	2	3	New
E7-89	F10	126	122	118	114	6	5	NA	ART114F10	LINC00346	ART114	0.0314642	0.774436	0.0963462	1.02205	1.86567e+08	2.03123e+08	1.9139e+08	1.88504e+08	0.074634	0.177326	0.0844252	0.0565431	0	12	4	2	New
E6-101	E05	62	58	54	50	5	1	NA	ART107E05	QARS	ART107	0.0213294	0.774446	0.0963991	1.01489	1.92046e+08	1.94385e+08	1.9371e+08	2.02595e+08	0.122641	0.133406	0.120737	0.177768	0	4	1	4	New
E1-127	D09	93	89	85	81	3	4	NA	ART009D09	LOC151009	ART009	0.0176974	0.775244	0.0965503	1.01234	159693930	162346158	166897503	166334562	-0.0754563	-0.0688769	-0.0463551	-0.0580447	0	0	2	0	PC Outlier
E5-104	D02	159	155	151	147	1	2	NA	ART085D02	TUFM	ART085	0.0246129	0.775424	0.0967165	1.01721	1.72516e+08	1.82955e+08	1.87427e+08	1.71359e+08	-0.0217217	0.0241529	0.0595535	-0.0750329	0	1	5	0	PC Outlier
E7-89	B12	15	11	7	3	5	2	NA	ART122B12	SLC35E2B	ART122	0.0179375	0.775424	0.0967848	1.01251	1.86121e+08	1.90985e+08	1.89926e+08	1.95021e+08	0.0711813	0.088428	0.0733487	0.10558	0	0	0	0	PC Outlier
D4-116	G03	79	75	71	67	6	3	NA	ART066G03	ASCC1	ART066	0.0205736	0.775424	0.0968688	1.01436	1.43037e+08	1.44187e+08	1.44292e+08	1.50125e+08	-0.281167	-0.275787	-0.279723	-0.22627	0	0	0	0	PC Outlier
E3-60	E03	80	76	72	68	6	2	NA	ART051E03	SLC25A30	ART051	0.0224961	0.775424	0.0968726	1.01572	1.32976e+08	1.39971e+08	1.38485e+08	1.34224e+08	-0.373251	-0.321768	-0.343521	-0.386974	0	0	0	0	PC Outlier
E7-89	A06	29	25	21	17	5	5	NA	ART113A06	noID	ART113	0.0208799	0.775424	0.0968912	1.01458	1.67156e+08	1.68137e+08	1.74641e+08	1.75587e+08	-0.083863	-0.0953902	-0.0476979	-0.0458612	0	0	3	4	New
E1-127	A03	80	76	72	68	3	4	NA	ART009A03	TRMT112	ART009	0.0167582	0.775424	0.0969135	1.01168	162981333	166057182	169268274	170114490	-0.046059	-0.03627	-0.0260059	-0.0256267	0	0	0	1	PC Outlier
D4-116	F03	78	74	70	66	6	3	NA	ART066F03	NDUFA10	ART066	0.0220992	0.775424	0.0969717	1.01544	1.39597e+08	1.40759e+08	1.40542e+08	1.47231e+08	-0.316289	-0.310506	-0.317707	-0.254356	0	0	0	0	PC Outlier
E1-127	C01	189	185	181	177	1	4	NA	ART007C01	TBCA	ART007	0.0169831	0.775424	0.0970446	1.01184	159582240	163008828	166044519	165913614	-0.0764657	-0.0630001	-0.0537474	-0.0617004	0	0	0	0	PC Outlier
E1-127	F05	64	60	56	52	2	1	NA	ART016F05	CCDC142	ART016	0.0166612	0.775424	0.0970775	1.01162	185793894	190585377	192120309	193421529	0.142937	0.162487	0.156693	0.159616	0	0	0	0	PC Outlier
E5-104	D09	93	89	85	81	3	3	NA	ART084D09	CYP24A1	ART084	0.0312578	0.775424	0.0971133	1.0219	1.57122e+08	1.59911e+08	1.61888e+08	1.73867e+08	-0.156563	-0.170064	-0.151781	-0.0540693	0	2	0	2	New
D8-97	C01	189	185	181	177	4	6	NA	ART128C01	MACC1	ART128	0.0196754	0.775424	0.0971429	1.01373	1.94276e+08	2.01333e+08	1.97282e+08	2.02893e+08	0.125022	0.156183	0.122615	0.155294	0	7	5	7	New
E3-60	G07	174	170	166	162	1	2	NA	ART049G07	RRP7A	ART049	0.0232079	0.777343	0.0974354	1.01622	1.4982e+08	1.57866e+08	1.5716e+08	1.50201e+08	-0.201185	-0.14819	-0.161024	-0.224717	0	0	0	0	PC Outlier
D4-116	E07	32	28	24	20	6	6	NA	ART057E07	PFDN5	ART057	0.01821	0.778185	0.0977761	1.0127	1.93918e+08	1.99468e+08	1.96847e+08	1.97241e+08	0.157893	0.192425	0.168363	0.167521	0	5	4	0	New
E7-89	H07	176	172	168	164	4	2	NA	ART122H07	WNT1	ART122	0.0192772	0.778185	0.0979299	1.01345	1.74198e+08	1.81832e+08	1.78749e+08	1.78938e+08	-0.0243307	0.0175769	-0.0141503	-0.0185871	0	0	0	0	PC Outlier
D9-101	F03	128	124	120	116	5	4	NA	ART152F03	COL4A3	ART152	0.0271395	0.778185	0.0979568	1.01899	1.80724e+08	1.81578e+08	1.92316e+08	1.84975e+08	0.00156198	-0.000903431	0.0802842	0.00672361	0	0	4	1	PC Outlier
E1-127	D02	159	155	151	147	1	6	NA	ART001D02	IWS1	ART001	0.0175797	0.778185	0.0979947	1.01226	164268306	168552126	168517368	172657422	-0.0347116	-0.0147553	-0.0324202	-0.00422035	0	0	0	0	PC Outlier
E3-60	C06	175	171	167	163	3	1	A-specific	ART054C06	FAM175B	ART054	0.0376206	0.778185	0.0980061	1.02642	1.91995e+08	1.8971e+08	1.98478e+08	2.14621e+08	0.156648	0.116903	0.175726	0.290176	0	0	4	11	New
E3-60	B05	142	138	134	130	3	1	NA	ART054B05	AASDHPPT	ART054	0.0270958	0.778185	0.098022	1.01896	1.941e+08	1.96682e+08	2.09041e+08	1.98694e+08	0.172383	0.168969	0.250529	0.178938	1	3	5	1	New
D8-97	B07	30	26	22	18	3	5	NA	ART132B07	ADCY9	ART132	0.0386885	0.778185	0.0980518	1.02718	1.78574e+08	1.79927e+08	1.98229e+08	1.82547e+08	0.00343606	-0.00599194	0.129519	0.00284721	0	0	1	0	PC Outlier
D8-97	A07	173	169	165	161	5	6	NA	ART128A07	TPH2	ART128	0.0249078	0.778185	0.0980662	1.01741	1.91983e+08	2.04759e+08	1.958e+08	1.96096e+08	0.107893	0.180526	0.111736	0.106139	0	6	2	1	New
E5-104	B05	63	59	55	51	5	4	NA	ART080B05	SLC2A5	ART080	0.0174238	0.778185	0.0981676	1.01215	1.65978e+08	1.73815e+08	1.72284e+08	1.72155e+08	-0.0774617	-0.0497784	-0.0619873	-0.068348	0	1	1	0	PC Outlier
E6-101	H09	112	108	104	100	1	6	A-specific	ART091H09	CRYAB	ART091	0.0213401	0.778185	0.0981934	1.0149	1.76649e+08	1.76196e+08	1.8063e+08	1.86545e+08	0.0020718	-0.0083261	0.0198699	0.058692	0	0	2	2	New
E3-60	H05	64	60	56	52	1	2	NA	ART049H05	PCOLCE2	ART049	0.0219863	0.778185	0.0982166	1.01536	1.52356e+08	1.59353e+08	1.59618e+08	1.53682e+08	-0.176975	-0.134671	-0.138628	-0.191666	0	0	0	0	PC Outlier
D4-116	E04	94	90	86	82	5	3	NA	ART065E04	LRG1	ART065	0.0223324	0.778185	0.0982602	1.0156	1.47889e+08	1.4901e+08	1.48858e+08	1.56201e+08	-0.233044	-0.228325	-0.234773	-0.169036	0	0	0	0	PC Outlier
D9-101	B09	111	107	103	99	2	3	NA	ART154B09	empty	ART154	0.0178187	0.778185	0.0982749	1.01243	1.56557e+08	1.60687e+08	1.59861e+08	1.60331e+08	-0.205541	-0.17724	-0.18638	-0.199547	0	1	4	1	PC Outlier
E1-127	B10	79	75	71	67	5	3	NA	ART011B10	CYB5A	ART011	0.0164446	0.778185	0.0982816	1.01146	149971761	153060939	155360772	156567087	-0.166075	-0.153844	-0.149695	-0.145352	0	0	0	0	PC Outlier
D9-101	D06	173	169	165	161	3	2	NA	ART159D06	TBC1D8	ART159	0.0193623	0.778185	0.0983212	1.01351	1.96713e+08	2.03633e+08	1.98551e+08	2.02719e+08	0.123862	0.164479	0.126314	0.138879	0	6	2	4	New
E1-127	C03	79	75	71	67	3	3	NA	ART012C03	DNAJB3	ART012	0.0160085	0.783071	0.0989909	1.01116	154525545	157508361	159457887	162007497	-0.12292	-0.112522	-0.112142	-0.0960721	0	0	0	0	PC Outlier
E1-127	F03	128	124	120	116	5	6	NA	ART002F03	MT2A	ART002	0.0169164	0.783793	0.0991399	1.01179	180002808	182175552	186689043	189466632	0.0972536	0.0973792	0.11532	0.129811	0	0	0	0	PC Outlier
D4-116	C11	45	41	37	33	4	3	NA	ART065C11	TMEM115	ART065	0.0171114	0.783793	0.099187	1.01193	1.44872e+08	1.46474e+08	1.46466e+08	1.50178e+08	-0.262776	-0.253088	-0.258141	-0.225764	0	0	0	0	PC Outlier
D4-116	H04	96	92	88	84	4	3	NA	ART065H04	TMEM185B	ART065	0.0169907	0.785676	0.0994778	1.01185	1.46371e+08	1.47452e+08	1.48308e+08	1.51912e+08	-0.247928	-0.243489	-0.240116	-0.209206	0	0	0	0	PC Outlier
D8-97	E12	192	188	184	180	6	4	NA	ART135E12	FAM45B	ART135	0.0217092	0.785864	0.0995541	1.01516	1.71838e+08	1.81055e+08	1.77656e+08	1.74108e+08	-0.0520339	0.00302799	-0.0285612	-0.0654409	1	4	5	0	New
D4-116	B02	159	155	151	147	2	3	NA	ART064B02	PHYH	ART064	0.0270547	0.787079	0.0997606	1.01893	1.49791e+08	1.4894e+08	1.589e+08	1.53622e+08	-0.214602	-0.229	-0.140593	-0.193049	0	0	4	2	New
D4-116	D10	125	121	117	113	3	4	NA	ART063D10	DMWD	ART063	0.0200278	0.787116	0.0999095	1.01398	1.66095e+08	1.66858e+08	1.67788e+08	1.7448e+08	-0.0655495	-0.0651094	-0.062076	-0.00937979	0	1	1	5	PC Outlier
E5-104	D04	95	91	87	83	1	4	NA	ART079D04	ETV6	ART079	0.0247368	0.787116	0.09992	1.01729	1.74733e+08	1.76479e+08	1.84913e+08	1.87143e+08	-0.00329609	-0.0278349	0.0400699	0.0520871	0	1	3	6	New
D4-116	H01	192	188	184	180	4	2	NA	ART068H01	CYBRD1	ART068	0.0318058	0.787116	0.0999232	1.02229	1.54663e+08	1.6774e+08	1.57516e+08	1.52973e+08	-0.168433	-0.0575103	-0.153213	-0.199157	0	3	4	6	New
E1-127	H11	157	153	149	145	6	3	NA	ART012H11	CSTL1	ART012	0.0215638	0.787388	0.10001	1.01506	142211106	145099719	151319340	146130327	-0.242732	-0.230905	-0.187721	-0.244877	0	0	2	0	PC Outlier
E3-60	G08	142	138	134	130	1	2	NA	ART049G08	DGUOK	ART049	0.0202343	0.787737	0.100147	1.01412	1.65848e+08	1.72994e+08	1.72837e+08	1.68025e+08	-0.0545521	-0.0161748	-0.0238417	-0.0629368	0	0	0	5	PC Outlier
D4-116	F05	64	60	56	52	2	6	NA	ART055F05	TMEM120B	ART055	0.0225282	0.787737	0.10016	1.01574	1.79023e+08	1.78852e+08	1.81287e+08	1.89631e+08	0.0425903	0.0350357	0.0495599	0.11076	0	0	2	0	PC Outlier
E7-89	B09	111	107	103	99	2	3	NA	ART118B09	MTFMT	ART118	0.0252265	0.788542	0.100347	1.01764	1.54378e+08	1.65988e+08	1.61012e+08	1.5335e+08	-0.198589	-0.113946	-0.164921	-0.24122	0	7	3	2	New
E5-104	G08	63	59	55	51	6	5	NA	ART078G08	KRT23	ART078	0.0159479	0.788542	0.10041	1.01112	1.68665e+08	1.73965e+08	1.74753e+08	1.77403e+08	-0.0542872	-0.0485389	-0.041456	-0.0250229	0	0	0	0	PC Outlier
E7-89	H06	32	28	24	20	1	6	NA	ART109H06	PMEL	ART109	0.0187498	0.788542	0.100497	1.01308	1.85101e+08	1.87812e+08	1.8928e+08	1.96071e+08	0.0632563	0.0642623	0.0684305	0.113325	0	0	0	2	PC Outlier
E1-127	G07	31	27	23	19	6	4	NA	ART009G07	TXNDC17	ART009	0.0161196	0.788542	0.1005	1.01124	165331017	169211943	170726301	172550349	-0.0254084	-0.00911877	-0.0136321	-0.00511531	0	0	0	0	PC Outlier
E7-89	A02	48	44	40	36	3	2	NA	ART123A02	CDC14A	ART123	0.0169482	0.788542	0.100536	1.01182	1.75758e+08	1.81005e+08	1.7951e+08	1.82956e+08	-0.0114723	0.0109991	-0.00802104	0.0134496	0	0	0	0	PC Outlier
E1-127	C06	175	171	167	163	3	4	NA	ART009C06	C1orf182	ART009	0.0174364	0.788542	0.100597	1.01216	157874895	162039015	164729259	163050552	-0.091984	-0.0716089	-0.0652206	-0.0868134	0	0	0	0	PC Outlier
E1-127	H10	80	76	72	68	4	3	A-specific	ART011H10	AHSA2	ART011	0.0166118	0.788542	0.100671	1.01158	156956724	159106293	163386675	164234556	-0.100399	-0.0979593	-0.0770271	-0.076375	0	0	1	1	PC Outlier
E2-117	C01	15	11	7	3	3	1	NAsd+	ART036C01	PRELID1	ART036	0.0794854	0.788542	0.100793	1.05664	1.88787e+08	1.89138e+08	2.34322e+08	1.91667e+08	0.151965	0.131949	0.432004	0.130397	0	0	1	2	PC Outlier
E6-101	A01	16	12	8	4	3	5	NAc+	ART096A01	DPYS	ART096	0.0226765	0.788542	0.10089	1.01584	1.84517e+08	1.91001e+08	1.8485e+08	1.92175e+08	0.0649425	0.108071	0.0531939	0.101592	3	2	0	0	PC Outlier
E3-60	H08	144	140	136	132	4	2	NA	ART050H08	TPM2	ART050	0.0222819	0.788542	0.100897	1.01556	1.32701e+08	1.39693e+08	1.38814e+08	1.33281e+08	-0.376238	-0.324636	-0.340098	-0.397136	0	0	0	0	PC Outlier
E3-60	D02	159	155	151	147	4	6	NA	ART038D02	CBR4	ART038	0.0278293	0.788542	0.101031	1.01948	1.8142e+08	1.82112e+08	1.86268e+08	1.96946e+08	0.0749195	0.0579311	0.084127	0.166188	0	2	10	8	New
D4-116	D11	157	153	149	145	3	3	NA	ART066D11	SDCCAG3	ART066	0.0200517	0.788542	0.101047	1.014	1.43583e+08	1.43959e+08	1.4523e+08	1.50946e+08	-0.275669	-0.278073	-0.270371	-0.218408	0	0	0	0	PC Outlier
D4-116	F06	32	28	24	20	5	6	NA	ART056F06	HOXA10	ART056	0.0201986	0.788542	0.101105	1.0141	1.77244e+08	1.7841e+08	1.78734e+08	1.86218e+08	0.0281756	0.0314616	0.0291048	0.0845562	0	0	0	0	PC Outlier
E1-127	D11	47	43	39	35	4	4	NA	ART008D11	noID	ART008	0.0254138	0.788542	0.101133	1.01777	167124825	178352577	171646515	171469242	-0.00983973	0.0667819	-0.00587689	-0.0141829	0	2	1	2	New
E6-101	D02	159	155	151	147	1	6	NA	ART091D02	C1orf105	ART091	0.0189714	0.788542	0.101155	1.01324	1.7301e+08	1.7661e+08	1.74333e+08	1.80269e+08	-0.0279517	-0.0049429	-0.0313211	0.00932316	0	3	0	1	PC Outlier
D8-97	F11	48	44	40	36	2	4	A-specific	ART133F11	TOLLIP	ART133	0.0234295	0.788542	0.101176	1.01637	1.72577e+08	1.78558e+08	1.74054e+08	1.83185e+08	-0.0458432	-0.0170093	-0.0581083	0.00787646	1	4	2	8	New
E3-60	E06	30	26	22	18	5	2	NA	ART050E06	C10orf81	ART050	0.0222482	0.788542	0.101327	1.01554	1.66307e+08	1.75604e+08	1.73421e+08	1.67039e+08	-0.0505721	0.00543263	-0.0189761	-0.0714282	0	1	0	1	PC Outlier
E7-89	H02	160	156	152	148	4	2	NA	ART122H02	EFNB3	ART122	0.0174233	0.788542	0.101341	1.01215	1.73457e+08	1.78763e+08	1.76827e+08	1.80951e+08	-0.030484	-0.00697743	-0.0297527	-0.00245196	0	0	0	0	PC Outlier
E3-60	H10	80	76	72	68	1	5	NA	ART040H10	TPM1	ART040	0.0186061	0.788542	0.101347	1.01298	1.69412e+08	1.71389e+08	1.74418e+08	1.78524e+08	-0.0238782	-0.0296188	-0.0107064	0.0245088	0	0	0	1	PC Outlier
D4-116	H05	64	60	56	52	1	6	NA	ART055H05	C4orf29	ART055	0.0165398	0.788542	0.101363	1.01153	1.76119e+08	1.77505e+08	1.78421e+08	1.82555e+08	0.0189893	0.0241224	0.0265706	0.0558942	0	1	1	0	PC Outlier
E6-101	B09	111	107	103	99	2	6	NA	ART091B09	ASMT	ART091	0.0215379	0.788542	0.101403	1.01504	1.8124e+08	1.81212e+08	1.83935e+08	1.92455e+08	0.0390912	0.0321701	0.046028	0.103689	0	0	0	0	PC Outlier
E1-127	G06	30	26	22	18	1	6	NA	ART001G06	SSR4P1	ART001	0.0634119	0.788542	0.101422	1.04493	173960748	174891645	175546323	208682685	0.047996	0.0385112	0.0265343	0.269178	0	0	0	0	PC Outlier
D4-116	E07	32	28	24	20	6	4	NA	ART063E07	OSGEP	ART063	0.0165171	0.788661	0.10149	1.01151	1.74347e+08	1.75254e+08	1.77094e+08	1.80712e+08	0.00440592	0.00571059	0.0158	0.0412585	0	1	1	1	PC Outlier
D4-116	D01	13	9	5	1	3	3	NA	ART066D01	FAM105A	ART066	0.0207898	0.788674	0.101544	1.01451	1.39626e+08	1.40436e+08	1.40759e+08	1.47034e+08	-0.315988	-0.31382	-0.315484	-0.256292	0	0	0	0	PC Outlier
D4-116	E06	30	26	22	18	2	4	NA	ART061E06	FAM50B	ART061	0.0185371	0.789404	0.101714	1.01293	1.68393e+08	1.71345e+08	1.69384e+08	1.74848e+08	-0.0457289	-0.0268274	-0.0484136	-0.0063343	0	1	0	0	PC Outlier
E1-127	F01	192	188	184	180	5	6	NA	ART002F01	MT1P3	ART002	0.0160693	0.789404	0.101744	1.0112	175754169	179880633	182384235	182508903	0.0627931	0.0790897	0.0816636	0.0758341	0	0	0	0	PC Outlier
E3-60	C01	15	11	7	3	3	5	NA	ART042C01	FBXL18	ART042	0.0216655	0.789668	0.101923	1.01513	1.78575e+08	1.79844e+08	1.83994e+08	1.90093e+08	0.052115	0.0398482	0.0664027	0.115091	0	1	1	1	PC Outlier
E6-101	B10	79	75	71	67	5	1	NA	ART107B10	SRBD1	ART107	0.0201144	0.789668	0.101949	1.01404	1.97617e+08	1.97824e+08	2.0649e+08	2.02968e+08	0.163897	0.158711	0.212905	0.180419	0	3	7	2	New
E1-127	E12	192	188	184	180	6	3	A-specific	ART012E12	FLJ32063	ART012	0.0178492	0.789668	0.102002	1.01245	157294287	163343583	162138384	162666144	-0.0972995	-0.0600404	-0.0880918	-0.0902187	0	2	1	0	PC Outlier
D8-97	H06	32	28	24	20	1	1	NA	ART142H06	DDT	ART142	0.0179109	0.789668	0.102003	1.01249	1.98438e+08	2.04432e+08	2.05916e+08	2.03262e+08	0.155606	0.178221	0.18441	0.15792	0	5	5	2	New
D8-97	G10	78	74	70	66	1	6	NA	ART127G10	SSH1	ART127	0.0266898	0.789668	0.102042	1.01867	1.95518e+08	1.9319e+08	2.04708e+08	2.1076e+08	0.134214	0.0966143	0.175921	0.210176	1	1	2	6	New
D8-97	D07	29	25	21	17	3	1	NA	ART144D07	TJP2	ART144	0.0181595	0.790348	0.102183	1.01267	1.94528e+08	2.00605e+08	197622202	2.03428e+08	0.126889	0.150955	0.125098	0.159091	0	5	2	2	New
D9-101	H11	48	44	40	36	4	6	NA	ART146H11	GEMIN4	ART146	0.0171842	0.791665	0.102406	1.01198	1.9047e+08	1.91118e+08	1.9434e+08	1.9942e+08	0.0773354	0.0729684	0.0953873	0.115203	0	0	2	0	PC Outlier
E1-127	B11	47	43	39	35	5	6	A-specific	ART002B11	PLA2G1B	ART002	0.0155696	0.793916	0.10275	1.01085	181987839	186114105	188185041	189605214	0.113076	0.128237	0.126834	0.130866	0	0	0	0	PC Outlier
E2-117	G11	46	42	38	34	4	6	NA	ART020G11	BAG6	ART020	0.0306823	0.794141	0.102832	1.0215	1.79159e+08	1.78983e+08	1.95115e+08	1.8783e+08	0.0764502	0.052329	0.16784	0.101229	0	0	1	0	PC Outlier
E3-60	F01	14	10	6	2	6	2	NA	ART051F01	STAP1	ART051	0.0220991	0.794151	0.102894	1.01544	1.70964e+08	1.79877e+08	1.79733e+08	1.70885e+08	-0.0107215	0.0401174	0.0326047	-0.0385892	0	1	2	0	PC Outlier
D4-116	B10	79	75	71	67	2	3	NA	ART064B10	CLYBL	ART064	0.0277122	0.794151	0.102991	1.01939	1.51504e+08	1.52792e+08	1.51548e+08	1.62684e+08	-0.198199	-0.192161	-0.208934	-0.110367	0	0	0	4	PC Outlier
E1-127	C03	79	75	71	67	3	5	NA	ART006C03	CRIPT	ART006	0.0156063	0.794151	0.102993	1.01088	165879279	169415163	172189188	172400652	-0.0206321	-0.00738716	-0.0013229	-0.00636747	0	0	0	0	PC Outlier
E6-101	C01	15	11	7	3	3	1	NAsd+	ART108C01	SEMA3B	ART108	0.0154362	0.795758	0.1033	1.01076	1.97812e+08	2.00046e+08	2.01928e+08	2.03863e+08	0.165322	0.174826	0.18068	0.186769	0	1	3	2	New
E1-127	F03	128	124	120	116	5	4	NA	ART008F03	SUPT4H1	ART008	0.0158559	0.795758	0.103308	1.01105	165707802	168524064	172574523	172479051	-0.0221242	-0.0149956	0.00190204	-0.00571155	0	0	0	0	PC Outlier
E3-60	G08	63	59	55	51	6	2	A-specific	ART051G08	DPPA4	ART051	0.0220794	0.795824	0.103371	1.01542	1.57423e+08	1.65864e+08	1.66045e+08	1.56603e+08	-0.129771	-0.0768978	-0.0816755	-0.164501	0	0	4	0	PC Outlier
E3-60	C07	173	169	165	161	4	4	NA	ART044C07	LINC00337	ART044	0.0271475	0.795824	0.103423	1.019	1.60181e+08	1.61634e+08	1.72771e+08	1.64429e+08	-0.104718	-0.114166	-0.0243959	-0.0941505	0	0	3	2	New
D9-101	G02	47	43	39	35	6	6	NA	ART147G02	HPS4	ART147	0.0212343	0.796093	0.103511	1.01483	1.9169e+08	1.9268e+08	2.00819e+08	1.96771e+08	0.0865432	0.0847178	0.142703	0.0959112	0	3	20	1	New
E6-101	A08	64	60	56	52	3	4	A-specific	ART099A08	C3orf25	ART099	0.0172789	0.796181	0.103576	1.01205	1.74556e+08	1.75268e+08	1.80274e+08	1.79778e+08	-0.0151206	-0.0159446	0.0170295	0.00538982	0	1	2	2	New
E1-127	C07	173	169	165	161	1	1	NA	ART016C07	DGKG	ART016	0.0209994	0.796711	0.103823	1.01466	181151433	190845027	186057819	186546735	0.10643	0.164451	0.110434	0.107404	0	2	2	2	New
D4-116	A05	61	57	53	49	5	3	NA	ART065A05	TUSC3	ART065	0.0177113	0.796711	0.103824	1.01235	1.56864e+08	1.57194e+08	1.59179e+08	1.6366e+08	-0.148039	-0.151183	-0.138063	-0.101738	0	0	0	0	PC Outlier
D4-116	D03	77	73	69	65	3	3	NA	ART066D03	NOV	ART066	0.0182741	0.796711	0.103831	1.01275	1.52707e+08	1.54605e+08	1.53738e+08	1.59137e+08	-0.186792	-0.17515	-0.188233	-0.142171	0	0	0	0	PC Outlier
E1-127	C11	45	41	37	33	4	1	NA	ART017C11	EXOC6	ART017	0.0157625	0.796711	0.103858	1.01099	184751010	188964090	190047960	193544001	0.134816	0.150162	0.141046	0.160529	0	2	0	2	New
D9-101	C02	47	43	39	35	3	1	NA	ART162C02	DEFB106A	ART162	0.0238231	0.79715	0.104053	1.01665	1.95039e+08	1.94776e+08	1.97437e+08	2.09676e+08	0.111535	0.100322	0.118199	0.187555	0	0	3	0	PC Outlier
E7-89	D11	47	43	39	35	4	5	NA	ART113D11	FAM19A2	ART113	0.0203876	0.79715	0.104057	1.01423	1.72047e+08	1.75087e+08	1.75064e+08	1.83224e+08	-0.0422572	-0.0369595	-0.0442066	0.0155571	0	4	4	3	New
D9-101	G06	30	26	22	18	1	5	NA	ART148G06	RANBP17	ART148	0.0201071	0.79715	0.10408	1.01403	1.74696e+08	1.74178e+08	1.78918e+08	1.84499e+08	-0.0473807	-0.0609333	-0.0238959	0.00300834	0	0	3	2	New
D8-97	B11	158	154	150	146	3	4	NA	ART135B11	NPRL2	ART135	0.0243394	0.79715	0.104128	1.01701	1.78857e+08	1.80017e+08	1.90493e+08	1.85163e+08	0.00572393	-0.0052689	0.0720885	0.0233704	0	5	5	3	New
D9-101	A02	48	44	40	36	3	1	NA	ART162A02	41167	ART162	0.0152685	0.797176	0.104292	1.01064	1.95321e+08	1.97662e+08	1.98158e+08	2.03112e+08	0.113619	0.121541	0.123454	0.141668	1	2	0	0	PC Outlier
E1-127	B11	47	43	39	35	2	3	NA	ART010B11	HMGB3P1	ART010	0.0195375	0.797176	0.104341	1.01363	157957434	160132140	167450697	163277253	-0.0912299	-0.0886873	-0.0415811	-0.0848089	0	2	2	2	New
E7-89	B12	15	11	7	3	5	5	NA	ART113B12	FER1L6-AS1	ART113	0.0264258	0.797176	0.104416	1.01849	1.76391e+08	1.75286e+08	1.87948e+08	1.86032e+08	-0.00628504	-0.0353213	0.0582416	0.0375021	0	0	3	2	New
E3-60	D05	63	59	55	51	1	1	A-specific	ART052D05	UBXN1	ART052	0.0576396	0.797176	0.104461	1.04076	1.92812e+08	1.9575e+08	1.92189e+08	2.26807e+08	0.162775	0.162121	0.12927	0.369852	0	5	1	10	New
E1-127	F03	128	124	120	116	5	5	NA	ART005F03	LINC00467	ART005	0.0159287	0.797176	0.104462	1.0111	166059576	168000210	171838296	174893580	-0.0190649	-0.0194871	-0.00426586	0.0143446	0	0	0	0	PC Outlier
D4-116	A03	125	121	117	113	2	3	NA	ART064A03	CCDC97	ART064	0.0194792	0.797176	0.104517	1.01359	1.45471e+08	1.46353e+08	1.46699e+08	1.52681e+08	-0.256828	-0.254277	-0.255856	-0.201914	0	0	0	0	PC Outlier
E3-60	G06	175	171	167	163	6	2	NA	ART051G06	TBC1D7	ART051	0.0213232	0.797176	0.104525	1.01489	1.4974e+08	1.57426e+08	1.56951e+08	1.4999e+08	-0.20196	-0.152225	-0.162937	-0.226748	0	0	0	0	PC Outlier
D4-116	H04	109	105	101	97	6	1	NA	ART072H04	ACTR1A	ART072	0.0227439	0.797176	0.104558	1.01589	1.90893e+08	1.94256e+08	1.90888e+08	2.01119e+08	0.135207	0.154224	0.124015	0.195615	0	2	0	6	New
E6-101	D12	15	11	7	3	1	4	NA	ART097D12	empty	ART097	0.015446	0.797839	0.104757	1.01076	1.71156e+08	1.73063e+08	1.73714e+08	1.77442e+08	-0.0434953	-0.0342128	-0.0364537	-0.0134813	0	1	1	3	PC Outlier
E7-89	G02	47	43	39	35	6	2	NA	ART123G02	ZNF667	ART123	0.0155465	0.797839	0.104768	1.01083	1.86588e+08	1.90183e+08	1.9105e+08	1.95188e+08	0.074798	0.0823619	0.0818617	0.10681	0	1	0	0	PC Outlier
E6-101	B03	127	123	119	115	2	5	NA	ART094B03	PDHX	ART094	0.0191376	0.797839	0.104805	1.01335	1.83137e+08	1.90268e+08	1.86322e+08	1.85759e+08	0.054117	0.102522	0.0646362	0.0526056	0	3	2	3	New
E3-60	G05	62	58	54	50	4	2	NA	ART050G05	HMOX1	ART050	0.0196895	0.799303	0.105078	1.01374	1.63037e+08	1.71022e+08	1.69112e+08	1.64833e+08	-0.0792194	-0.0327097	-0.0552712	-0.0906088	0	0	0	0	PC Outlier
E3-60	B01	191	187	183	179	5	2	NAsd+	ART050B01	ASGR2	ART050	0.020964	0.799303	0.105104	1.01464	1.56355e+08	1.64622e+08	1.62897e+08	1.57217e+08	-0.139592	-0.0877347	-0.109297	-0.158851	0	0	0	0	PC Outlier
E5-104	G09	95	91	87	83	6	5	NA	ART078G09	NUSAP1	ART078	0.0453732	0.799863	0.105231	1.03195	1.75873e+08	1.79009e+08	2.01038e+08	1.80628e+08	0.00608133	-0.00730064	0.160694	0.000970347	0	0	6	0	PC Outlier
E7-89	H01	192	188	184	180	1	2	NA	ART121H01	C7orf26	ART121	0.0174277	0.799967	0.105351	1.01215	1.74404e+08	1.80517e+08	1.7775e+08	181201342	-0.022624	0.0071083	-0.0222397	-0.000457264	0	0	0	0	PC Outlier
E6-101	A10	128	124	120	116	3	2	NA	ART105A10	ACSM1	ART105	0.018941	0.799967	0.105358	1.01322	1.78765e+08	1.84362e+08	1.83967e+08	1.80515e+08	0.0192573	0.05703	0.0462791	0.0112858	0	0	1	0	PC Outlier
D9-101	D10	79	75	71	67	1	5	NA	ART148D10	CYP2A13	ART148	0.0221383	0.799967	0.105405	1.01546	1.78645e+08	1.78915e+08	1.8051e+08	1.91182e+08	-0.0151352	-0.0222197	-0.0111134	0.0543423	0	0	0	0	PC Outlier
E2-117	E11	46	42	38	34	5	2	NA	ART032E11	GFER	ART032	0.0267319	0.800631	0.105567	1.0187	1.67894e+08	1.76695e+08	1.66037e+08	182498475	-0.0172436	0.0337671	-0.0649849	0.0596827	0	2	0	2	New
D9-101	H07	29	25	21	17	6	2	NA	ART159H07	SLC16A9	ART159	0.0271872	0.800631	0.105628	1.01902	1.83949e+08	1.8292e+08	1.86323e+08	1.9987e+08	0.0270758	0.00972018	0.0346122	0.118457	0	0	4	0	PC Outlier
E1-127	G07	31	27	23	19	6	6	NA	ART003G07	CRIP1	ART003	0.0151716	0.800631	0.105662	1.01057	183527091	187471845	188969346	192088440	0.125227	0.138724	0.132835	0.149638	0	0	0	0	PC Outlier
E1-127	H01	13	9	5	1	6	2	NA	ART015H01	TRIM2	ART015	0.0160948	0.800631	0.105754	1.01122	184081257	189325224	190977372	190283067	0.129577	0.152916	0.148084	0.136014	0	1	0	0	PC Outlier
E1-127	A04	93	89	85	81	2	3	NA	ART010A04	BEX2	ART010	0.015575	0.800631	0.10576	1.01085	150673185	153228123	155006856	158675886	-0.159343	-0.152269	-0.152985	-0.12605	0	0	0	1	PC Outlier
E3-60	E06	30	26	22	18	5	5	NA	ART041E06	BCL2L12	ART041	0.0274442	0.801815	0.105977	1.0192	1.75259e+08	1.86418e+08	1.74315e+08	1.85197e+08	0.0250676	0.0916486	-0.0115595	0.0774462	0	9	1	12	New
E3-60	E05	144	140	136	132	6	2	NA	ART051E05	ECHS1	ART051	0.0201017	0.801815	0.106046	1.01403	1.52119e+08	1.58663e+08	1.59559e+08	1.53086e+08	-0.179222	-0.140929	-0.13916	-0.197272	0	0	0	0	PC Outlier
D4-116	C11	45	41	37	33	4	6	NA	ART056C11	SPATA8	ART056	0.0212099	0.801815	0.106077	1.01481	1.81586e+08	1.83167e+08	1.82359e+08	1.91567e+08	0.0630955	0.0694291	0.0580736	0.125414	0	0	0	0	PC Outlier
E2-117	A10	128	124	120	116	3	1	NA	ART036A10	PPAPDC1B	ART036	0.0196608	0.802715	0.10625	1.01372	1.86461e+08	1.87692e+08	1.934e+08	1.99096e+08	0.134086	0.120879	0.1551	0.185262	0	0	0	2	PC Outlier
E1-127	A01	16	12	8	4	3	2	NAc+	ART015A01	DGKA	ART015	0.00892745	0.80276	0.10631	1.00621	157838328	164472084	171073404	151862940	-0.0923182	-0.0501074	-0.010702	-0.189363	0	0	0	0	PC Outlier
E1-127	E09	110	106	102	98	5	4	NA	ART008E09	LIMS3	ART008	0.0153943	0.803292	0.10644	1.01073	160297218	163288251	164821905	168553332	-0.0700164	-0.0605292	-0.0644095	-0.0389276	0	1	0	1	PC Outlier
D9-101	D10	79	75	71	67	1	1	NA	ART160D10	RIMS1	ART160	0.0172492	0.803292	0.106488	1.01203	2.00792e+08	2.02344e+08	2.02913e+08	2.11373e+08	0.153476	0.15532	0.15767	0.199184	0	0	0	0	PC Outlier
D4-116	A09	96	92	88	84	3	6	NA	ART057A09	HSD11B1L	ART057	0.0191259	0.804179	0.106659	1.01335	1.7152e+08	1.72316e+08	1.73075e+08	1.80031e+08	-0.0191848	-0.0186732	-0.017313	0.0358096	0	0	0	0	PC Outlier
E1-127	D06	31	27	23	19	4	4	NA	ART008D06	BET1	ART008	0.0150465	0.804461	0.106757	1.01048	159913296	163876806	164818935	166626558	-0.0734759	-0.0553385	-0.0644355	-0.0555143	0	0	0	0	PC Outlier
D4-116	A09	96	92	88	84	3	3	NA	ART066A09	FUT9	ART066	0.0157079	0.804461	0.106804	1.01095	1.58517e+08	1.59715e+08	1.60479e+08	1.6419e+08	-0.132918	-0.128233	-0.126323	-0.0970734	0	0	0	0	PC Outlier
E3-60	D03	127	123	119	115	1	2	NA	ART049D03	CD40	ART049	0.0213768	0.804461	0.106877	1.01493	1.42303e+08	1.50842e+08	1.48751e+08	1.41774e+08	-0.275451	-0.213854	-0.24035	-0.308019	0	1	0	0	PC Outlier
E6-101	E04	112	108	104	100	6	3	NA	ART102E04	noID	ART102	0.0149332	0.804461	0.106911	1.0104	1.60148e+08	161684050	1.63532e+08	1.651e+08	-0.139404	-0.132331	-0.123592	-0.11749	0	4	2	1	New
D4-116	C09	109	105	101	97	1	1	NA	ART070C09	QPCT	ART070	0.0166497	0.804901	0.107024	1.01161	1.80923e+08	1.84786e+08	1.82355e+08	1.86048e+08	0.0578179	0.0821252	0.0580414	0.0832363	0	1	0	0	PC Outlier
E3-60	E09	96	92	88	84	6	2	NA	ART051E09	ZNF2	ART051	0.0202261	0.804956	0.107129	1.01412	1.50744e+08	1.57601e+08	1.57713e+08	1.51773e+08	-0.192314	-0.150615	-0.155949	-0.209698	0	0	0	0	PC Outlier
E6-101	A03	125	121	117	113	2	1	NA	ART106A03	KLHL2	ART106	0.0221905	0.804956	0.107139	1.0155	1.92998e+08	1.98542e+08	2.02651e+08	1.9278e+08	0.129774	0.163934	0.185834	0.106125	0	1	3	0	PC Outlier
E3-60	H07	176	172	168	164	1	2	NA	ART049H07	ELOVL7	ART049	0.0187117	0.807967	0.107595	1.01305	1.33562e+08	1.39557e+08	1.38565e+08	1.35261e+08	-0.366913	-0.326042	-0.342691	-0.375869	0	0	0	0	PC Outlier
D4-116	D02	45	41	37	33	3	3	NA	ART066D02	NFKBIB	ART066	0.0189341	0.807967	0.107647	1.01321	1.56785e+08	1.57861e+08	1.57992e+08	1.64361e+08	-0.14877	-0.145077	-0.148864	-0.0955659	0	0	0	0	PC Outlier
D4-116	B08	62	58	54	50	3	3	NA	ART066B08	NANS	ART066	0.0195333	0.808627	0.107858	1.01363	1.40193e+08	1.41274e+08	1.41093e+08	1.47215e+08	-0.310139	-0.305238	-0.312069	-0.25451	0	0	0	0	PC Outlier
D9-101	B04	95	91	87	83	2	6	NA	ART145B04	GRB10	ART145	0.0273513	0.808627	0.107921	1.01914	1.77337e+08	1.89522e+08	1.78516e+08	1.80466e+08	-0.0257327	0.0608745	-0.0271417	-0.028877	0	7	0	0	PC Outlier
D8-97	F12	16	12	8	4	2	6	NAc+	ART127F12	FAM72B	ART127	0.0246298	0.808627	0.107983	1.01722	1.87022e+08	1.91592e+08	1.88506e+08	2.01124e+08	0.0701242	0.084635	0.0569655	0.142661	0	4	3	4	New
D4-116	H10	125	121	117	113	6	1	NA	ART072H10	C12orf10	ART072	0.0145946	0.808627	0.107996	1.01017	1.93121e+08	1.95432e+08	1.95982e+08	1.98222e+08	0.151946	0.162933	0.162011	0.174677	0	2	3	3	New
E1-127	B10	79	75	71	67	2	4	NA	ART007B10	DLX6-AS1	ART007	0.01467	0.808627	0.108052	1.01022	167001615	170182989	171915633	175067523	-0.0109037	-0.00086333	-0.00361671	0.0157788	0	0	0	0	PC Outlier
D8-97	E06	30	26	22	18	2	6	NA	ART127E06	ZNF420	ART127	0.0263696	0.808627	0.10806	1.01845	1.95901e+08	2.09196e+08	1.97347e+08	202948460	0.137042	0.211456	0.123091	0.15569	0	2	0	3	New
[truncated: 13,229 more rows]

## Sheet: hits_Q_below0.35
SourcePlate	Well	Block1	Block2	Block3	Block4	Row	Col	Type	unique_name	EntrenzID	ARTNumber	Log2FC	Q-value	P-Value	FoldChange	Int_NS	Int_S	Int_S	Int_S	Resid_NS	Resid_S	Resid_S	Resid_S	PC_NS	PC_S	PC_S	PC_S	ThresholdType
E5-104	B05	63	59	55	51	5	5	A-specific	ART077B05	GMPPA	ART077	2.13531	0	0	4.3933	1.7108e+08	7.5872e+08	6.64193e+08	9.16143e+08	-0.0337794	2.07623	1.88483	2.34352	0	53	48	52	New
D8-97	F01	192	188	184	180	5	6	A-specific	ART128F01	JAK2	ART128	1.77951	0	0	3.4331	2.10948e+08	8.12961e+08	7.55164e+08	6.5271e+08	0.243804	2.16978	2.05914	1.84102	9	45	54	41	New
E5-104	A02	157	153	149	145	5	5	A-specific	ART077A02	CKMT2	ART077	1.73106	4.98627e-07	1e-10	3.31971	1.69956e+08	5.85386e+08	6.51821e+08	5.11813e+08	-0.0432853	1.70205	1.8577	1.50356	0	41	28	45	New
E5-104	A08	141	137	133	129	2	2	A-specific	ART085A08	PIK3R3	ART085	1.65253	1.44838e-06	3.87298e-10	3.14384	1.9384e+08	5.82861e+08	6.56211e+08	6.43386e+08	0.146414	1.69582	1.86738	1.83363	0	49	52	68	New
E5-104	G09	95	91	87	83	6	4	A-specific	ART081G09	GFOD1	ART081	1.57677	1.6924e-06	5.65685e-10	2.983	1.72327e+08	5.46742e+08	5.18793e+08	5.20736e+08	-0.0232971	1.60353	1.52838	1.5285	0	47	40	50	New
E1-127	H07	176	172	168	164	4	1	A-specific	ART017H07	VAC14	ART017	1.46329	3.60429e-06	1.44568e-09	2.75737	181217934	490447890	441113436	615135132	0.10696	1.52615	1.35583	1.82877	0	28	31	29	New
E5-104	F03	78	74	70	66	6	5	A-specific	ART078F03	RUSC1	ART078	1.35757	5.48999e-06	2.56905e-09	2.56252	1.94554e+08	6.23466e+08	5.16325e+08	4.18561e+08	0.151722	1.79298	1.5215	1.21338	3	48	53	46	New
E6-101	F11	48	44	40	36	2	4	A-specific	ART097F11	CCT4	ART097	1.27934	1.31263e-05	7.01997e-09	2.42728	1.69621e+08	4.21331e+08	4.21337e+08	4.05054e+08	-0.0564914	1.24945	1.24181	1.17728	0	37	23	29	New
E2-117	B09	94	90	86	82	3	4	A-specific	ART027B09	CTAG1B	ART027	1.29049	1.98117e-05	1.19197e-08	2.44611	1.6361e+08	4.65651e+08	3.5848e+08	4.10937e+08	-0.0545314	1.43176	1.0454	1.23072	0	53	46	51	New
E3-60	D03	127	123	119	115	1	3	A-specific	ART046D03	IRAK1BP1	ART046	1.25375	2.32666e-05	1.55538e-08	2.38461	1.50827e+08	4.32387e+08	3.77759e+08	3.00772e+08	-0.191521	1.30543	1.10421	0.777056	0	50	41	29	New
E5-104	D10	125	121	117	113	3	4	A-specific	ART081D10	KCNAB3	ART081	1.23676	2.62597e-05	2.2821e-08	2.35669	1.68014e+08	5.32465e+08	3.74591e+08	3.38423e+08	-0.0598706	1.56535	1.05854	0.906776	0	45	29	46	New
E2-117	A03	80	76	72	68	3	2	A-specific	ART033A03	SSBP1	ART033	1.21885	2.62597e-05	2.2821e-08	2.32761	1.64638e+08	3.92778e+08	3.91511e+08	3.91626e+08	-0.045491	1.18622	1.17257	1.16128	0	44	50	44	New
D8-97	G09	110	106	102	98	1	4	A-specific	ART133G09	ARFRP1	ART133	1.1986	2.62597e-05	1.93918e-08	2.29518	1.67162e+08	4.07341e+08	4.08704e+08	3.57881e+08	-0.091837	1.17283	1.17341	0.974056	0	42	34	48	New
E7-89	B03	78	74	70	66	3	3	A-specific	ART120B03	NAA30	ART120	1.17572	3.46783e-05	3.24555e-08	2.25905	1.59434e+08	3.68226e+08	3.66799e+08	3.65646e+08	-0.152097	1.03556	1.0229	1.0124	0	50	40	38	New
E5-104	B03	78	74	70	66	3	4	A-specific	ART081B03	KLHL14	ART081	1.14287	4.05688e-05	4.06805e-08	2.2082	1.72696e+08	4.06291e+08	3.51301e+08	4.22487e+08	-0.0202122	1.17518	0.965934	1.22685	0	46	32	56	New
D8-97	A07	173	169	165	161	2	2	A-specific	ART139A07	CLPP	ART139	1.05673	0.000103487	1.1069e-07	2.08022	1.94798e+08	4.85164e+08	3.63724e+08	3.97797e+08	0.128891	1.42507	1.0052	1.12661	6	44	39	36	New
D8-97	G08	142	138	134	130	4	4	A-specific	ART134G08	NRIP2	ART134	1.02412	0.000119964	1.36334e-07	2.03372	1.72241e+08	3.72199e+08	2.97961e+08	4.08877e+08	-0.0486566	1.04267	0.717476	1.16624	0	34	34	33	New
E6-101	C03	125	121	117	113	4	3	A-specific	ART101C03	DIP2A	ART101	0.986756	0.000168509	2.02767e-07	1.98172	1.54523e+08	3.15439e+08	3.73947e+08	2.50814e+08	-0.190986	0.831851	1.06967	0.485786	0	41	32	40	New
D4-116	E05	62	58	54	50	5	6	NA	ART056E05	FRG1B	ART056	0.980361	0.000178912	3.34888e-07	1.97296	1.76829e+08	5.01432e+08	2.52371e+08	3.43129e+08	0.0247954	1.52232	0.526833	0.966314	0	37	29	45	New
E5-104	D06	31	27	23	19	1	3	A-specific	ART082D06	PDPK1	ART082	0.961273	0.000178912	2.48061e-07	1.94703	1.57706e+08	3.07189e+08	3.53965e+08	2.89508e+08	-0.151215	0.771791	0.976832	0.681549	0	43	41	40	New
E5-104	F03	78	74	70	66	6	1	A-specific	ART090F03	TRAP1	ART090	0.95584	0.000178912	2.96614e-07	1.93971	1.90996e+08	3.8775e+08	3.92372e+08	3.63414e+08	0.125092	1.10779	1.12545	1.00956	0	58	41	47	New
E3-60	F05	64	60	56	52	5	6	A-specific	ART038F05	RGS18	ART038	0.947575	0.000178912	3.12105e-07	1.92863	1.76019e+08	3.38619e+08	3.815e+08	3.1978e+08	0.0313134	0.952767	1.11843	0.865468	0	40	56	39	New
D8-97	D06	31	27	23	19	4	1	NA	ART143D06	MED25	ART143	0.947479	0.000178912	2.98837e-07	1.9285	194346264	4.02065e+08	3.70992e+08	3.72368e+08	0.125544	1.15402	1.03374	1.0313	0	63	65	44	New
E5-104	E03	80	76	72	68	6	4	NA	ART081E03	SH2D2A	ART081	0.945883	0.000178912	3.23497e-07	1.92637	1.73081e+08	3.38386e+08	3.41691e+08	3.48567e+08	-0.0170052	0.911338	0.925914	0.94938	0	66	39	43	New
E7-89	D04	95	91	87	83	4	6	A-specific	ART110D04	GFPT2	ART110	0.943839	0.000178912	2.84081e-07	1.92364	1.90085e+08	3.39226e+08	4.00563e+08	3.80305e+08	0.101583	0.917219	1.14994	1.06911	0	27	22	33	New
D8-97	F06	32	28	24	20	5	6	A-specific	ART128F06	TNS4	ART128	0.931216	0.000178912	3.15975e-07	1.90688	1.83604e+08	3.78276e+08	3.09219e+08	3.87071e+08	0.0435151	1.06604	0.770981	1.08717	0	46	40	39	New
D9-101	A10	128	124	120	116	3	1	A-specific	ART162A10	SMAGP	ART162	0.928457	0.000178912	3.31423e-07	1.90324	1.99007e+08	3.84481e+08	3.66341e+08	3.98984e+08	0.140589	1.08142	1.00999	1.11573	0	44	36	36	New
E3-60	G09	95	91	87	83	6	2	A-specific	ART051G09	STX19	ART051	0.92088	0.000178912	3.346e-07	1.89327	1.60146e+08	2.73895e+08	3.33769e+08	3.2195e+08	-0.105031	0.646728	0.925596	0.875226	0	39	48	51	New
D8-97	C01	15	11	7	3	3	4	A-specific	ART135C01	TRIP13	ART135	0.935194	0.000201727	3.91079e-07	1.91215	1.77012e+08	3.54233e+08	2.41577e+08	4.78051e+08	-0.00923644	0.971296	0.414835	1.39174	0	32	24	37	New
E2-117	B12	190	186	182	178	3	6	A-specific	ART021B12	SH2D1B	ART021	0.908699	0.000259661	5.20751e-07	1.87735	1.76645e+08	3.50378e+08	3.25284e+08	3.42437e+08	0.0560588	1.02142	0.905211	0.967639	0	57	30	43	New
E7-89	A07	173	169	165	161	2	5	A-specific	ART112A07	SH3BP4	ART112	0.878726	0.000319646	6.6242e-07	1.83875	1.83045e+08	3.31288e+08	3.39231e+08	3.58606e+08	0.0471366	0.883059	0.910179	0.984348	8	28	44	45	New
E5-104	E02	158	154	150	146	5	5	A-specific	ART077E02	FDPS	ART077	0.856822	0.000322538	6.89976e-07	1.81104	1.70891e+08	3.68373e+08	2.87629e+08	3.04223e+08	-0.035375	1.03383	0.677433	0.753076	1	32	26	42	New
D4-116	A03	125	121	117	113	2	1	A-specific	ART070A03	GMPPB	ART070	0.866939	0.000333492	7.35703e-07	1.82379	1.88848e+08	3.85528e+08	3.37422e+08	3.21165e+08	0.119669	1.1431	0.945841	0.870876	0	27	39	31	New
E2-117	D11	47	43	39	35	4	5	A-specific	ART023D11	CUTA	ART023	0.829543	0.000356654	8.10641e-07	1.77712	1.66048e+08	2.4976e+08	3.47701e+08	3.16637e+08	-0.0331953	0.533054	1.00136	0.85463	0	19	23	44	New
E6-101	D08	61	57	53	49	3	2	A-specific	ART105D08	DPYSL5	ART105	0.776884	0.000423746	9.91461e-07	1.71343	1.78472e+08	2.74764e+08	2.81649e+08	3.8072e+08	0.0168882	0.632684	0.660733	1.0879	0	23	37	34	New
E7-89	E06	176	172	168	164	6	1	A-specific	ART126E06	FRMD1	ART126	0.781692	0.000657708	1.68799e-06	1.71915	1.94709e+08	3.34921e+08	3.57033e+08	3.31531e+08	0.136261	0.898794	0.98397	0.871094	0	38	42	28	New
[truncated: 845 more rows]

## Sheet: filtered_list
SourcePlate	Well	Block1	Block2	Block3	Block4	Row	Col	Type	unique_name	EntrenzID	ARTNumber	Log2FC	Q-value	P-Value	FoldChange	Int_NS	Int_S	Int_S	Int_S	Resid_NS	Resid_S	Resid_S	Resid_S	PC_NS	PC_S	PC_S	PC_S	ThresholdType	In Bio_ID Up list
[truncated: 388 more rows]
