# Supplementary material for: An Unexpected Encounter: Respiratory Syncytial Virus Nonstructural Protein 1 Interacts with Mediator Subunit MED25
Source: J Virol. 2022 Sep 14;96(19):e01297-22. doi: 10.1128/jvi.01297-22 (PMC9555202; doi:10.1128/jvi.01297-22)
Supplement: Supplemental file 3 — Table S3. Download jvi.01297-22-s0002.xlsx, XLSX file, 4.9 MB [file jvi.01297-22-s0002.xlsx]

## Sheet: AllPlatesWithoutControlNormaliz
SourcePlate	Well	Block1	Block2	Block3	Block4	Row	Col	Type	unique_name	EntrenzID	ARTNumber	Log2FC	Q-value	P-Value	FoldChange	Int_NS	Int_S	Int_S	Int_S	Resid_NS	Resid_S	Resid_S	Resid_S	PC_NS	PC_S	PC_S	PC_S	ThresholdType
E5-106	B05	63	59	55	51	5	5	NA	ART077B05	GMPPA	ART077	0.593458	1.44217e-05	9.16515e-10	1.50886	3.63017e+08	4.52208e+08	6.94151e+08	5.35792e+08	1.02547	1.32593	1.95884	1.57202	47	64	36	54	Quartile Outlier
D4-117	A09	96	92	88	84	3	2	NA	ART069A09	PRPS2	ART069	0.509473	1.44217e-05	4.48999e-09	1.42353	1.51273e+08	2.28962e+08	2.18272e+08	2.01658e+08	-0.206515	0.387936	0.316942	0.203995	2	31	32	18	New
D8-99	G08	142	138	134	130	4	4	A-specific	ART134G08	NRIP2	ART134	0.50579	1.44217e-05	4.48999e-09	1.4199	2.13144e+08	2.81812e+08	3.61843e+08	2.70224e+08	0.233721	0.638936	0.999465	0.580131	14	25	22	22	New
E5-106	C01	189	185	181	177	4	1	NA	ART089C01	MNS1	ART089	0.505597	1.44217e-05	5.61249e-09	1.41971	1.90633e+08	3.01727e+08	2.68141e+08	2.50771e+08	0.0962315	0.742186	0.586589	0.476712	0	32	24	15	New
D4-117	E05	62	58	54	50	5	6	NA	ART056E05	FRG1B	ART056	0.485042	1.44217e-05	2.18174e-09	1.39963	2.42635e+08	3.01304e+08	3.59582e+08	3.64825e+08	0.475118	0.784049	1.03714	1.05929	16	32	32	59	Quartile Outlier
E5-106	C02	157	153	149	145	1	2	NA	ART085C02	PDLIM7	ART085	0.47232	1.44217e-05	4e-09	1.38734	1.84534e+08	2.54593e+08	2.42309e+08	2.78368e+08	0.0493181	0.497135	0.440441	0.627337	6	22	18	32	New
D8-99	D06	31	27	23	19	4	1	NA	ART143D06	MED25	ART143	0.463242	1.44217e-05	5.57225e-09	1.37864	1.99461e+08	2.50666e+08	2.80968e+08	2.93483e+08	0.138001	0.46997	0.634507	0.699252	0	23	39	38	New
E3-62	D12	15	11	7	3	4	5	NA	ART041D12	AZU1	ART041	0.420692	4.65366e-05	2.06978e-08	1.33857	1.85911e+08	2.33645e+08	2.52799e+08	2.61444e+08	0.0960608	0.42241	0.541037	0.586812	0	16	24	27	New
E5-106	G09	95	91	87	83	6	4	NA	ART081G09	GFOD1	ART081	0.421606	6.87328e-05	3.43911e-08	1.33942	3.12732e+08	3.78336e+08	4.84754e+08	4.10137e+08	0.810363	1.06861	1.44085	1.18645	32	38	40	43	Quartile Outlier
E3-62	D11	47	43	39	35	4	6	NA	ART038D11	MSRA	ART038	0.440955	7.57702e-05	4.21248e-08	1.3575	1.86223e+08	2.89985e+08	2.55114e+08	2.18818e+08	0.0984789	0.734073	0.554186	0.330041	1	36	10	21	New
D8-99	G01	15	11	7	3	6	4	NA	ART135G01	NOL4	ART135	0.371355	0.000176726	1.08077e-07	1.29357	2.22668e+08	2.97768e+08	2.85988e+08	2.78952e+08	0.296791	0.718391	0.660057	0.62599	13	33	41	33	New
E7-91	B03	78	74	70	66	3	3	NA	ART120B03	NAA30	ART120	0.366493	0.000196116	1.30838e-07	1.28922	2.42465e+08	3.19955e+08	2.84678e+08	3.35133e+08	0.425931	0.824174	0.662409	0.890687	28	29	27	59	Quartile Outlier
E5-106	E02	158	154	150	146	5	5	NA	ART077E02	FDPS	ART077	0.355654	0.000216498	1.56472e-07	1.27957	1.88669e+08	2.52942e+08	2.36444e+08	2.40771e+08	0.0812949	0.487747	0.405094	0.418004	9	18	24	25	New
E7-91	G01	15	11	7	3	6	3	NA	ART120G01	ZAR1L	ART120	0.33013	0.000508853	3.96059e-07	1.25713	1.97987e+08	2.55795e+08	2.47946e+08	2.42962e+08	0.133565	0.501296	0.463105	0.426681	22	46	35	29	New
E11-20	E05	62	58	54	50	2	5	NA	ART184E05	FLOT1	ART184	0.316734	0.000572793	4.77671e-07	1.24551	1.95798e+08	2.27696e+08	2.66249e+08	2.51246e+08	0.130028	0.342408	0.566094	0.431784	11	11	18	14	New
E1-129	F12	16	12	8	4	2	2	NAc+	ART013F12	HAL	ART013	0.367307	0.000620068	5.51568e-07	1.28994	158664726	248840190	189424449	181960587	-0.133043	0.525218	0.114285	0.0632882	1	13	10	4	New
E5-106	A10	128	124	120	116	3	2	NA	ART087A10	MICU1	ART087	0.310417	0.000634153	5.99353e-07	1.24007	1.50545e+08	1.94493e+08	1.86202e+08	1.83869e+08	-0.244368	0.10866	0.0604649	0.0290226	0	24	30	15	New
E1-129	A10	128	124	120	116	3	1	NA	ART018A10	PKP2	ART018	0.313818	0.000727033	7.27556e-07	1.24299	190356057	214652466	243199926	253856304	0.129676	0.312002	0.474806	0.543674	0	6	15	14	New
D8-99	B11	47	43	39	35	2	2	NA	ART139B11	GAPDHS	ART139	0.369652	0.000889821	9.39931e-07	1.29204	2.79339e+08	4.14012e+08	3.74834e+08	3.01151e+08	0.623913	1.19388	1.05035	0.736464	33	60	24	27	PC and Quartile Outlier
E7-91	H03	77	73	69	65	6	1	NA	ART126H03	FGR	ART126	0.332047	0.0010212	1.13548e-06	1.2588	2.52883e+08	2.74585e+08	3.15646e+08	3.71954e+08	0.486626	0.603561	0.811383	1.04108	30	24	29	39	PC and Quartile Outlier
D8-99	G09	110	106	102	98	1	4	NA	ART133G09	ARFRP1	ART133	0.286623	0.00121729	1.42119e-06	1.21978	1.69176e+08	2.0061e+08	1.89031e+08	2.30351e+08	-0.099582	0.148594	0.0627219	0.349807	2	15	13	21	New
E2-119	H06	32	28	24	20	4	6	NA	ART020H06	STAG2	ART020	0.280368	0.00139902	1.71114e-06	1.2145	1.8602e+08	2.42926e+08	2.14968e+08	2.18064e+08	0.0917807	0.484043	0.299697	0.332707	0	17	11	12	New
D4-117	B07	30	26	22	18	3	2	NA	ART069B07	NDNF	ART069	0.270175	0.00165315	2.11388e-06	1.20595	1.63969e+08	1.87294e+08	1.97658e+08	2.1078e+08	-0.0902468	0.0981317	0.173827	0.267826	1	11	18	10	New
E7-91	H05	141	137	133	129	6	5	NA	ART114H05	SPANXN3	ART114	0.264196	0.00177823	2.66926e-06	1.20097	1.74824e+08	2.03911e+08	2.25195e+08	2.01436e+08	-0.0459387	0.174245	0.324254	0.156273	1	13	10	11	New
D8-99	B11	47	43	39	35	2	3	NA	ART136B11	HIST1H4B	ART136	0.26335	0.00177823	2.51407e-06	1.20026	1.72118e+08	1.96851e+08	2.08429e+08	2.13611e+08	-0.0747081	0.121305	0.203659	0.240963	0	7	22	15	New
E11-20	E10	78	74	70	66	5	5	NA	ART185E10	TNFRSF10B	ART185	0.261317	0.00177823	2.48225e-06	1.19857	1.77926e+08	2.16952e+08	2.14503e+08	2.18872e+08	-0.0080621	0.272673	0.25432	0.232772	2	8	9	8	New
E5-106	D10	79	75	71	67	4	3	NA	ART083D10	TEKT2	ART083	0.260263	0.00177823	2.62862e-06	1.1977	1.76117e+08	2.09547e+08	2.01791e+08	2.27156e+08	-0.01803	0.216216	0.176457	0.334027	3	17	12	23	New
E5-106	E08	142	138	134	130	5	5	A-specific	ART077E08	CKMT1A	ART077	0.284917	0.00201529	3.19669e-06	1.21834	2.06913e+08	2.89277e+08	2.41791e+08	2.34411e+08	0.21446	0.68139	0.437358	0.379381	11	21	20	23	New
D4-117	D02	159	155	151	147	4	1	NA	ART071D02	ELAVL4	ART071	0.275185	0.00201529	3.2492e-06	1.21015	2.07335e+08	2.59877e+08	2.63062e+08	2.33185e+08	0.248294	0.570656	0.586218	0.413563	9	25	26	12	New
D8-99	A06	29	25	21	17	2	2	NA	ART139A06	DMAP1	ART139	0.308586	0.00245351	4.27703e-06	1.23849	1.7596e+08	1.89813e+08	2.68271e+08	2.02039e+08	-0.0428594	0.0687809	0.567792	0.160607	4	8	10	8	New
E11-20	B09	94	90	86	82	3	4	NA	ART189B09	OCLN	ART189	0.26294	0.00245351	4.31903e-06	1.19992	1.72308e+08	2.24609e+08	2.01943e+08	2.04641e+08	-0.0543542	0.322709	0.167266	0.135782	1	15	10	5	New
E7-91	E02	48	44	40	36	6	2	NA	ART123E02	PTRF	ART123	0.24171	0.00245351	4.36493e-06	1.18239	2.17591e+08	2.61914e+08	2.4755e+08	2.62499e+08	0.269777	0.535401	0.460797	0.538263	10	17	17	17	New
D8-99	E02	48	44	40	36	6	1	NA	ART144E02	KIAA1328	ART144	0.253058	0.00289293	5.30751e-06	1.19173	2.10611e+08	2.61482e+08	2.52771e+08	2.37804e+08	0.216472	0.530914	0.48193	0.395746	4	22	16	5	New
D4-117	F09	94	90	86	82	6	3	NA	ART066F09	CEP89	ART066	0.261601	0.00316133	5.97569e-06	1.19881	1.69881e+08	2.08869e+08	2.16721e+08	1.88322e+08	-0.0391446	0.255425	0.306655	0.105289	7	14	15	15	New
E5-106	G01	15	11	7	3	6	5	NA	ART078G01	TEKT4	ART078	0.262339	0.0032094	6.24499e-06	1.19942	1.92588e+08	2.50943e+08	2.34072e+08	2.14754e+08	0.110953	0.476301	0.390548	0.253027	6	28	24	18	New
D8-99	H09	93	89	85	81	6	6	NA	ART129H09	empty	ART129	0.224669	0.00348987	6.98476e-06	1.16851	1.99591e+08	2.36126e+08	2.28476e+08	2.33748e+08	0.138943	0.383761	0.336145	0.37093	7	14	17	15	New
E7-91	E03	80	76	72	68	6	1	NA	ART126E03	NELF	ART126	0.242752	0.00383046	7.87938e-06	1.18325	2.01202e+08	2.22998e+08	2.57339e+08	2.34995e+08	0.156804	0.303335	0.516746	0.378586	7	21	38	19	New
E3-62	F07	30	26	22	18	6	2	NA	ART051F07	PHF11	ART051	0.233004	0.00425683	8.99311e-06	1.17528	1.51593e+08	1.79732e+08	1.65659e+08	1.90324e+08	-0.198346	0.0439424	-0.0687377	0.128768	1	8	2	9	New
E5-106	F03	78	74	70	66	6	1	A-specific	ART090F03	TRAP1	ART090	0.284252	0.00530789	1.15087e-05	1.21778	2.1505e+08	2.87594e+08	2.19733e+08	2.90878e+08	0.270107	0.672974	0.299348	0.690755	9	35	10	31	New
D8-99	E06	30	26	22	18	5	3	NA	ART137E06	SRPK2	ART137	0.246574	0.00557019	1.27815e-05	1.18639	1.69676e+08	1.80629e+08	2.06369e+08	2.1753e+08	-0.0953249	-0.00276732	0.189325	0.267188	2	2	16	25	New
D4-117	D04	109	105	101	97	3	2	NA	ART069D04	NR2E3	ART069	0.241467	0.00557019	1.24707e-05	1.18219	1.65759e+08	2.09707e+08	1.77715e+08	2.03773e+08	-0.0745886	0.261199	0.0203822	0.219053	1	16	15	16	New
D9-103	D07	175	171	167	163	4	2	NA	ART158D07	FAM91A1	ART158	0.235334	0.00557019	1.30065e-05	1.17718	1.7297e+08	1.86102e+08	2.225e+08	2.01656e+08	-0.0655564	0.0444507	0.306404	0.15848	1	3	9	3	New
E6-102	D08	61	57	53	49	3	2	NA	ART105D08	DPYSL5	ART105	0.249674	0.0058272	1.42545e-05	1.18894	1.8172e+08	2.39605e+08	2.16353e+08	1.94907e+08	0.0356956	0.439521	0.279946	0.136642	7	23	15	10	New
E7-91	D02	45	41	37	33	3	4	NA	ART117D02	SYCP3	ART117	0.249162	0.0058272	1.42284e-05	1.18852	2.13691e+08	2.26474e+08	2.64725e+08	2.73085e+08	0.24368	0.325651	0.557574	0.595301	12	26	18	35	New
E2-119	C08	63	59	55	51	3	3	NA	ART030C08	MXD3	ART030	0.221006	0.00620895	1.55335e-05	1.16555	1.62777e+08	1.7761e+08	1.96099e+08	1.93633e+08	-0.100782	0.0322341	0.167156	0.161283	1	3	3	6	New
D4-117	H04	109	105	101	97	6	2	NA	ART069H04	NUP35	ART069	0.21427	0.00654902	1.67484e-05	1.16012	1.77556e+08	1.98546e+08	2.17926e+08	2.03861e+08	0.0246051	0.182297	0.314653	0.219676	3	14	15	5	New
D4-117	H04	96	92	88	84	1	2	NA	ART067H04	C9orf156	ART067	0.236678	0.00665229	1.73824e-05	1.17828	1.44301e+08	1.79296e+08	1.77788e+08	1.55619e+08	-0.274594	0.0351717	0.0209778	-0.169896	2	12	12	7	New
E1-129	F10	126	122	118	114	6	2	NA	ART015F10	HSP90AB1	ART015	0.212258	0.0069313	1.84968e-05	1.1585	158591988	173555091	193099032	185137920	-0.133705	0.00539246	0.142004	0.0882626	0	3	4	5	New
D9-103	F08	144	140	136	132	5	2	NA	ART158F08	FAM129C	ART158	0.225339	0.00717764	1.99522e-05	1.16905	1.66059e+08	1.81168e+08	2.09701e+08	1.90486e+08	-0.124379	0.00568711	0.220932	0.0762629	4	6	10	13	New
E5-106	A08	141	137	133	129	2	2	A-specific	ART085A08	PIK3R3	ART085	0.203964	0.00717764	1.95766e-05	1.15186	1.90984e+08	2.19668e+08	2.10833e+08	2.35261e+08	0.0988902	0.284267	0.239695	0.384601	10	15	14	24	New
E6-102	A11	45	41	37	33	5	1	NA	ART107A11	KLHL6	ART107	0.229284	0.0073625	2.08754e-05	1.17225	206761665	2.19843e+08	2.56149e+08	2.53321e+08	0.221949	0.315337	0.523541	0.514821	5	13	23	19	New
E1-129	C12	13	9	5	1	4	2	NA	ART014C12	VPS39	ART014	0.233268	0.00819052	2.36785e-05	1.17549	172197729	181459791	197152515	231922476	-0.0149584	0.0696487	0.171975	0.413305	0	0	3	2	New
D4-117	A02	157	153	149	145	5	5	NA	ART059A02	CLEC18C	ART059	0.203568	0.00839489	2.47361e-05	1.15154	1.72581e+08	2.02811e+08	2.0234e+08	1.93035e+08	-0.0163966	0.212962	0.207601	0.14095	2	10	8	11	New
E5-106	D01	191	187	183	179	1	2	A-specific	ART085D01	DLST	ART085	0.193396	0.0103177	3.09754e-05	1.14345	1.61456e+08	1.86954e+08	1.87468e+08	1.83745e+08	-0.143425	0.0516217	0.0702408	0.0280504	1	19	13	14	New
D8-99	G09	95	91	87	83	6	4	NA	ART135G09	ZNF230	ART135	0.19136	0.0107795	3.2961e-05	1.14184	1.7955e+08	2.11918e+08	1.97753e+08	2.04406e+08	-0.0137193	0.227708	0.127798	0.177415	1	13	12	9	New
E7-91	H08	61	57	53	49	6	2	NA	ART123H08	MUM1L1	ART123	0.194733	0.0108122	3.36622e-05	1.14451	2.15692e+08	2.51186e+08	2.48975e+08	2.40407e+08	0.257126	0.475062	0.46908	0.411434	6	12	15	14	New
E7-91	C06	29	25	21	17	1	6	NA	ART109C06	TRIM32	ART109	0.215596	0.0111122	3.5214e-05	1.16118	2.11621e+08	2.33877e+08	2.72147e+08	2.32985e+08	0.22964	0.372058	0.597463	0.366188	13	27	32	33	New
D8-99	H08	61	57	53	49	6	2	NA	ART141H08	ABRA	ART141	0.218306	0.0112187	3.67988e-05	1.16337	1.9023e+08	2.36684e+08	1.97954e+08	2.29967e+08	0.0696371	0.387163	0.129264	0.347401	4	19	6	5	New
D9-103	C04	111	107	103	99	3	2	NA	ART159C04	SKOR1	ART159	0.201668	0.0112187	3.67003e-05	1.15003	1.56499e+08	1.90905e+08	1.77067e+08	1.70589e+08	-0.209929	0.0812161	-0.0231065	-0.0828952	4	8	7	3	New
E11-20	G03	79	75	71	67	6	2	NA	ART195G03	IGDCC3	ART195	0.230294	0.0116928	3.90041e-05	1.17307	1.56035e+08	1.65171e+08	2.11622e+08	1.84256e+08	-0.197472	-0.120739	0.234812	-0.0156059	6	3	18	3	PC Outlier
D9-103	F03	128	124	120	116	2	2	NA	ART157F03	HELT	ART157	0.184652	0.0129486	4.39129e-05	1.13654	1.54331e+08	1.78376e+08	1.73808e+08	1.7217e+08	-0.230051	-0.016714	-0.0499041	-0.0695816	0	5	4	2	New
E2-119	F10	126	122	118	114	6	1	NA	ART036F10	CCDC158	ART036	0.198356	0.0153759	5.29994e-05	1.14739	2.0707e+08	2.54479e+08	2.34941e+08	2.21528e+08	0.24644	0.55107	0.427873	0.355446	11	21	16	15	New
E5-106	A02	157	153	149	145	5	5	NA	ART077A02	CKMT2	ART077	0.252216	0.0161845	5.66863e-05	1.19104	3.05404e+08	4.57483e+08	3.95081e+08	2.72521e+08	0.776155	1.34266	1.14574	0.596709	23	46	35	27	Quartile Outlier
E5-106	E10	78	74	70	66	5	2	NA	ART086E10	empty	ART086	0.184783	0.0169769	6.04058e-05	1.13665	1.61495e+08	1.94256e+08	1.7526e+08	1.85933e+08	-0.143077	0.106901	-0.0269092	0.0451253	0	21	7	16	New
E5-106	H11	157	153	149	145	6	2	NA	ART087H11	STAU2	ART087	0.213662	0.0170233	6.24637e-05	1.15963	1.94452e+08	2.07289e+08	2.57569e+08	2.19778e+08	0.124846	0.200582	0.528555	0.286388	14	13	31	21	New
D4-117	H05	141	137	133	129	6	3	NA	ART066H05	STBD1	ART066	0.203052	0.0170233	6.18061e-05	1.15113	1.65899e+08	1.72203e+08	2.03137e+08	2.00938e+08	-0.0733686	-0.0230607	0.213271	0.198841	3	6	12	10	New
E6-102	E05	62	58	54	50	2	1	NA	ART106E05	PDLIM5	ART106	0.195885	0.0171876	6.40222e-05	1.14543	2.00231e+08	2.10971e+08	2.37938e+08	2.40773e+08	0.175643	0.255911	0.417146	0.441528	1	13	21	11	New
D9-103	B04	110	106	102	98	3	2	NA	ART159B04	GRIK5	ART159	0.204866	0.0179608	6.79008e-05	1.15258	1.64196e+08	1.81359e+08	2.10222e+08	1.75846e+08	-0.14066	0.00721012	0.224512	-0.0391023	0	1	12	0	PC Outlier
D9-103	B01	191	187	183	179	5	2	NAsd+	ART158B01	ABHD16B	ART158	0.191485	0.0186409	7.35809e-05	1.14194	1.67469e+08	1.82684e+08	2.04935e+08	1.84784e+08	-0.112188	0.0177075	0.187763	0.0324207	0	2	6	2	New
E5-106	E09	110	106	102	98	5	6	NA	ART074E09	MCM7	ART074	0.19081	0.0186409	7.25492e-05	1.1414	1.81445e+08	1.94204e+08	2.0863e+08	2.24378e+08	0.0249674	0.106515	0.224543	0.316276	3	12	18	26	New
E2-119	G06	30	26	22	18	1	2	NA	ART031G06	ZC3HC1	ART031	0.171567	0.0186409	7.22313e-05	1.12628	1.64604e+08	1.83025e+08	1.86074e+08	1.84764e+08	-0.0846801	0.0755686	0.0914534	0.0936378	4	13	15	17	New
D4-117	E04	94	90	86	82	2	1	NA	ART070E04	ZBTB37	ART070	0.185127	0.0189786	7.5969e-05	1.13692	2.11308e+08	2.28302e+08	2.52366e+08	2.42874e+08	0.275674	0.383771	0.526336	0.472296	8	14	26	13	New
D8-99	D05	63	59	55	51	4	3	NA	ART137D05	CHTF18	ART137	0.206265	0.0191101	7.7558e-05	1.1537	1.65971e+08	1.85158e+08	2.18471e+08	1.72523e+08	-0.127178	0.0329605	0.271539	-0.0672395	4	9	22	15	New
D9-103	B11	158	154	150	146	3	2	NA	ART159B11	RGS9BP	ART159	0.175772	0.0196103	8.06782e-05	1.12957	1.71124e+08	1.842e+08	1.93339e+08	2.0059e+08	-0.0810403	0.0296325	0.103733	0.15083	2	1	4	5	New
E7-91	A04	93	89	85	81	5	4	NA	ART116A04	RERGL	ART116	0.169116	0.0218488	9.11022e-05	1.12437	1.83198e+08	2.10181e+08	2.0685e+08	2.00901e+08	0.0215636	0.217941	0.201662	0.152435	4	13	9	8	New
E11-20	A09	109	105	101	97	2	3	NA	ART190A09	CYBB	ART190	0.183953	0.0219519	9.27526e-05	1.13599	1.82604e+08	2.10938e+08	2.21119e+08	2.0098e+08	0.0293792	0.232115	0.298144	0.109739	2	10	16	18	New
E6-102	D01	13	9	5	1	3	2	NA	ART105D01	METTL16	ART105	0.15307	0.0222073	9.50662e-05	1.11193	2.52805e+08	2.06048e+08	3.27377e+08	3.29897e+08	0.512006	0.221845	0.877515	0.895869	20	12	16	27	PC and Quartile Outlier
D8-99	F10	80	76	72	68	2	2	A-specific	ART139F10	HES4	ART139	0.174718	0.0247643	0.000107389	1.12874	1.51624e+08	1.78158e+08	1.72624e+08	1.62031e+08	-0.257605	-0.0226366	-0.0682649	-0.157759	7	9	11	7	New
D9-103	E09	110	106	102	98	5	2	NA	ART158E09	COL16A1	ART158	0.181697	0.02571	0.000115886	1.13422	188863556	2.29594e+08	2.12218e+08	1.99545e+08	0.0612657	0.347448	0.238145	0.143294	5	10	8	2	New
E11-20	A06	29	25	21	17	2	2	NA	ART193A06	SLC44A5	ART193	0.173737	0.02571	0.000117208	1.12798	1.55654e+08	1.7314e+08	1.86582e+08	1.7595e+08	-0.201	-0.0527683	0.0531312	-0.0821498	0	5	12	5	New
E5-106	G01	190	186	182	178	4	2	NA	ART086G01	SELENBP1	ART086	0.162701	0.02571	0.000115161	1.11938	1.50312e+08	1.75381e+08	1.67843e+08	1.65611e+08	-0.246607	-0.0405632	-0.0892931	-0.121862	1	4	5	2	New
D8-99	B04	95	91	87	83	5	6	NA	ART128B04	MYPOP	ART128	0.160404	0.02571	0.000115344	1.1176	2.06288e+08	2.34625e+08	2.2738e+08	2.28332e+08	0.186553	0.374558	0.329203	0.337109	3	19	11	8	New
E11-20	D05	63	59	55	51	1	5	NA	ART184D05	SLC35A5	ART184	0.164831	0.0262915	0.00012132	1.12103	1.81444e+08	2.02632e+08	1.96251e+08	2.22249e+08	0.0201817	0.174157	0.12602	0.25486	0	3	3	2	New
E5-106	G08	142	138	134	130	4	6	NA	ART074G08	RASSF8	ART074	0.288865	0.0267306	0.000126602	1.22168	1.9653e+08	3.28741e+08	2.02538e+08	2.12746e+08	0.140185	0.865891	0.181787	0.239471	0	68	4	7	New
E5-106	C07	173	169	165	161	4	1	NA	ART089C07	DEPDC7	ART089	0.178964	0.0267306	0.000126141	1.13207	1.94263e+08	2.38149e+08	2.04094e+08	2.23961e+08	0.123445	0.400807	0.192827	0.313592	2	20	9	15	New
D8-99	D08	61	57	53	49	3	1	NA	ART144D08	WRNIP1	ART144	0.164329	0.0267306	0.000127805	1.12065	1.98989e+08	2.26777e+08	2.13628e+08	2.27533e+08	0.134581	0.32548	0.2392	0.33205	3	14	6	11	New
D9-103	F04	96	92	88	84	5	2	NA	ART158F04	XDH	ART158	0.158525	0.0273723	0.000132395	1.11615	1.54776e+08	1.76559e+08	1.69104e+08	1.70797e+08	-0.225896	-0.0314884	-0.0894855	-0.0811387	0	2	1	4	New
ART067	B11	47	43	39	35	2	2	NA	ART067B11	NO	ID	0.175489	0.0278905	0.000138002	1.12935	1.58886e+08	1.69327e+08	1.74847e+08	1.96946e+08	-0.135676	-0.0473614	-0.00308586	0.169885	4	8	9	16	New
E6-102	E08	64	60	56	52	6	2	NA	ART105E08	REPIN1	ART105	0.167887	0.0278905	0.000136511	1.12341	1.53839e+08	1.68892e+08	1.81842e+08	1.68389e+08	-0.2046	-0.0650357	0.0292439	-0.0743466	2	5	17	9	New
E11-20	C04	111	107	103	99	3	3	NA	ART192C04	RSPRY1	ART192	0.27056	0.0285042	0.000143029	1.20628	1.60154e+08	1.59996e+08	1.68991e+08	2.80066e+08	-0.159876	-0.16667	-0.0897315	0.588452	1	1	4	2	New
D4-117	E06	30	26	22	18	2	2	NA	ART067E06	VASP	ART067	0.176114	0.0285042	0.000144208	1.12984	1.52294e+08	1.70807e+08	1.59049e+08	1.89255e+08	-0.196813	-0.0348054	-0.139711	0.11242	5	7	6	8	New
E7-91	G05	62	58	54	50	1	4	NA	ART115G05	SAPCD1	ART115	0.217601	0.0288043	0.000147328	1.1628	2.04336e+08	2.47752e+08	2.01458e+08	2.68585e+08	0.179096	0.455204	0.163554	0.571334	14	35	14	25	New
E6-102	G01	15	11	7	3	6	2	NA	ART105G01	STAU1	ART105	0.248847	0.0290079	0.000152212	1.18826	2.28183e+08	2.27841e+08	3.55121e+08	2.46817e+08	0.364174	0.366893	0.994872	0.477296	26	30	50	27	Quartile Outlier
E2-119	E07	32	28	24	20	6	2	A-specific	ART033E07	LAGE3	ART033	0.187147	0.0290079	0.000151224	1.13851	1.57078e+08	1.87462e+08	1.89489e+08	1.59005e+08	-0.152199	0.110124	0.117687	-0.122969	13	22	18	7	New
D8-99	G05	62	58	54	50	1	4	A-specific	ART133G05	PRDX3	ART133	0.17888	0.0290079	0.000155687	1.132	1.72302e+08	2.06645e+08	1.75506e+08	2.0338e+08	-0.0731676	0.191362	-0.0443771	0.170151	1	9	2	9	New
D9-103	F10	126	122	118	114	6	2	NA	ART159F10	FOXD4L3	ART159	0.165313	0.0290079	0.000156433	1.12141	1.83174e+08	1.92525e+08	2.0566e+08	2.1652e+08	0.0171377	0.0934065	0.19286	0.261084	9	7	7	7	PC Outlier
E7-91	G04	94	90	86	82	1	3	NA	ART118G04	SGOL1	ART118	0.157552	0.0290079	0.000154117	1.11539	1.75431e+08	2.01333e+08	1.90592e+08	1.95128e+08	-0.040942	0.155891	0.0835643	0.110374	5	22	16	10	New
D4-117	E06	30	26	22	18	5	6	NA	ART056E06	GUSBP2	ART056	0.152745	0.0307626	0.000167606	1.11168	1.99611e+08	2.25412e+08	2.18718e+08	2.23677e+08	0.193517	0.36539	0.319893	0.353504	9	22	15	17	New
E5-106	G02	158	154	150	146	4	2	NA	ART086G02	TRAIP	ART086	0.150992	0.0308465	0.000169778	1.11033	1.68012e+08	1.90738e+08	1.86908e+08	1.8637e+08	-0.0860014	0.080532	0.065925	0.0485145	2	6	4	4	New
E2-119	A10	77	73	69	65	2	3	NA	ART028A10	RPS7	ART028	0.167913	0.0318743	0.000178979	1.12343	1.48041e+08	1.60519e+08	1.76881e+08	1.60004e+08	-0.237683	-0.113729	0.0183556	-0.113937	0	5	7	1	New
E2-119	G01	15	11	7	3	6	5	NA	ART024G01	RARRES3	ART024	0.154546	0.0318743	0.000178079	1.11307	1.74356e+08	1.95194e+08	1.88952e+08	1.95713e+08	-0.00163946	0.168432	0.113595	0.176692	1	15	7	10	New
D4-117	A06	29	25	21	17	2	6	NA	ART055A06	C16orf93	ART055	0.182406	0.0319292	0.000182636	1.13477	1.95458e+08	2.2737e+08	1.98857e+08	2.4356e+08	0.163189	0.377869	0.182549	0.476365	2	16	4	21	New
D8-99	E10	128	124	120	116	6	3	NA	ART138E10	TRIM67	ART138	0.163407	0.0319292	0.000182838	1.11993	1.59157e+08	1.76691e+08	167327478	1.90405e+08	-0.187656	-0.0345687	-0.113226	0.0750463	3	15	8	12	New
E2-119	A04	93	89	85	81	5	4	NA	ART026A04	H2BFWT	ART026	0.154442	0.0322053	0.00018736	1.11299	1.79003e+08	2.03121e+08	1.94159e+08	1.98013e+08	0.0363026	0.225863	0.152817	0.193553	2	10	11	15	New
D8-99	B05	142	138	134	130	3	2	NA	ART141B05	ZNF547	ART141	0.149952	0.0322053	0.000187999	1.10953	1.76039e+08	1.96866e+08	1.92324e+08	1.9564e+08	-0.0422075	0.121417	0.0876398	0.114177	0	4	3	3	New
E5-106	B06	31	27	23	19	5	5	NA	ART077B06	BCKDK	ART077	0.152762	0.0326858	0.000192622	1.1117	1.90216e+08	2.16887e+08	2.1449e+08	2.08028e+08	0.0930755	0.265885	0.264504	0.207123	8	28	20	13	New
E5-106	E03	126	122	118	114	2	2	NA	ART085E03	MLLT6	ART085	0.200325	0.033082	0.000196796	1.14896	2.29753e+08	2.84113e+08	2.29211e+08	2.89088e+08	0.365518	0.655407	0.360274	0.681848	35	52	29	20	PC and Quartile Outlier
E7-91	B06	31	27	23	19	5	2	NA	ART122B06	C4orf17	ART122	0.154793	0.0334585	0.000200895	1.11326	1.8248e+08	1.94928e+08	2.01504e+08	2.13315e+08	0.0158969	0.109245	0.163889	0.238937	3	3	6	10	New
E6-102	B08	62	58	54	50	3	3	NA	ART102B08	CCDC102B	ART102	0.161054	0.0342197	0.000208518	1.1181	1.65576e+08	1.80842e+08	1.77962e+08	1.97522e+08	-0.0985233	0.0335974	-0.00187255	0.155868	10	21	13	21	New
D9-103	A07	173	169	165	161	2	2	NA	ART157A07	KRT75	ART157	0.154238	0.0342197	0.000209271	1.11283	1.84441e+08	2.0426e+08	1.94753e+08	2.15004e+08	0.0270818	0.178767	0.114248	0.250944	0	3	1	5	New
D9-103	E01	16	12	8	4	6	3	NA	ART156E01	CCDC125	ART156	0.192728	0.0344108	0.000212353	1.14292	1.89714e+08	1.96526e+08	2.01061e+08	2.55182e+08	0.0677446	0.123082	0.16023	0.498107	9	5	17	23	New
E5-106	F04	110	106	102	98	6	2	NA	ART087F04	PPAN	ART087	0.172671	0.0360324	0.000224363	1.12714	1.68151e+08	1.77965e+08	1.83162e+08	2.1376e+08	-0.0848106	-0.0194692	0.0367166	0.246334	2	3	10	6	New
E1-129	D07	29	25	21	17	3	2	NA	ART015D07	TAGAP	ART015	0.182955	0.0361318	0.00022699	1.13521	182544291	194198211	193717782	236644236	0.069222	0.167529	0.146619	0.442382	0	5	5	5	New
E2-119	B05	63	59	55	51	5	4	NA	ART026B05	DPYD	ART026	0.149791	0.0369588	0.000234241	1.10941	1.72861e+08	1.9551e+08	1.87992e+08	1.895e+08	-0.014068	0.170767	0.10625	0.130151	2	5	9	4	New
E5-106	F11	48	44	40	36	5	2	NA	ART086F11	TACR3	ART086	0.155085	0.0380323	0.000243159	1.11349	1.35443e+08	1.54899e+08	1.40455e+08	1.61362e+08	-0.396879	-0.219731	-0.346298	-0.159353	0	4	1	3	New
D8-99	B04	95	91	87	83	5	5	NA	ART131B04	PLEKHG5	ART131	0.155013	0.0383667	0.000247599	1.11343	1.97661e+08	2.15456e+08	2.28957e+08	2.14807e+08	0.12492	0.2516	0.339178	0.249019	2	13	10	15	New
D9-103	G06	30	26	22	18	4	2	NA	ART158G06	SPDYE1	ART158	0.151478	0.0383667	0.000249812	1.11071	1.82751e+08	2.06384e+08	1.93961e+08	2.0665e+08	0.013799	0.193691	0.10837	0.193771	0	6	0	3	New
D9-103	A02	48	44	40	36	3	2	NA	ART159A02	DLGAP4	ART159	0.148741	0.0383667	0.000255458	1.1086	1.61256e+08	1.73972e+08	1.77067e+08	1.83445e+08	-0.166726	-0.0527819	-0.0231042	0.0219306	3	0	1	6	PC Outlier
D9-103	B08	143	139	135	131	5	2	NA	ART158B08	TOX3	ART158	0.147972	0.0383667	0.000253017	1.10801	1.72519e+08	1.89248e+08	1.87416e+08	1.94783e+08	-0.0693272	0.0686425	0.0588409	0.108451	5	13	12	14	New
E7-91	B09	94	90	86	82	3	2	NA	ART123B09	TGFBR1	ART123	0.147139	0.0383667	0.000258095	1.10737	1.86083e+08	2.09806e+08	2.00424e+08	2.07955e+08	0.0441016	0.215364	0.156132	0.202226	1	7	8	8	New
D9-103	F11	48	44	40	36	5	2	NA	ART158F11	ZSCAN10	ART158	0.143001	0.0383667	0.000256099	1.1042	1.47152e+08	1.63606e+08	1.61667e+08	1.60424e+08	-0.298773	-0.141412	-0.154375	-0.171529	0	1	1	0	PC Outlier
D9-103	C08	63	59	55	51	3	2	NA	ART159C08	FRMD4B	ART159	0.143481	0.0386493	0.000264294	1.10457	1.519e+08	1.67777e+08	1.66353e+08	1.67394e+08	-0.252954	-0.105096	-0.113153	-0.110171	0	1	1	1	PC Outlier
D9-103	A01	16	12	8	4	3	2	NAc+	ART159A01	RGS12	ART159	0.143035	0.0386493	0.000264287	1.10423	1.49486e+08	1.66438e+08	1.63305e+08	1.6367e+08	-0.276072	-0.11665	-0.139831	-0.142629	0	1	0	0	PC Outlier
D9-103	B03	127	123	119	115	5	2	NA	ART158B03	PTPRT	ART158	0.14213	0.0408803	0.000281822	1.10353	1.59979e+08	1.79378e+08	1.7403e+08	1.74342e+08	-0.178197	-0.00863872	-0.0480631	-0.0514974	0	1	0	0	PC Outlier
D9-103	F05	64	60	56	52	2	2	NA	ART157F05	NUGGC	ART157	0.141795	0.04174	0.00029007	1.10328	1.59848e+08	1.78697e+08	1.73689e+08	1.74797e+08	-0.17938	-0.0141254	-0.0508904	-0.0477391	2	5	0	1	PC Outlier
E5-106	D03	127	123	119	115	4	6	NA	ART074D03	TEX9	ART074	0.179391	0.0435653	0.000305176	1.13241	1.83477e+08	2.03503e+08	2.34862e+08	1.92058e+08	0.041037	0.173989	0.395411	0.0918844	4	8	14	6	New
E3-62	A12	13	9	5	1	2	2	NA	ART049A12	ZNF397	ART049	0.148638	0.0451506	0.000318792	1.10852	1.75975e+08	2.02445e+08	1.9923e+08	1.84412e+08	0.016813	0.215626	0.197483	0.0832435	1	5	6	7	New
D9-103	D07	175	171	167	163	1	2	NA	ART157D07	OC90	ART157	0.146554	0.0481036	0.000342316	1.10692	1.52676e+08	1.66762e+08	1.73455e+08	1.65056e+08	-0.245603	-0.113845	-0.0528424	-0.13046	0	0	1	0	PC Outlier
E7-91	F09	112	108	104	100	2	2	NA	ART121F09	FGF11	ART121	0.152615	0.0528957	0.000379359	1.11158	1.54657e+08	1.84641e+08	1.66686e+08	1.64985e+08	-0.222774	0.0310252	-0.109787	-0.131714	0	3	3	2	New
E7-91	D09	111	107	103	99	1	2	NA	ART121D09	HES6	ART121	0.151544	0.0531347	0.000384027	1.11076	1.75728e+08	2.08595e+08	1.82783e+08	1.9493e+08	-0.0385009	0.207013	0.0232087	0.108908	1	10	1	12	New
D8-99	E06	30	26	22	18	5	2	A-specific	ART140E06	GSN	ART140	0.137729	0.0531503	0.000390049	1.10017	1.77817e+08	1.94887e+08	1.96678e+08	1.94166e+08	-0.0277143	0.10684	0.119937	0.103267	2	2	3	1	New
D9-103	D03	127	123	119	115	1	2	NA	ART157D03	CEBPA	ART157	0.137071	0.0531503	0.000389213	1.09967	1.51439e+08	1.66447e+08	1.65349e+08	1.65989e+08	-0.257339	-0.11658	-0.121889	-0.122335	0	0	0	1	PC Outlier
E7-91	F02	160	156	152	148	2	2	NA	ART121F02	ARMC12	ART121	0.138901	0.0556133	0.000411217	1.10107	1.54671e+08	1.76839e+08	1.6912e+08	1.65056e+08	-0.222641	-0.0312553	-0.0888743	-0.131092	4	6	6	6	New
D9-103	D10	79	75	71	67	1	2	NA	ART157D10	KRT27	ART157	0.136242	0.0579206	0.000431497	1.09904	1.56408e+08	1.71051e+08	1.71076e+08	1.71694e+08	-0.210761	-0.0772086	-0.072765	-0.073583	0	0	1	0	PC Outlier
D9-103	C02	47	43	39	35	3	2	NA	ART159C02	MAGI1	ART159	0.136437	0.060445	0.000453663	1.09919	1.72e+08	1.86073e+08	1.87657e+08	1.91425e+08	-0.0736726	0.0442302	0.0607014	0.0833622	0	0	2	2	New
D4-117	A10	77	73	69	65	2	5	NA	ART058A10	IGKC	ART058	0.175653	0.0625445	0.000475667	1.12948	1.85568e+08	2.421e+08	1.99863e+08	1.92045e+08	0.088277	0.468427	0.18983	0.133532	0	19	10	7	New
E5-106	G01	15	11	7	3	6	2	NA	ART087G01	GPBP1L1	ART087	0.136899	0.0625445	0.000476376	1.09954	1.59036e+08	1.81043e+08	1.68957e+08	1.78906e+08	-0.16521	0.00527712	-0.079751	-0.0104575	0	7	5	6	New
E2-119	D04	109	105	101	97	3	3	NA	ART030D04	TMEM199	ART030	0.146316	0.0627909	0.000481743	1.10674	1.49122e+08	1.51419e+08	1.74396e+08	1.68111e+08	-0.227189	-0.197932	-0.0020564	-0.0426314	0	2	5	3	New
D9-103	G03	79	75	71	67	6	2	NA	ART159G03	SDAD1	ART159	0.133157	0.0680526	0.000533463	1.09669	1.52673e+08	1.66066e+08	1.66602e+08	1.67813e+08	-0.245637	-0.119883	-0.110993	-0.106565	0	0	1	0	PC Outlier
D9-103	A08	64	60	56	52	3	2	NA	ART159A08	TPSG1	ART159	0.13223	0.0680526	0.000528175	1.09599	1.42513e+08	1.55748e+08	1.5543e+08	1.55693e+08	-0.344986	-0.212423	-0.211134	-0.214711	1	0	0	0	PC Outlier
D9-103	B06	31	27	23	19	2	2	NA	ART157B06	SRP72	ART157	0.131838	0.0680526	0.000531832	1.09569	1.54232e+08	1.68667e+08	1.68624e+08	1.67835e+08	-0.230981	-0.0974647	-0.0935866	-0.106377	0	0	1	0	PC Outlier
D4-117	G09	110	106	102	98	1	5	NA	ART058G09	ISOC1	ART058	0.133713	0.0696473	0.000549835	1.09711	1.70851e+08	1.92489e+08	1.8335e+08	1.88325e+08	-0.0309364	0.1376	0.0654146	0.105315	1	7	6	10	New
D8-99	A05	144	140	136	132	3	1	NA	ART144A05	EPHA5	ART144	0.145237	0.0702226	0.000558281	1.10591	2.14215e+08	2.33952e+08	2.51642e+08	2.24499e+08	0.240954	0.370418	0.47547	0.312682	8	14	14	9	New
E6-102	G07	31	27	23	19	6	2	NA	ART105G07	KIAA0408	ART105	0.135308	0.0704054	0.000567562	1.09833	1.48049e+08	1.6785e+08	1.59841e+08	1.60546e+08	-0.259949	-0.0739596	-0.156798	-0.143164	0	8	3	10	New
D9-103	F06	32	28	24	20	2	2	NA	ART157F06	CR1L	ART157	0.130594	0.0704054	0.00056646	1.09474	1.44275e+08	1.58212e+08	1.57159e+08	1.56743e+08	-0.327255	-0.189782	-0.19518	-0.20502	0	0	0	0	PC Outlier
D9-103	H08	144	140	136	132	4	2	NA	ART158H08	EME2	ART158	0.130721	0.0711655	0.000577647	1.09484	1.41136e+08	1.55551e+08	153494846	1.52844e+08	-0.358993	-0.214251	-0.22921	-0.241356	0	0	0	0	PC Outlier
E11-20	G04	111	107	103	99	6	4	NA	ART189G04	TSNARE1	ART189	0.147099	0.0714641	0.000584044	1.10734	1.71665e+08	1.82996e+08	1.83401e+08	2.14942e+08	-0.0597438	0.0271101	0.0283216	0.206634	2	4	6	4	New
D9-103	D04	95	91	87	83	4	2	NA	ART158D04	UNC5B	ART158	0.130589	0.0718479	0.000591174	1.09474	1.54024e+08	1.67926e+08	1.67822e+08	1.6826e+08	-0.232926	-0.103817	-0.100472	-0.102723	0	0	0	0	PC Outlier
D9-103	D09	111	107	103	99	4	2	NA	ART158D09	KRT9	ART158	0.132761	0.0736722	0.000610281	1.09639	1.67064e+08	1.81894e+08	1.80234e+08	1.85411e+08	-0.115681	0.0114613	0.00247178	0.0373077	0	0	0	1	PC Outlier
E5-106	H05	141	137	133	129	6	2	NA	ART087H05	CORO2B	ART087	0.132226	0.073733	0.00061842	1.09598	1.83173e+08	1.99036e+08	2.04068e+08	2.0387e+08	0.0386433	0.141973	0.192645	0.177992	2	10	6	7	New
D9-103	C05	143	139	135	131	3	2	NA	ART159C05	SCN2A	ART159	0.12988	0.073733	0.000618983	1.0942	1.65516e+08	1.82017e+08	1.79199e+08	1.80143e+08	-0.129106	0.0124317	-0.00583739	-0.00427287	0	2	0	0	PC Outlier
D9-103	B05	63	59	55	51	2	2	NA	ART157B05	ARMS2	ART157	0.133277	0.0739595	0.000624996	1.09678	1.68297e+08	1.82338e+08	1.81005e+08	1.88482e+08	-0.105073	0.0149759	0.00862635	0.0610098	0	1	0	2	PC Outlier
D9-103	E07	32	28	24	20	6	2	NA	ART159E07	CEACAM4	ART159	0.130116	0.0741977	0.000631134	1.09438	1.44701e+08	1.57346e+08	1.57606e+08	1.58397e+08	-0.323	-0.197697	-0.191081	-0.189873	0	0	0	0	PC Outlier
D9-103	E11	160	156	152	148	6	2	NA	ART159E11	ASB18	ART159	0.132518	0.0744	0.000636991	1.09621	1.53124e+08	1.65988e+08	1.70627e+08	1.65169e+08	-0.24138	-0.120558	-0.0765513	-0.129475	1	0	1	0	PC Outlier
D9-103	F03	128	124	120	116	5	2	NA	ART158F03	PNMAL2	ART158	0.130536	0.0744807	0.000641823	1.0947	1.50111e+08	1.63504e+08	1.63163e+08	1.64521e+08	-0.270052	-0.14231	-0.141089	-0.13515	0	0	0	0	PC Outlier
D9-103	H03	128	124	120	116	1	2	NA	ART157H03	USP24	ART157	0.128818	0.0746402	0.000647347	1.0934	1.41583e+08	1.54495e+08	1.54125e+08	1.54111e+08	-0.354426	-0.224079	-0.2233	-0.229445	0	0	0	0	PC Outlier
E5-106	D05	63	59	55	51	4	2	NA	ART086D05	TSEN2	ART086	0.135783	0.0755585	0.000663713	1.09869	1.5016e+08	1.62255e+08	1.61326e+08	1.7557e+08	-0.248061	-0.152798	-0.146421	-0.0376139	1	2	3	4	New
D9-103	D12	15	11	7	3	4	2	NA	ART158D12	ZBTB7C	ART158	0.12838	0.0755585	0.000660033	1.09307	1.60108e+08	1.75262e+08	1.7432e+08	1.73536e+08	-0.177037	-0.0421275	-0.0456633	-0.0581798	0	0	0	0	PC Outlier
D9-103	D11	47	43	39	35	4	2	NA	ART158D11	PPAN-P2RY11	ART158	0.127929	0.0758421	0.000670421	1.09272	1.60122e+08	1.73784e+08	1.74554e+08	1.7466e+08	-0.176908	-0.0543403	-0.0437267	-0.0488708	0	0	0	0	PC Outlier
E11-20	D03	77	73	69	65	3	4	NA	ART189D03	TRIM27	ART189	0.207269	0.0762339	0.000702497	1.1545	1.9492e+08	2.81882e+08	2.01199e+08	2.11026e+08	0.123542	0.650387	0.161944	0.180101	4	24	8	24	New
E3-62	C01	15	11	7	3	3	6	NAc+	ART039C01	GSTT1	ART039	0.163209	0.0762339	0.000699551	1.11977	1.93368e+08	2.47711e+08	2.01283e+08	2.04015e+08	0.152793	0.506752	0.212268	0.228984	0	13	7	9	New
E5-106	E12	192	188	184	180	6	2	NA	ART087E12	ZBTB9	ART087	0.137267	0.0762339	0.000683323	1.09982	1.82763e+08	2.12534e+08	1.88067e+08	2.07945e+08	0.0354078	0.236636	0.0748452	0.206545	10	24	15	23	New
D8-99	C11	45	41	37	33	4	2	NA	ART140C11	DUSP2	ART140	0.129058	0.0762339	0.000691162	1.09358	1.8082e+08	1.97321e+08	1.97176e+08	1.97551e+08	-0.00354814	0.124748	0.123581	0.1282	1	1	5	5	New
D9-103	C11	159	155	151	147	3	2	NA	ART159C11	CLPSL2	ART159	0.128388	0.0762339	0.000681073	1.09307	1.58109e+08	1.73657e+08	1.71728e+08	1.71211e+08	-0.195161	-0.0554023	-0.0672711	-0.077644	0	0	0	0	PC Outlier
D9-103	B05	142	138	134	130	3	2	NA	ART159B05	MAP1A	ART159	0.127922	0.0762339	0.000703552	1.09272	1.79869e+08	1.96528e+08	1.96635e+08	1.94339e+08	-0.00913096	0.123095	0.12812	0.105159	2	3	4	2	New
D9-103	F12	16	12	8	4	2	2	NAc+	ART157F12	TFAP2D	ART157	0.127845	0.0762339	0.000700844	1.09266	1.63865e+08	1.77993e+08	1.78364e+08	1.78836e+08	-0.143568	-0.019817	-0.0125739	-0.0147782	0	0	3	0	PC Outlier
E7-91	H03	77	73	69	65	6	6	NA	ART111H03	ADD3	ART111	0.130517	0.0764967	0.00071023	1.09469	2.00443e+08	2.27402e+08	2.12391e+08	2.18598e+08	0.151345	0.331551	0.2398	0.274236	1	20	7	16	New
E11-20	D04	95	91	87	83	4	2	NA	ART194D04	HAVCR1	ART194	0.129338	0.076727	0.000716634	1.09379	1.44046e+08	1.52616e+08	1.60549e+08	1.67639e+08	-0.312813	-0.2348	-0.163664	-0.151962	0	0	5	0	PC Outlier
D9-103	E01	16	12	8	4	6	2	NA	ART159E01	PTPN21	ART159	0.130429	0.0780498	0.000733328	1.09462	1.64759e+08	1.77755e+08	1.83848e+08	1.77542e+08	-0.135725	-0.0217452	0.0311159	-0.0252589	2	2	4	1	New
D9-103	H07	176	172	168	164	1	2	NA	ART157H07	PGA3	ART157	0.127069	0.0782563	0.000739619	1.09207	1.42445e+08	1.56695e+08	1.54678e+08	1.53624e+08	-0.345676	-0.203676	-0.218134	-0.234012	0	0	0	0	PC Outlier
E7-91	A05	61	57	53	49	5	2	NA	ART122A05	TRAF3IP3	ART122	0.133628	0.0785786	0.000756295	1.09705	1.95532e+08	2.15594e+08	2.24311e+08	2.03978e+08	0.115562	0.254623	0.318578	0.174367	0	7	12	3	New
E3-62	E06	30	26	22	18	2	2	NA	ART049E06	RSPH9	ART049	0.132744	0.0785786	0.000757613	1.09638	1.4508e+08	1.5746e+08	1.51831e+08	1.68671e+08	-0.261706	-0.146919	-0.194491	-0.0454761	0	0	0	22	PC Outlier
D9-103	E11	46	42	38	34	5	2	NA	ART158E11	KIAA1407	ART158	0.127352	0.0785786	0.000751934	1.09229	1.67605e+08	1.82041e+08	1.82162e+08	1.83018e+08	-0.111016	0.0126206	0.0178218	0.0185648	0	1	1	2	PC Outlier
D9-103	A04	112	108	104	100	3	2	NA	ART159A04	BTBD17	ART159	0.126769	0.0785786	0.000764508	1.09185	1.42591e+08	1.56222e+08	1.5487e+08	1.54277e+08	-0.344194	-0.208037	-0.216339	-0.227898	0	0	0	0	PC Outlier
D9-103	H04	96	92	88	84	4	2	NA	ART158H04	ABCC10	ART158	0.126299	0.0785786	0.000761073	1.09149	1.43307e+08	1.55622e+08	1.56079e+08	1.55848e+08	-0.336966	-0.213592	-0.205127	-0.213281	0	0	0	0	PC Outlier
E5-106	C08	63	59	55	51	3	5	NA	ART078C08	FLOT1	ART078	0.16319	0.0788195	0.000772032	1.11976	2.30041e+08	3.02728e+08	2.17878e+08	2.6521e+08	0.367328	0.746961	0.287116	0.557478	10	33	16	17	Quartile Outlier
D9-103	A02	157	153	149	145	2	2	NA	ART157A02	ZNF154	ART157	0.128874	0.0788195	0.000779998	1.09344	1.7524e+08	1.92828e+08	1.83889e+08	1.96249e+08	-0.0467481	0.0956729	0.0314375	0.119267	0	4	0	4	New
D9-103	A12	192	188	184	180	3	2	NA	ART159A12	ODF3B	ART159	0.126516	0.0788195	0.000779026	1.09165	1.50134e+08	1.64851e+08	1.62619e+08	1.62435e+08	-0.269825	-0.130476	-0.1459	-0.153553	0	1	0	0	PC Outlier
D9-103	D08	143	139	135	131	4	2	NA	ART158D08	HIVEP2	ART158	0.126317	0.0796728	0.000795619	1.0915	1.51321e+08	1.64777e+08	1.64407e+08	1.64514e+08	-0.258471	-0.131121	-0.130129	-0.13521	0	0	0	1	PC Outlier
D9-103	D05	63	59	55	51	4	2	NA	ART158D05	SALL1	ART158	0.126262	0.0796728	0.000797301	1.09146	1.63733e+08	1.79011e+08	1.77575e+08	1.77591e+08	-0.144735	-0.0115888	-0.0189712	-0.0248602	0	0	0	0	PC Outlier
D9-103	H11	48	44	40	36	1	2	NA	ART157H11	NCR2	ART157	0.125887	0.0807212	0.000812281	1.09118	1.52417e+08	1.66649e+08	1.65759e+08	1.64723e+08	-0.248058	-0.114822	-0.118314	-0.133375	0	1	0	0	PC Outlier
D9-103	H07	176	172	168	164	4	2	NA	ART158H07	PIWIL3	ART158	0.125601	0.0813809	0.000823443	1.09096	1.61096e+08	1.75006e+08	1.77555e+08	1.72804e+08	-0.168154	-0.0442363	-0.0191367	-0.0642851	0	0	3	1	PC Outlier
D9-103	B07	175	171	167	163	5	2	NA	ART158B07	PARP4	ART158	0.125713	0.0814562	0.000834068	1.09105	1.55053e+08	1.68699e+08	1.67968e+08	1.68999e+08	-0.223317	-0.0971906	-0.0992139	-0.0964056	0	0	0	0	PC Outlier
D9-103	B11	47	43	39	35	2	2	NA	ART157B11	GUCA1B	ART157	0.125706	0.0814562	0.000842319	1.09104	1.7199e+08	1.86609e+08	1.86246e+08	1.88046e+08	-0.0737564	0.0483763	0.0498084	0.0576634	0	0	0	1	PC Outlier
D9-103	E03	80	76	72	68	6	2	NA	ART159E03	NOVA2	ART159	0.125704	0.0814562	0.000831603	1.09104	1.4149e+08	1.53964e+08	1.53791e+08	1.53673e+08	-0.355381	-0.229043	-0.226432	-0.233554	0	0	0	0	PC Outlier
D9-103	D11	47	43	39	35	1	2	NA	ART157D11	NPR2	ART157	0.125563	0.0814562	0.000841503	1.09093	1.62933e+08	1.77714e+08	1.77178e+08	1.76418e+08	-0.151798	-0.0220832	-0.0222006	-0.0344199	0	0	0	0	PC Outlier
D8-99	D06	31	27	23	19	1	3	NA	ART136D06	ZBTB44	ART136	0.134529	0.0816152	0.000874882	1.09773	1.68482e+08	1.74159e+08	1.96522e+08	1.83744e+08	-0.105508	-0.055395	0.118789	0.02367	2	5	11	6	New
D9-103	C08	141	137	133	129	1	2	NA	ART157C08	ARHGEF4	ART157	0.133977	0.0816152	0.000869389	1.09731	1.93248e+08	2.10537e+08	2.22351e+08	2.01475e+08	0.0943757	0.222437	0.305436	0.157185	1	6	6	1	New
E7-91	B08	143	139	135	131	2	6	NA	ART109B08	NEDD1	ART109	0.133114	0.0816152	0.000873682	1.09666	1.81151e+08	2.06701e+08	2.0642e+08	1.83645e+08	0.0053486	0.193852	0.198659	0.0228765	3	6	9	5	New
D8-99	C11	159	155	151	147	3	6	NA	ART129C11	PTPDC1	ART129	0.128978	0.0816152	0.000876455	1.09352	2.0229e+08	2.32324e+08	2.11006e+08	2.19495e+08	0.158317	0.360342	0.221381	0.280162	6	9	9	14	New
E10-63	G09	95	91	87	83	6	6	NA	ART165G09	PCDHA3	ART165	0.128266	0.0816152	0.000881273	1.09298	1.87995e+08	1.91069e+08	2.11975e+08	2.08845e+08	0.0595543	0.0982618	0.239071	0.226127	0	1	12	2	New
E5-106	A07	173	169	165	161	5	5	NA	ART077A07	BCS1L	ART077	0.12672	0.0816152	0.000868246	1.09181	1.81591e+08	1.99416e+08	1.97027e+08	2.03002e+08	0.0261276	0.144724	0.141986	0.171833	3	5	5	7	New
D9-103	F09	112	108	104	100	5	2	NA	ART158F09	ATP10B	ART158	0.125842	0.0816152	0.000849166	1.09114	1.61172e+08	1.79922e+08	1.72947e+08	1.72888e+08	-0.167482	-0.00426735	-0.0570716	-0.0635812	0	1	0	0	PC Outlier
D9-103	B11	47	43	39	35	5	2	NA	ART158B11	LMTK2	ART158	0.124781	0.0816152	0.000886601	1.09034	1.56691e+08	1.71413e+08	1.6923e+08	1.70041e+08	-0.208155	-0.0741642	-0.0884174	-0.0875396	0	0	0	0	PC Outlier
D9-103	F12	16	12	8	4	5	2	NAc+	ART158F12	MYSM1	ART158	0.124663	0.0816152	0.000889338	1.09025	1.62373e+08	1.76985e+08	1.76037e+08	1.7613e+08	-0.156765	-0.0280093	-0.0315234	-0.0367741	0	0	0	0	PC Outlier
D9-103	C09	95	91	87	83	3	2	NA	ART159C09	MBD3L2	ART159	0.124653	0.0816152	0.000862785	1.09025	1.68655e+08	1.82723e+08	1.83408e+08	1.83489e+08	-0.102001	0.0180216	0.027657	0.0222749	0	0	1	1	PC Outlier
D9-103	D06	31	27	23	19	1	2	NA	ART157D06	FOXJ3	ART157	0.124038	0.0822733	0.000901084	1.08978	1.63379e+08	1.76924e+08	1.77451e+08	1.77826e+08	-0.147853	-0.0285131	-0.0199815	-0.02295	0	0	0	0	PC Outlier
D9-103	A04	112	108	104	100	3	1	NA	ART162A04	PCDHGC3	ART162	0.147652	0.0823982	0.000907032	1.10777	1.93671e+08	2.11516e+08	1.94179e+08	2.37816e+08	0.0975292	0.229129	0.109987	0.396429	0	4	1	21	New
D9-103	G10	127	123	119	115	6	2	NA	ART159G10	TMEM189-UBE2V1	ART159	0.124334	0.0825312	0.000913085	1.09	1.5557e+08	1.7027e+08	1.68436e+08	1.68167e+08	-0.218516	-0.083819	-0.0952023	-0.103525	0	0	0	0	PC Outlier
D9-103	B06	31	27	23	19	5	2	NA	ART158B06	KIF4B	ART158	0.124409	0.0826021	0.000920749	1.09006	1.71143e+08	185743489	1.8513e+08	1.86762e+08	-0.0808791	0.0416726	0.0411353	0.0477826	0	2	1	1	PC Outlier
D9-103	H05	64	60	56	52	1	2	NA	ART157H05	AHRR	ART157	0.124056	0.0826021	0.000923053	1.08979	1.64439e+08	1.78706e+08	1.78176e+08	1.78775e+08	-0.138528	-0.0140496	-0.0140946	-0.015273	0	0	0	0	PC Outlier
E5-106	G07	174	170	166	162	1	2	NA	ART085G07	IL16	ART085	0.128448	0.0835427	0.000995299	1.09312	1.54969e+08	1.80726e+08	1.65238e+08	1.66597e+08	-0.202584	0.0027486	-0.111858	-0.113299	4	7	7	4	New
E2-119	G02	158	154	150	146	4	5	NA	ART023G02	RAB2B	ART023	0.124948	0.0835427	0.000961818	1.09047	1.81676e+08	2.00002e+08	2.04582e+08	1.87666e+08	0.0576906	0.203542	0.228256	0.116119	1	5	8	2	New
D9-103	F07	176	172	168	164	5	2	NA	ART158F07	BTBD7	ART158	0.123539	0.0835427	0.000985946	1.0894	1.46619e+08	1.60193e+08	1.58485e+08	1.58765e+08	-0.304007	-0.171824	-0.183051	-0.186529	0	1	0	0	PC Outlier
D9-103	G04	111	107	103	99	6	2	NA	ART159G04	UTRN	ART159	0.123471	0.0835427	0.000955525	1.08935	1.66311e+08	1.80995e+08	1.80097e+08	1.80445e+08	-0.122194	0.0043143	0.0013767	-0.00186115	0	0	0	0	PC Outlier
E1-129	D11	157	153	149	145	3	2	NA	ART015D11	HOOK1	ART015	0.123415	0.0835427	0.00097848	1.08931	180674298	196475643	197200593	196837794	0.0543667	0.184349	0.172327	0.176669	1	6	9	9	New
D9-103	B02	159	155	151	147	2	2	NA	ART157B02	GPR137C	ART157	0.1233	0.0835427	0.000949005	1.08922	1.57467e+08	1.70693e+08	1.70672e+08	1.71312e+08	-0.201033	-0.0802311	-0.0761734	-0.0767922	0	0	0	0	PC Outlier
D9-103	G08	63	59	55	51	6	2	NA	ART159G08	PEAK1	ART159	0.123203	0.0835427	0.000957997	1.08915	1.70275e+08	1.84486e+08	1.84619e+08	1.85236e+08	-0.088213	0.0318755	0.037148	0.0359473	0	0	1	0	PC Outlier
D9-103	G11	159	155	151	147	6	2	NA	ART159G11	CIITA	ART159	0.122996	0.0835427	0.000997378	1.08899	1.63002e+08	1.77347e+08	1.76749e+08	1.76493e+08	-0.151185	-0.0250667	-0.0256972	-0.0338039	0	0	0	0	PC Outlier
D9-103	A05	144	140	136	132	3	2	NA	ART159A05	FBN2	ART159	0.122983	0.0835427	0.000974099	1.08898	1.55858e+08	1.69794e+08	1.69445e+08	1.68094e+08	-0.215845	-0.0878537	-0.0865856	-0.104146	0	0	1	0	PC Outlier
D9-103	E10	128	124	120	116	6	2	NA	ART159E10	AQP12A	ART159	0.122838	0.0835427	0.00097414	1.08887	1.45657e+08	1.59374e+08	1.58061e+08	1.56651e+08	-0.313503	-0.17922	-0.186915	-0.205861	0	0	0	0	PC Outlier
D9-103	F02	160	156	152	148	2	2	NA	ART157F02	PTPRJ	ART157	0.122825	0.0835427	0.000988138	1.08886	1.49291e+08	1.61687e+08	1.61992e+08	1.62222e+08	-0.277947	-0.158436	-0.151482	-0.155448	0	0	0	0	PC Outlier
D9-103	D02	159	155	151	147	4	2	NA	ART158D02	RNF157	ART158	0.122682	0.0835427	0.000961434	1.08876	1.70066e+08	1.85532e+08	1.85915e+08	1.82038e+08	-0.0899854	0.040031	0.0472404	0.0108186	0	3	3	0	New
D9-103	C01	15	11	7	3	3	2	NA	ART159C01	EXOC3L1	ART159	0.122675	0.0835427	0.00100229	1.08875	1.58126e+08	1.70124e+08	1.71747e+08	1.72738e+08	-0.195007	-0.0850514	-0.0671137	-0.0648318	1	0	1	2	PC Outlier
D9-103	H10	80	76	72	68	1	2	NA	ART157H10	CES4A	ART157	0.122452	0.0835427	0.00100323	1.08858	1.46608e+08	1.59131e+08	1.59001e+08	1.58911e+08	-0.304115	-0.181425	-0.178361	-0.1852	0	0	0	0	PC Outlier
E7-91	A01	16	12	8	4	3	2	NAc+	ART123A01	CCR2	ART123	0.106461	0.0835427	0.00100133	1.07658	1.80292e+08	2.21442e+08	1.58447e+08	2.08289e+08	-0.00150826	0.293237	-0.182922	0.204543	10	7	0	15	PC Outlier
E2-119	B12	15	11	7	3	2	5	NA	ART022B12	CDRT4	ART022	0.127565	0.0840705	0.00101425	1.09245	1.73089e+08	1.87024e+08	1.82366e+08	1.95759e+08	-0.0121672	0.106751	0.0624121	0.177031	0	2	1	5	New
E7-91	D12	15	11	7	3	4	6	NAc+	ART110D12	PRKCA	ART110	0.162876	0.0846287	0.00102568	1.11952	1.97195e+08	1.97884e+08	2.56231e+08	2.12069e+08	0.127781	0.130958	0.510524	0.230488	0	0	8	6	New
E3-62	H02	45	41	37	33	6	3	NA	ART048H02	THAP8	ART048	0.145969	0.0854202	0.00104003	1.10647	1.79543e+08	2.12937e+08	1.76146e+08	2.09447e+08	0.0457763	0.288521	0.0198185	0.266897	4	27	11	27	New
E5-106	G05	62	58	54	50	4	2	NA	ART086G05	SCG3	ART086	0.132778	0.0855237	0.0010508	1.0964	1.62753e+08	1.93307e+08	1.67796e+08	1.79281e+08	-0.131878	0.0998319	-0.0896948	-0.00743788	1	8	2	4	New
E5-106	A01	189	185	181	177	2	4	NA	ART079A01	KIAA1683	ART079	0.124402	0.0855237	0.00104939	1.09006	1.66919e+08	1.94097e+08	1.83863e+08	1.72749e+08	-0.0954153	0.105717	0.0422255	-0.0609837	3	14	8	7	New
E6-102	B12	15	11	7	3	5	5	NA	ART095B12	empty	ART095	0.12469	0.0857191	0.00105796	1.09027	1.79639e+08	1.83484e+08	2.04962e+08	2.00144e+08	0.0190843	0.0545172	0.201918	0.174889	1	4	13	11	New
D4-117	B07	30	26	22	18	3	1	NA	ART072B07	SAMSN1	ART072	0.129037	0.0859081	0.00107812	1.09356	1.95387e+08	1.99443e+08	2.28324e+08	2.1619e+08	0.16266	0.188801	0.3819	0.30439	0	2	9	12	New
D9-103	F06	174	170	166	162	6	2	NA	ART159F06	FAM58BP	ART159	0.127174	0.0859081	0.0010768	1.09215	1.73769e+08	1.85926e+08	1.97136e+08	1.84464e+08	-0.0589073	0.04309	0.131787	0.0299231	0	0	2	0	PC Outlier
D9-103	D01	191	187	183	179	4	2	NA	ART158D01	STON1	ART158	0.122329	0.0859081	0.00107216	1.08849	1.54188e+08	1.68075e+08	1.66822e+08	1.66772e+08	-0.231385	-0.10253	-0.109095	-0.115541	0	0	1	0	PC Outlier
D9-103	F10	80	76	72	68	2	2	NA	ART157F10	GHRHR	ART157	0.122219	0.0859081	0.0010794	1.08841	1.49822e+08	1.63372e+08	1.62113e+08	1.6194e+08	-0.27283	-0.143476	-0.150402	-0.157958	0	0	0	0	PC Outlier
E5-106	G02	47	43	39	35	6	5	NA	ART078G02	DCAF15	ART078	0.144285	0.0860393	0.00108583	1.10518	1.90441e+08	2.37098e+08	2.00695e+08	2.00531e+08	0.0947798	0.394424	0.168601	0.15417	8	9	10	11	New
D8-99	A06	29	25	21	17	2	6	NA	ART127A06	HSPA12B	ART127	0.124841	0.0864222	0.00109547	1.09039	2.20147e+08	2.21735e+08	2.46743e+08	2.51311e+08	0.280358	0.293038	0.447108	0.475449	5	18	19	23	New
D9-103	B04	95	91	87	83	5	2	NA	ART158B04	ATP8B4	ART158	0.121397	0.087815	0.00111801	1.08779	1.62603e+08	1.7719e+08	1.75965e+08	1.75551e+08	-0.154726	-0.0263457	-0.0321123	-0.0415299	0	0	0	0	PC Outlier
D9-103	C12	191	187	183	179	3	2	NA	ART159C12	TENM2	ART159	0.120516	0.0887895	0.00113535	1.08712	1.6193e+08	1.75164e+08	1.75478e+08	1.75549e+08	-0.160709	-0.0429296	-0.0361078	-0.0415412	0	0	0	4	PC Outlier
E1-129	G08	142	138	134	130	1	2	NA	ART013G08	CRBN	ART013	0.122326	0.0890371	0.00114346	1.08849	169441614	172901502	191681820	189379575	-0.0382363	-5.08255e-05	0.131376	0.120943	2	1	2	5	New
E6-102	H04	109	105	101	97	6	2	NA	ART105H04	KLHL12	ART105	0.132764	0.0891359	0.00115665	1.09639	1.87612e+08	2.15144e+08	1.89201e+08	2.14203e+08	0.0817295	0.284169	0.0864791	0.272832	5	17	3	8	New
E7-91	C03	125	121	117	113	1	6	NA	ART109C03	PDIA4	ART109	0.128852	0.0891359	0.00116248	1.09342	1.95882e+08	2.02895e+08	2.07739e+08	2.32971e+08	0.118145	0.167037	0.207847	0.366105	1	13	5	17	New
E2-119	F12	16	12	8	4	5	4	NAc+	ART026F12	ZNF385C	ART026	0.128066	0.0891359	0.00116764	1.09283	2.11666e+08	2.10297e+08	2.35708e+08	2.46579e+08	0.27811	0.27595	0.432575	0.510003	16	14	26	30	New
D9-103	E02	158	154	150	146	5	2	NA	ART158E02	FKBP15	ART158	0.125735	0.0891359	0.00116394	1.09106	1.84977e+08	2.12827e+08	1.95187e+08	1.95739e+08	0.0312698	0.238043	0.117457	0.115515	0	7	0	1	PC Outlier
E6-102	H04	96	92	88	84	1	2	NA	ART103H04	DNAJC3	ART103	0.125498	0.0891359	0.00117961	1.09088	1.53536e+08	1.63337e+08	1.6332e+08	1.76459e+08	-0.20744	-0.113281	-0.125735	-0.00681066	4	10	6	10	New
E5-106	H04	96	92	88	84	1	2	NA	ART085H04	CHGA	ART085	0.12479	0.0891359	0.00118012	1.09035	1.43695e+08	1.56513e+08	1.52987e+08	1.64391e+08	-0.311555	-0.204777	-0.222995	-0.132525	1	2	3	6	New
E5-106	D06	173	169	165	161	3	2	NA	ART087D06	TUBE1	ART087	0.124321	0.0891359	0.00118059	1.08999	1.79354e+08	2.01671e+08	1.8485e+08	2.05119e+08	0.0082467	0.160945	0.0499516	0.186805	1	9	0	7	New
D9-103	E09	96	92	88	84	6	2	NA	ART159E09	WFDC13	ART159	0.120033	0.0891359	0.00118438	1.08676	1.62573e+08	1.75888e+08	1.76359e+08	1.7586e+08	-0.154987	-0.0369841	-0.0288851	-0.0389933	0	0	1	1	PC Outlier
D9-103	B12	15	11	7	3	2	2	NA	ART157B12	GLS2	ART157	0.119973	0.0894803	0.00119393	1.08671	1.70804e+08	1.85161e+08	184659195	1.84999e+08	-0.0837384	0.0371373	0.0374648	0.0341003	0	1	0	0	PC Outlier
D9-103	E06	176	172	168	164	6	2	NA	ART159E06	CEACAM20	ART159	0.11972	0.0913094	0.00122341	1.08652	1.50725e+08	1.64487e+08	1.63063e+08	1.61972e+08	-0.264156	-0.133662	-0.141974	-0.157671	0	0	0	0	PC Outlier
E11-20	G01	190	186	182	178	1	4	NA	ART187G01	MICU1	ART187	0.122842	0.0913837	0.00122949	1.08888	1.80162e+08	1.92133e+08	2.04146e+08	2.02144e+08	0.00995453	0.0974032	0.18292	0.118067	0	11	7	15	New
D9-103	F06	32	28	24	20	5	2	NA	ART158F06	TTF1	ART158	0.119335	0.0919751	0.00124256	1.08623	1.60598e+08	1.73551e+08	1.73613e+08	1.74275e+08	-0.172621	-0.0562778	-0.051527	-0.0520536	0	0	0	0	PC Outlier
D9-103	C07	31	27	23	19	3	2	NA	ART159C07	HIGD1C	ART159	0.119334	0.0923867	0.00125558	1.08623	1.68744e+08	1.83163e+08	1.81599e+08	1.83128e+08	-0.101241	0.0214891	0.0133544	0.0194351	0	0	0	0	PC Outlier
D9-103	H03	128	124	120	116	4	2	NA	ART158H03	USP7	ART158	0.119055	0.0923867	0.00126177	1.08602	1.61691e+08	1.74819e+08	1.74146e+08	1.75924e+08	-0.162837	-0.0457783	-0.0470997	-0.038467	0	0	0	0	PC Outlier
E1-129	H11	157	153	149	145	6	2	NA	ART015H11	COG2	ART015	0.118721	0.0923867	0.00126353	1.08577	176660595	192920715	192460500	190149570	0.0219557	0.158007	0.137225	0.126797	1	2	6	1	New
D9-103	H05	64	60	56	52	4	2	NA	ART158H05	KCNJ9	ART158	0.118569	0.0947772	0.00130149	1.08566	1.53606e+08	1.67389e+08	1.65864e+08	1.65224e+08	-0.236843	-0.108431	-0.117397	-0.128994	0	1	0	0	PC Outlier
D9-103	G06	175	171	167	163	6	2	NA	ART159G06	WEE2	ART159	0.118343	0.0959298	0.00132798	1.08549	1.60832e+08	1.75496e+08	1.73742e+08	1.7261e+08	-0.170527	-0.040198	-0.0504539	-0.0659022	0	0	0	0	PC Outlier
D9-103	G03	126	122	118	114	1	2	NA	ART157G03	OR1J4	ART157	0.118185	0.0959298	0.00132607	1.08537	1.6301e+08	1.76783e+08	1.76431e+08	1.75634e+08	-0.151119	-0.0296609	-0.0282969	-0.0408428	0	0	0	0	PC Outlier
D9-103	B02	159	155	151	147	5	2	NA	ART158B02	WHSC1	ART158	0.116978	0.0963631	0.00133934	1.08446	1.72859e+08	1.87153e+08	1.88282e+08	1.84909e+08	-0.0664861	0.0525796	0.0654955	0.0333993	2	1	1	0	PC Outlier
E5-106	B08	143	139	135	131	5	2	NA	ART086B08	TRIM15	ART086	0.125001	0.0968342	0.00135665	1.09051	1.64292e+08	1.93399e+08	1.75862e+08	1.7305e+08	-0.118303	0.100519	-0.021957	-0.0584673	3	10	8	5	New
E7-91	F11	48	44	40	36	2	2	NA	ART121F11	METAP1	ART121	0.122928	0.0968342	0.00135341	1.08894	1.63674e+08	1.80146e+08	1.67632e+08	1.87375e+08	-0.141019	-0.00452464	-0.101629	0.0518792	3	0	0	5	PC Outlier
E5-106	F08	62	58	54	50	6	2	NA	ART087F08	NARFL	ART087	0.11857	0.0982267	0.00138693	1.08566	1.71655e+08	1.94323e+08	1.77305e+08	1.92251e+08	-0.055051	0.107399	-0.0101739	0.0933307	1	15	2	4	New
D9-103	B09	111	107	103	99	5	2	NA	ART158B09	UNC5A	ART158	0.117857	0.0982267	0.00138708	1.08512	1.71395e+08	1.8595e+08	1.84627e+08	1.85348e+08	-0.0787527	0.0432779	0.0372146	0.0368196	0	0	0	0	PC Outlier
D9-103	G01	15	11	7	3	6	2	NA	ART159G01	empty	ART159	0.117753	0.0983087	0.00139917	1.08504	1.7236e+08	1.86665e+08	1.86143e+08	1.86207e+08	-0.0706499	0.0488121	0.0490133	0.0434848	1	0	0	0	PC Outlier
D9-103	B12	190	186	182	178	3	2	NA	ART159B12	RGPD1	ART159	0.117229	0.0983087	0.00139784	1.08465	1.74373e+08	1.85626e+08	1.92593e+08	1.87189e+08	-0.053898	0.0407629	0.0981567	0.0510735	0	0	2	2	New
E5-106	B03	127	123	119	115	5	6	NA	ART074B03	TP53	ART074	0.128244	0.0993247	0.00142468	1.09296	1.95068e+08	2.26364e+08	2.22457e+08	1.96964e+08	0.129416	0.327583	0.317122	0.128274	4	10	14	1	New
D9-103	A11	45	41	37	33	5	2	NA	ART158A11	ZNF197	ART158	0.117024	0.0993247	0.00142273	1.0845	1.77483e+08	1.98342e+08	1.89162e+08	1.87997e+08	-0.0284012	0.136353	0.072224	0.0572926	1	4	3	2	New
E7-91	H11	48	44	40	36	1	2	NA	ART121H11	NCCRP1	ART121	0.115605	0.0998946	0.00143841	1.08343	1.53305e+08	1.7133e+08	1.65433e+08	1.61568e+08	-0.235437	-0.076917	-0.120676	-0.161904	0	0	6	1	PC Outlier
D9-103	E04	112	108	104	100	6	2	NA	ART159E04	APOB	ART159	0.116529	0.100864	0.00145797	1.08412	1.57146e+08	1.70489e+08	1.69556e+08	1.69196e+08	-0.20397	-0.0819634	-0.0856367	-0.0947243	0	1	0	0	PC Outlier
E1-129	F10	80	76	72	68	5	2	NA	ART014F10	EXOC8	ART014	0.122781	0.100955	0.00147612	1.08883	154338489	159864894	163212471	181961667	-0.172927	-0.113148	-0.100586	0.0632968	3	5	3	5	New
D9-103	H02	160	156	152	148	1	2	NA	ART157H02	SYT8	ART157	0.116901	0.100955	0.00146904	1.0844	1.61192e+08	1.74294e+08	1.73427e+08	1.74764e+08	-0.167299	-0.0501162	-0.0530723	-0.0480073	0	0	0	0	PC Outlier
D9-103	F10	80	76	72	68	5	2	NA	ART158F10	VWA7	ART158	0.116826	0.100955	0.00147231	1.08435	1.56469e+08	1.68974e+08	1.68431e+08	1.69745e+08	-0.210201	-0.0948358	-0.095242	-0.0900466	0	0	0	0	PC Outlier
E11-20	F06	32	28	24	20	2	2	NA	ART193F06	DNAJC14	ART193	0.126132	0.102161	0.00151183	1.09136	1.31258e+08	1.54907e+08	1.39953e+08	1.424e+08	-0.446934	-0.213303	-0.361738	-0.387366	0	6	3	3	New
D9-103	F07	176	172	168	164	2	2	NA	ART157F07	NIPAL4	ART157	0.116402	0.102161	0.00152186	1.08403	1.57778e+08	1.7229e+08	1.69878e+08	1.69089e+08	-0.19818	-0.0667983	-0.0829023	-0.0956351	0	0	0	0	PC Outlier
D9-103	D12	15	11	7	3	1	2	NA	ART157D12	TBC1D3B	ART157	0.116313	0.102161	0.00150795	1.08396	1.74444e+08	1.88223e+08	1.87813e+08	1.89175e+08	-0.0533107	0.0608076	0.061895	0.0663033	1	1	1	3	PC Outlier
D9-103	F09	112	108	104	100	2	2	NA	ART157F09	SEC14L5	ART157	0.116252	0.102161	0.00152215	1.08392	1.55081e+08	1.67194e+08	1.67437e+08	1.67819e+08	-0.223055	-0.110119	-0.103778	-0.106512	1	0	0	1	PC Outlier
D9-103	B03	127	123	119	115	2	2	NA	ART157B03	KRTAP10-6	ART157	0.116194	0.102161	0.0015137	1.08387	1.63981e+08	1.7844e+08	1.76946e+08	1.75888e+08	-0.142547	-0.0161988	-0.0240943	-0.0387658	0	0	0	0	PC Outlier
D9-103	A10	128	124	120	116	3	2	NA	ART159A10	WFDC8	ART159	0.116341	0.102268	0.00152944	1.08398	1.62378e+08	1.75597e+08	1.74677e+08	1.75851e+08	-0.156722	-0.0393706	-0.0427091	-0.0390641	0	0	0	0	PC Outlier
D9-103	B12	15	11	7	3	5	2	NA	ART158B12	HNRNPUL2	ART158	0.116015	0.103386	0.0015519	1.08374	1.71661e+08	1.856e+08	1.84919e+08	1.85558e+08	-0.0765146	0.0405548	0.0394923	0.0384549	1	0	0	2	PC Outlier
D8-99	D05	63	59	55	51	1	2	NA	ART139D05	PI4K2A	ART139	0.185227	0.103414	0.00156007	1.137	1.81451e+08	2.57063e+08	1.93744e+08	1.75266e+08	0.001473	0.506324	0.0982503	-0.0444748	4	25	5	1	New
D9-103	G09	110	106	102	98	1	2	NA	ART157G09	KRT85	ART157	0.121139	0.103414	0.00156382	1.08759	1.81842e+08	1.92573e+08	2.06191e+08	1.92692e+08	0.00660427	0.09377	0.196584	0.0928745	1	0	6	0	PC Outlier
D9-103	B10	79	75	71	67	5	2	NA	ART158B10	ATP9A	ART158	0.115392	0.103741	0.00157453	1.08327	1.66614e+08	1.79191e+08	1.79821e+08	1.80483e+08	-0.119573	-0.0101448	-0.000841487	-0.00155583	0	0	0	1	PC Outlier
D9-103	H06	32	28	24	20	4	2	NA	ART158H06	SRRM4	ART158	0.115551	0.103841	0.00158182	1.08339	1.64812e+08	1.77771e+08	1.77772e+08	1.78173e+08	-0.13526	-0.0216166	-0.0173691	-0.020139	0	0	0	0	PC Outlier
D9-103	G09	95	91	87	83	6	2	NA	ART159G09	HIST2H2AB	ART159	0.11508	0.103964	0.00158949	1.08304	1.72647e+08	1.87362e+08	1.86345e+08	1.85206e+08	-0.0682531	0.0541892	0.0505771	0.0357157	0	2	1	0	PC Outlier
E5-106	B08	62	58	54	50	3	2	NA	ART087B08	ZCWPW1	ART087	0.120833	0.104924	0.00160999	1.08736	1.50328e+08	1.66558e+08	1.53606e+08	1.74716e+08	-0.246448	-0.115031	-0.217167	-0.0446462	0	6	0	5	New
D9-103	B01	14	10	6	2	3	2	NAsd+	ART159B01	KIAA1211	ART159	0.115696	0.10552	0.00162501	1.0835	1.6672e+08	1.79784e+08	1.79116e+08	1.81054e+08	-0.118655	-0.00537511	-0.00650502	0.00300179	0	0	0	1	PC Outlier
E10-63	B12	190	186	182	178	3	6	NA	ART165B12	ITIH3	ART165	0.32777	0.105666	0.00165076	1.25507	1.86029e+08	3.66665e+08	1.8198e+08	1.85987e+08	0.0443915	1.03863	0.0189598	0.0588929	0	6	0	0	PC Outlier
E5-106	B03	127	123	119	115	5	2	NA	ART086B03	TRIM60	ART086	0.126506	0.105666	0.00164346	1.09165	1.49437e+08	1.78857e+08	1.5454e+08	1.60745e+08	-0.255026	-0.012249	-0.208429	-0.164882	2	5	6	2	New
D9-103	F11	48	44	40	36	2	2	NA	ART157F11	PIK3R6	ART157	0.114686	0.105666	0.00165016	1.08274	1.60849e+08	1.74098e+08	1.73252e+08	1.73222e+08	-0.170375	-0.0517419	-0.0545274	-0.0607984	0	0	0	0	PC Outlier
E7-91	H09	93	89	85	81	6	6	NA	ART111H09	TBC1D15	ART111	0.114597	0.105666	0.00163673	1.08267	1.85409e+08	2.04002e+08	1.93998e+08	2.04262e+08	0.0388649	0.174891	0.109121	0.176373	2	12	4	8	New
D8-99	F07	30	26	22	18	6	2	NA	ART141F07	HSFX2	ART141	0.116509	0.105791	0.00167235	1.08411	160388106	1.71971e+08	1.69291e+08	1.79497e+08	-0.176539	-0.073633	-0.0963908	-0.0100649	0	1	0	2	PC Outlier
D9-103	D08	143	139	135	131	1	2	NA	ART157D08	HAUS5	ART157	0.114907	0.105791	0.00167623	1.08291	1.68425e+08	1.83281e+08	1.81005e+08	1.80898e+08	-0.103972	0.0224171	0.00863278	0.0017551	0	1	0	0	PC Outlier
D9-103	E06	30	26	22	18	2	2	NA	ART157E06	IKZF4	ART157	0.114701	0.105791	0.00167071	1.08275	1.63499e+08	1.76918e+08	1.75944e+08	1.76295e+08	-0.146793	-0.0285614	-0.0322846	-0.0354303	0	0	0	0	PC Outlier
E5-106	A03	125	121	117	113	2	2	NA	ART085A03	RNH1	ART085	0.112543	0.105791	0.0016659	1.08113	1.66208e+08	1.76366e+08	1.84078e+08	1.8291e+08	-0.101575	-0.0324879	0.0439134	0.0214777	1	0	5	2	New
D9-103	E08	64	60	56	52	6	2	NA	ART159E08	C21orf62	ART159	0.114344	0.106529	0.00169384	1.08248	1.59247e+08	1.7192e+08	1.71749e+08	1.71597e+08	-0.18481	-0.0699055	-0.067098	-0.0743934	0	0	0	0	PC Outlier
D9-103	D09	111	107	103	99	1	2	NA	ART157D09	UTF1	ART157	0.114625	0.106982	0.0017097	1.08269	1.72474e+08	1.86398e+08	1.85587e+08	1.86187e+08	-0.0697019	0.0467472	0.0446925	0.0433297	0	0	0	0	PC Outlier
D9-103	H11	48	44	40	36	4	2	NA	ART158H11	KRT76	ART158	0.114363	0.106982	0.00171295	1.0825	1.513e+08	1.62808e+08	1.62967e+08	1.63784e+08	-0.258669	-0.148468	-0.142823	-0.141625	1	0	0	0	PC Outlier
E3-62	A06	176	172	168	164	3	3	NA	ART048A06	TTC19	ART048	0.129201	0.107545	0.00172794	1.09369	1.69697e+08	1.99316e+08	1.90978e+08	1.68285e+08	-0.0355939	0.193154	0.136448	-0.0487811	0	10	10	0	New
E7-91	A09	96	92	88	84	3	2	NA	ART123A09	HCRTR1	ART123	0.119507	0.108276	0.00175775	1.08636	1.59851e+08	1.86216e+08	1.66999e+08	1.68299e+08	-0.175113	0.043285	-0.107085	-0.103018	0	5	1	2	New
E7-91	A09	109	105	101	97	5	4	NA	ART116A09	TCTEX1D4	ART116	0.114285	0.108276	0.00175292	1.08244	1.86997e+08	1.93548e+08	2.10163e+08	2.03754e+08	0.0511703	0.0989966	0.224588	0.172782	8	7	16	11	New
D9-103	E02	158	154	150	146	2	2	NA	ART157E02	AJAP1	ART157	0.114033	0.108276	0.0017511	1.08225	1.65946e+08	1.78626e+08	1.78914e+08	1.79285e+08	-0.125366	-0.0146967	-0.00813774	-0.0111625	0	0	0	0	PC Outlier
E5-106	B11	47	43	39	35	5	2	NA	ART086B11	SPATA6	ART086	0.114062	0.108453	0.00176664	1.08227	1.43208e+08	1.55838e+08	155088533	1.5766e+08	-0.316451	-0.211009	-0.203312	-0.192844	0	1	2	0	PC Outlier
D9-103	A07	32	28	24	20	3	2	NA	ART159A07	SYCE2	ART159	0.113739	0.108671	0.00177623	1.08203	1.60354e+08	1.73186e+08	1.7242e+08	1.73024e+08	-0.174821	-0.05932	-0.0614772	-0.0624495	0	0	0	0	PC Outlier
E6-102	E02	158	154	150	146	2	1	NA	ART106E02	RBM6	ART106	0.121665	0.108801	0.00178442	1.08799	2.05633e+08	2.40174e+08	2.1834e+08	2.13942e+08	0.214053	0.442946	0.293135	0.271073	4	11	9	11	New
E7-91	E07	174	170	166	162	5	6	NA	ART110E07	PHF21A	ART110	0.126274	0.109673	0.0018048	1.09147	2.00912e+08	2.09911e+08	237727722	2.11193e+08	0.154721	0.216081	0.402387	0.224517	2	5	17	9	New
E10-63	G06	30	26	22	18	4	4	NA	ART170G06	NALCN	ART170	0.25099	0.109748	0.00181215	1.19002	1.71744e+08	2.83969e+08	1.7193e+08	1.70498e+08	-0.0708749	0.669904	-0.0630013	-0.066556	0	1	0	0	PC Outlier
E2-119	C06	29	25	21	17	4	4	NA	ART026C06	EMCN	ART026	0.119867	0.109947	0.00184671	1.08663	1.68922e+08	1.69903e+08	1.97602e+08	1.81915e+08	-0.0473244	-0.0317661	0.178172	0.0712222	1	0	4	3	New
D9-103	B07	175	171	167	163	2	2	NA	ART157B07	SLC22A10	ART157	0.113303	0.109947	0.00183568	1.0817	1.67408e+08	1.81677e+08	1.79757e+08	1.79852e+08	-0.112709	0.00974066	-0.00135114	-0.00660867	0	0	0	0	PC Outlier
D9-103	H06	32	28	24	20	1	2	NA	ART157H06	OVCH2	ART157	0.112839	0.109947	0.00183332	1.08135	1.54313e+08	1.66112e+08	1.66248e+08	1.66419e+08	-0.230222	-0.119485	-0.114065	-0.118601	1	0	0	0	PC Outlier
D9-103	H09	112	108	104	100	1	2	NA	ART157H09	PRODH2	ART157	0.112646	0.109947	0.00184507	1.08121	1.63553e+08	1.7639e+08	1.76349e+08	1.75837e+08	-0.146318	-0.0328668	-0.0289706	-0.0391791	0	0	0	0	PC Outlier
E7-91	E12	14	10	6	2	5	2	NA	ART122E12	ADRB3	ART122	0.11083	0.109947	0.00185211	1.07985	1.84762e+08	2.00519e+08	2.03206e+08	1.94794e+08	0.0338245	0.150043	0.17602	0.107899	1	3	7	3	New
E2-119	G07	174	170	166	162	1	3	NA	ART028G07	ZCCHC10	ART028	0.110183	0.109947	0.00182259	1.07936	1.54235e+08	1.58081e+08	1.70736e+08	1.68811e+08	-0.178551	-0.135812	-0.032659	-0.0366333	0	3	1	2	New
D9-103	C10	127	123	119	115	3	2	NA	ART159C10	ACSM2B	ART159	0.112787	0.110582	0.00187945	1.08132	1.721e+08	1.86627e+08	1.85017e+08	1.84612e+08	-0.0728352	0.0485223	0.0402561	0.0310778	0	0	0	0	PC Outlier
D9-103	D02	159	155	151	147	1	2	NA	ART157D02	RAD52	ART157	0.112695	0.110582	0.00187988	1.08125	1.70492e+08	1.83897e+08	1.83466e+08	1.83655e+08	-0.0863788	0.0272566	0.0281129	0.0235788	0	0	0	0	PC Outlier
D9-103	F07	30	26	22	18	6	2	NA	ART159F07	PCDHGA12	ART159	0.112304	0.110582	0.00188124	1.08095	1.63766e+08	1.75946e+08	1.76813e+08	1.76379e+08	-0.144444	-0.0365033	-0.0251755	-0.0347419	0	0	0	0	PC Outlier
E1-129	E01	190	186	182	178	2	4	NA	ART007E01	PARP6	ART007	0.125119	0.110837	0.00191366	1.0906	162629298	174375918	192810276	166017744	-0.0974374	0.0121996	0.139845	-0.0690003	0	3	6	1	New
E3-62	A01	16	12	8	4	3	2	NAc+	ART051A01	ICK	ART051	0.118212	0.110837	0.00192255	1.08539	140026685	1.48995e+08	1.44853e+08	1.62988e+08	-0.312852	-0.226638	-0.262361	-0.0949218	0	0	0	6	PC Outlier
E5-106	E01	16	12	8	4	6	2	NA	ART087E01	NDUFV3	ART087	0.1178	0.110837	0.0019196	1.08508	1.52813e+08	1.67893e+08	1.56718e+08	1.77326e+08	-0.2228	-0.103513	-0.18823	-0.0232576	0	2	1	1	PC Outlier
D9-103	E05	144	140	136	132	6	2	NA	ART159E05	TBX1	ART159	0.113215	0.110837	0.00190668	1.08164	1.64121e+08	1.76971e+08	1.76241e+08	1.77408e+08	-0.141322	-0.0281235	-0.0298505	-0.026349	0	0	0	0	PC Outlier
D9-103	D03	127	123	119	115	4	2	NA	ART158D03	KCNA4	ART158	0.11269	0.110837	0.0019016	1.08124	1.71648e+08	1.8592e+08	1.84469e+08	1.84369e+08	-0.0766222	0.0430414	0.0359803	0.0291802	0	0	0	0	PC Outlier
D9-103	H09	112	108	104	100	4	2	NA	ART158H09	PCDH11Y	ART158	0.11248	0.110837	0.00191829	1.08108	1.56494e+08	1.69549e+08	1.68292e+08	1.67866e+08	-0.209974	-0.0899409	-0.0964362	-0.106105	0	0	0	0	PC Outlier
E5-106	B09	94	90	86	82	3	2	NA	ART087B09	IKZF1	ART087	0.114137	0.111893	0.00195003	1.08233	1.67042e+08	1.85665e+08	1.71972e+08	1.89421e+08	-0.0943524	0.0416458	-0.0542319	0.0719396	0	4	3	7	New
D9-103	E07	174	170	166	162	5	2	NA	ART158E07	ATP11A	ART158	0.112012	0.111893	0.00195331	1.08073	1.63955e+08	1.76785e+08	1.76518e+08	1.76338e+08	-0.142778	-0.0296455	-0.0275814	-0.0350724	0	1	0	0	PC Outlier
E5-106	A08	141	137	133	129	2	6	NA	ART073A08	PHF7	ART073	0.11347	0.11331	0.00198435	1.08183	1.78402e+08	1.93477e+08	1.91619e+08	1.98458e+08	0.000567695	0.101102	0.101834	0.139178	1	6	4	2	New
E2-119	B03	127	123	119	115	2	3	NA	ART028B03	PPM1B	ART028	0.115762	0.113596	0.00201462	1.08355	1.62265e+08	1.64568e+08	1.8766e+08	1.73803e+08	-0.105323	-0.0777883	0.103696	0.00541062	6	7	8	7	New
E3-62	A03	125	121	117	113	5	2	NA	ART050A03	RFPL3	ART050	0.112909	0.113596	0.00201392	1.08141	1.63852e+08	1.76248e+08	1.74429e+08	1.81322e+08	-0.0861581	0.0157023	0.00568272	0.0588662	0	0	1	15	PC Outlier
D9-103	G11	46	42	38	34	1	2	NA	ART157G11	FGF2	ART157	0.111105	0.113596	0.0020135	1.08006	1.76911e+08	1.96248e+08	1.8762e+08	1.874e+08	-0.033054	0.121041	0.06041	0.0527026	0	6	0	0	PC Outlier
D9-103	G08	142	138	134	130	4	2	NA	ART158G08	KIAA2022	ART158	0.111094	0.113596	0.00201394	1.08005	1.61556e+08	1.7382e+08	1.7405e+08	1.7369e+08	-0.164042	-0.054043	-0.0478968	-0.0569063	0	0	0	0	PC Outlier
E7-91	G07	174	170	166	162	1	2	NA	ART121G07	C10orf122	ART121	0.109291	0.114073	0.00202942	1.0787	1.63729e+08	1.83103e+08	1.76725e+08	1.70147e+08	-0.140531	0.0189625	-0.0254204	-0.0872614	1	2	7	1	New
D9-103	G02	158	154	150	146	1	2	NA	ART157G02	MNX1	ART157	0.110687	0.114726	0.00204742	1.07974	1.78637e+08	1.92062e+08	1.93435e+08	1.91052e+08	-0.0190438	0.0899362	0.104445	0.0805467	0	2	4	0	New
D9-103	G04	94	90	86	82	4	2	NA	ART158G04	PCDHA1	ART158	0.111658	0.116033	0.00208793	1.08047	1.66613e+08	1.79315e+08	1.78419e+08	1.80367e+08	-0.119579	-0.00914447	-0.0121333	-0.00248597	0	0	0	0	PC Outlier
D9-103	G02	47	43	39	35	6	2	NA	ART159G02	RALGAPA1	ART159	0.111432	0.116033	0.0020901	1.0803	1.72137e+08	1.85383e+08	1.83997e+08	1.86476e+08	-0.0725255	0.0388706	0.0322788	0.045571	0	0	0	3	PC Outlier
D8-99	C05	61	57	53	49	1	5	NA	ART130C05	RGL1	ART130	0.108557	0.116033	0.00207819	1.07815	1.7545e+08	1.9731e+08	1.91806e+08	1.77786e+08	-0.0470453	0.124669	0.0837471	-0.0238819	0	10	7	3	New
D8-99	E07	174	170	166	162	5	2	NA	ART140E07	C1orf168	ART140	0.109578	0.116283	0.00210107	1.07891	1.64558e+08	1.82071e+08	1.76381e+08	1.73234e+08	-0.139514	0.00870204	-0.0372085	-0.0612999	4	6	4	1	New
D9-103	B01	191	187	183	179	2	2	NA	ART157B01	LCE2C	ART157	0.111203	0.116332	0.00210841	1.08013	1.70835e+08	1.84929e+08	1.83493e+08	1.83141e+08	-0.0834721	0.0353345	0.0283238	0.0195331	0	0	0	0	PC Outlier
D9-103	F02	160	156	152	148	5	2	NA	ART158F02	HERC2P3	ART158	0.11072	0.116467	0.0021266	1.07977	1.61083e+08	1.74189e+08	1.73189e+08	1.72524e+08	-0.168272	-0.0509824	-0.0550532	-0.0666206	0	0	0	0	PC Outlier
E7-91	D11	47	43	39	35	1	2	NA	ART121D11	FAM110D	ART121	0.110628	0.116467	0.0021303	1.0797	1.64162e+08	1.81808e+08	1.69161e+08	1.80948e+08	-0.13672	0.00872397	-0.0885264	0.00152551	0	0	0	2	PC Outlier
E7-91	H08	144	140	136	132	4	2	NA	ART122H08	PLEKHG7	ART122	0.108419	0.116467	0.00212225	1.07805	1.43572e+08	1.6032e+08	1.55255e+08	1.48876e+08	-0.330072	-0.172741	-0.21228	-0.279937	0	0	2	0	PC Outlier
E6-102	D05	141	137	133	129	3	4	NA	ART099D05	TRAF3IP2	ART099	0.114803	0.117608	0.00218386	1.08283	1.75546e+08	1.95134e+08	1.77848e+08	1.98276e+08	-0.0141704	0.143329	-0.00279666	0.161364	2	7	5	11	New
D8-99	G03	126	122	118	114	1	2	NA	ART139G03	CDC6	ART139	0.110848	0.117608	0.00217735	1.07986	1.6111e+08	1.74993e+08	1.71768e+08	1.74149e+08	-0.17006	-0.0485006	-0.0754356	-0.0536986	1	3	1	2	New
D9-103	B04	95	91	87	83	2	2	NA	ART157B04	KCTD2	ART157	0.110585	0.117608	0.00217639	1.07967	1.72024e+08	1.85534e+08	1.84702e+08	1.84925e+08	-0.073466	0.0400424	0.0377956	0.03352	2	0	0	0	PC Outlier
D9-103	D06	31	27	23	19	4	2	NA	ART158D06	REXO1L1	ART158	0.110205	0.117608	0.00215792	1.07938	1.75363e+08	1.88326e+08	1.88862e+08	1.88596e+08	-0.0457353	0.0615923	0.0699324	0.0618841	0	0	1	0	PC Outlier
E2-119	C11	45	41	37	33	4	5	NA	ART023C11	LOC254896	ART023	0.10923	0.117608	0.00218002	1.07865	1.69607e+08	1.72762e+08	1.91008e+08	1.83245e+08	-0.0414799	-0.00769297	0.12921	0.0817317	1	3	7	12	New
D8-99	C08	141	137	133	129	4	3	NA	ART137C08	LIMD1	ART137	0.120978	0.118331	0.00221702	1.08747	1.48889e+08	1.60659e+08	1.4965e+08	1.75497e+08	-0.283872	-0.171796	-0.274308	-0.0425777	0	4	0	13	New
D9-103	H08	144	140	136	132	1	2	NA	ART157H08	BACH2	ART157	0.110469	0.118331	0.00220622	1.07958	1.57967e+08	1.71237e+08	169562763	1.68962e+08	-0.196451	-0.0756476	-0.085581	-0.0967193	0	0	0	0	PC Outlier
E5-106	A08	141	137	133	129	5	2	NA	ART086A08	TBXAS1	ART086	0.108612	0.118331	0.00221157	1.07819	1.68275e+08	1.8824e+08	1.76048e+08	1.84442e+08	-0.0837479	0.0615119	-0.0204331	0.0335122	1	4	1	1	PC Outlier
E5-106	F12	190	186	182	178	6	2	NA	ART087F12	LTV1	ART087	0.114216	0.119456	0.00225137	1.08239	1.69828e+08	1.81631e+08	1.94984e+08	1.79492e+08	-0.0704945	0.00995246	0.126952	-0.00573978	2	3	2	0	New
D9-103	D05	63	59	55	51	1	2	NA	ART157D05	BAGE	ART157	0.110199	0.119456	0.00224838	1.07938	1.73544e+08	1.86962e+08	1.86183e+08	1.8677e+08	-0.0607766	0.0511056	0.0493181	0.0478424	0	0	0	0	PC Outlier
E3-62	H10	125	121	117	113	6	2	NA	ART051H10	RALYL	ART051	0.107232	0.121292	0.00229272	1.07716	1.52222e+08	1.64547e+08	1.685e+08	1.59313e+08	-0.192375	-0.0834018	-0.0442022	-0.127825	0	0	3	0	PC Outlier
D9-103	G09	110	106	102	98	4	2	NA	ART158G09	FLT4	ART158	0.109699	0.121329	0.00231474	1.079	1.78402e+08	1.93171e+08	1.91717e+08	1.90509e+08	-0.0209443	0.0982415	0.0915796	0.0764428	0	0	0	0	PC Outlier
D9-103	F03	78	74	70	66	6	2	NA	ART159F03	COL17A1	ART159	0.109551	0.121329	0.00231205	1.07889	1.63795e+08	1.76642e+08	1.75684e+08	1.75898e+08	-0.144188	-0.0308136	-0.0344155	-0.0386827	0	0	0	0	PC Outlier
D9-103	D04	95	91	87	83	1	2	NA	ART157D04	TTC9	ART157	0.109447	0.121329	0.00233389	1.07881	1.6649e+08	1.79644e+08	1.78687e+08	1.78547e+08	-0.12064	-0.00650016	-0.00996503	-0.0171129	0	0	0	0	PC Outlier
D9-103	F09	94	90	86	82	6	2	NA	ART159F09	C2orf61	ART159	0.108201	0.121329	0.00232812	1.07788	1.81833e+08	2.01775e+08	1.92194e+08	1.92033e+08	0.0065366	0.16111	0.0951661	0.0879349	0	4	0	0	PC Outlier
D8-99	G07	31	27	23	19	6	2	NA	ART141G07	VAMP7	ART141	0.108037	0.121329	0.00230396	1.07776	1.52166e+08	1.6747e+08	1.60422e+08	1.63205e+08	-0.252457	-0.111893	-0.174027	-0.14734	2	2	0	1	PC Outlier
D8-99	A12	192	188	184	180	3	2	NA	ART141A12	KREMEN2	ART141	0.107837	0.121329	0.00232769	1.07761	1.49131e+08	1.67403e+08	1.58437e+08	1.55555e+08	-0.281523	-0.112471	-0.191989	-0.216598	0	4	1	0	PC Outlier
E3-62	G10	127	123	119	115	6	5	A-specific	ART042G10	PRDX3	ART042	0.118095	0.121681	0.00234975	1.0853	1.86294e+08	2.0558e+08	1.86028e+08	2.16548e+08	0.0990243	0.237797	0.0985661	0.314993	0	5	0	6	New
D9-103	B03	78	74	70	66	3	2	NA	ART159B03	PTGFRN	ART159	0.108153	0.121681	0.00235418	1.07785	1.81677e+08	2.00195e+08	1.93206e+08	1.92021e+08	0.00529468	0.149764	0.102738	0.0878415	0	1	2	0	PC Outlier
E5-106	A09	109	105	101	97	5	2	NA	ART086A09	STK38	ART086	0.113242	0.123307	0.00239937	1.08166	1.80153e+08	1.93647e+08	1.86785e+08	2.09364e+08	0.0146568	0.102367	0.0649731	0.216355	2	5	2	11	New
D9-103	H01	192	188	184	180	4	2	NA	ART158H01	ATXN7	ART158	0.109233	0.123307	0.00239656	1.07865	1.46109e+08	1.5834e+08	1.56585e+08	1.56167e+08	-0.309034	-0.188615	-0.200457	-0.210329	0	0	0	0	PC Outlier
E1-129	G04	94	90	86	82	4	1	NA	ART017G04	PLEKHG6	ART017	0.111501	0.123771	0.00242214	1.08035	197555211	205665867	209332062	225914562	0.183231	0.250301	0.258456	0.375439	3	5	8	7	New
D8-99	A09	109	105	101	97	2	2	NA	ART139A09	THAP3	ART139	0.106827	0.123771	0.00241579	1.07686	1.77328e+08	1.99269e+08	1.85235e+08	1.87524e+08	-0.0316854	0.138918	0.0334558	0.0530515	2	5	0	1	PC Outlier
E5-106	G09	110	106	102	98	4	2	NA	ART086G09	SNX17	ART086	0.111428	0.124311	0.00243964	1.0803	1.68387e+08	1.79024e+08	1.76619e+08	1.94838e+08	-0.0827826	-0.0109099	-0.0157674	0.112615	2	3	5	2	New
D9-103	B08	143	139	135	131	2	2	NA	ART157B08	CTSL3P	ART157	0.108437	0.124588	0.00245199	1.07806	1.72213e+08	1.85669e+08	1.84221e+08	1.85053e+08	-0.0718858	0.0410927	0.0340374	0.0345232	1	0	0	0	PC Outlier
D9-103	A03	80	76	72	68	3	2	NA	ART159A03	PRDM16	ART159	0.108511	0.124752	0.00246215	1.07812	1.61945e+08	1.74289e+08	1.73577e+08	1.74016e+08	-0.160574	-0.0501595	-0.0518276	-0.0542	0	0	0	0	PC Outlier
E7-91	G04	94	90	86	82	4	3	A-specific	ART119G04	SDR9C7	ART119	0.114614	0.124863	0.00247128	1.08269	1.65678e+08	1.61736e+08	1.86798e+08	1.90924e+08	-0.123464	-0.160053	0.0545524	0.0789501	6	11	18	18	New
E6-102	E01	190	186	182	178	2	5	NA	ART094E01	ZC3HC1	ART094	0.457308	0.125239	0.00250105	1.37298	1.74975e+08	4.76188e+08	1.7065e+08	1.70936e+08	-0.0188715	1.4304	-0.0623986	-0.0526874	2	1	0	1	PC Outlier
E5-106	B11	158	154	150	146	3	2	NA	ART087B11	CCDC40	ART087	0.110777	0.125239	0.00250419	1.07981	1.56e+08	1.68781e+08	1.62817e+08	1.78012e+08	-0.193023	-0.0959061	-0.13315	-0.0176811	1	0	2	3	New
D9-103	F01	192	188	184	180	2	2	NA	ART157F01	LCE3B	ART157	0.108442	0.125239	0.00249719	1.07806	1.60353e+08	1.73113e+08	1.71914e+08	1.71702e+08	-0.174824	-0.0599251	-0.0657107	-0.0735091	0	0	0	0	PC Outlier
D9-103	G05	143	139	135	131	6	2	NA	ART159G05	AMY1A	ART159	0.108055	0.125239	0.00250658	1.07777	1.72234e+08	1.85122e+08	1.85042e+08	184698597	-0.0717071	0.0368368	0.0404519	0.0317541	0	0	0	0	PC Outlier
E2-119	E09	110	106	102	98	2	3	NA	ART028E09	RAC1	ART028	0.108715	0.125463	0.00251805	1.07827	1.70399e+08	1.72286e+08	1.95037e+08	1.82292e+08	-0.0347624	-0.0116672	0.159321	0.0742035	4	3	12	9	New
D9-103	H01	192	188	184	180	1	2	NA	ART157H01	SOX11	ART157	0.107877	0.127835	0.00257276	1.07764	1.59471e+08	1.72282e+08	1.70976e+08	1.70428e+08	-0.182787	-0.0668683	-0.0736042	-0.0842567	0	0	0	0	PC Outlier
D9-103	E06	30	26	22	18	5	2	NA	ART158E06	NBPF9	ART158	0.106771	0.128188	0.00258699	1.07682	1.80087e+08	1.92791e+08	1.94058e+08	1.92798e+08	-0.00738532	0.0953951	0.109089	0.0936716	0	0	1	0	PC Outlier
E7-91	E10	128	124	120	116	6	2	NA	ART123E10	ZNF491	ART123	0.108204	0.131066	0.00265235	1.07789	1.47489e+08	1.67294e+08	1.5157e+08	1.58358e+08	-0.291238	-0.111308	-0.24694	-0.190854	0	3	0	2	New
D9-103	A02	157	153	149	145	5	4	NA	ART152A02	NBPF20	ART152	0.111842	0.132683	0.00272105	1.08061	1.84088e+08	2.12931e+08	1.89437e+08	1.93029e+08	0.0243138	0.238749	0.0743168	0.0954005	3	8	8	8	New
D9-103	C04	93	89	85	81	1	2	NA	ART157C04	FAM120AOS	ART157	0.107084	0.132683	0.00270593	1.07705	1.89115e+08	2.0274e+08	2.01385e+08	2.04723e+08	0.063183	0.167995	0.162553	0.180254	0	3	2	2	New
D9-103	F04	110	106	102	98	6	2	NA	ART159F04	FLG	ART159	0.106963	0.132683	0.00272195	1.07696	1.78672e+08	1.9265e+08	1.91534e+08	1.90985e+08	-0.0187677	0.0943411	0.090203	0.0800407	0	0	0	0	PC Outlier
E5-106	A07	173	169	165	161	2	2	NA	ART085A07	CEP57L1	ART085	0.106447	0.132683	0.00272019	1.07657	1.6969e+08	1.87034e+08	1.80388e+08	1.8494e+08	-0.0716673	0.0522415	0.014698	0.0373989	0	2	3	1	New
E7-91	D03	127	123	119	115	1	2	NA	ART121D03	41163	ART121	0.10429	0.132683	0.00271644	1.07497	1.55563e+08	1.7441e+08	1.63844e+08	1.63545e+08	-0.214345	-0.0512078	-0.134597	-0.144359	0	3	1	2	New
D9-103	B05	63	59	55	51	5	2	NA	ART158B05	TULP4	ART158	0.106612	0.133029	0.00273645	1.0767	1.72889e+08	1.85667e+08	1.84813e+08	1.85936e+08	-0.0662356	0.0410765	0.038666	0.041386	1	0	0	0	PC Outlier
E7-91	E09	110	106	102	98	2	2	NA	ART121E09	COMMD5	ART121	0.118085	0.134161	0.00277102	1.08529	1.78217e+08	2.12975e+08	1.84686e+08	1.83851e+08	-0.0182071	0.236991	0.0381515	0.0244924	2	11	1	4	New
D9-103	G06	30	26	22	18	1	2	NA	ART157G06	NOX3	ART157	0.106536	0.134161	0.0027821	1.07664	1.75541e+08	1.88352e+08	1.86594e+08	1.89988e+08	-0.0442731	0.0617938	0.0525029	0.0724922	0	0	0	0	PC Outlier
D9-103	F04	96	92	88	84	2	2	NA	ART157F04	KRTAP5-8	ART157	0.106449	0.134161	0.00278094	1.07658	1.61159e+08	1.73497e+08	1.72606e+08	1.72505e+08	-0.167594	-0.0567297	-0.0599217	-0.0667818	0	0	0	0	PC Outlier
E6-102	D10	125	121	117	113	3	2	NA	ART105D10	PHF19	ART105	0.103707	0.135655	0.00282063	1.07453	1.91115e+08	2.11311e+08	2.07442e+08	1.97934e+08	0.108418	0.258232	0.219267	0.158876	2	13	9	8	New
D9-103	E03	126	122	118	114	2	2	NA	ART157E03	HOXD11	ART157	0.105936	0.1366	0.00284788	1.07619	1.72196e+08	1.8574e+08	1.84221e+08	1.83971e+08	-0.0720231	0.0416435	0.0340359	0.0260589	0	0	0	0	PC Outlier
E6-102	H07	29	25	21	17	6	2	NA	ART105H07	ULK4	ART105	0.102243	0.137462	0.00287349	1.07344	1.65546e+08	1.70618e+08	1.81794e+08	1.81255e+08	-0.0987877	-0.0503685	0.0288616	0.0318742	1	3	4	7	New
D9-103	G07	174	170	166	162	1	2	NA	ART157G07	TTLL13	ART157	0.105799	0.137545	0.00288288	1.07609	1.61765e+08	1.73919e+08	1.73285e+08	1.73119e+08	-0.162176	-0.0532255	-0.0542495	-0.0616566	0	1	0	0	PC Outlier
D8-99	D03	77	73	69	65	3	1	NA	ART144D03	TRAPPC11	ART144	0.105975	0.138152	0.00290327	1.07622	2.07115e+08	2.31391e+08	2.30181e+08	2.06698e+08	0.192326	0.354534	0.346872	0.193497	7	12	7	7	New
E5-106	D11	47	43	39	35	4	6	NA	ART074D11	KCTD9	ART074	0.105486	0.13879	0.00293061	1.07586	1.92159e+08	2.12622e+08	2.04811e+08	2.07656e+08	0.107732	0.237231	0.197886	0.204538	3	14	9	4	New
D9-103	G10	78	74	70	66	1	2	NA	ART157G10	KIR2DS2	ART157	0.105291	0.13879	0.00294551	1.07571	1.70549e+08	1.83641e+08	1.81755e+08	1.8299e+08	-0.0858946	0.0252514	0.0145911	0.0183475	0	0	0	0	PC Outlier
D9-103	B10	126	122	118	114	3	2	NA	ART159B10	BAGE	ART159	0.105191	0.13879	0.00294755	1.07564	1.80674e+08	1.97451e+08	1.91616e+08	1.91886e+08	-0.00268857	0.129854	0.0908202	0.0868329	0	2	0	0	PC Outlier
D9-103	G01	190	186	182	178	4	2	NA	ART158G01	CECR2	ART158	0.105141	0.13879	0.00294586	1.0756	1.63539e+08	1.7659e+08	1.75094e+08	1.74112e+08	-0.146444	-0.0312379	-0.039268	-0.0534036	0	0	0	0	PC Outlier
D9-103	F08	144	140	136	132	2	2	NA	ART157F08	STXBP5L	ART157	0.104993	0.138876	0.0029571	1.07549	1.61489e+08	1.74403e+08	1.72716e+08	1.72034e+08	-0.16464	-0.0492154	-0.0590019	-0.0707254	0	0	0	0	PC Outlier
D9-103	F03	128	124	120	116	5	6	NA	ART146F03	CAMK2A	ART146	0.115089	0.139044	0.00297411	1.08304	2.04779e+08	2.03434e+08	2.36468e+08	2.24308e+08	0.177988	0.172925	0.394243	0.312062	2	4	10	2	New
E3-62	G02	158	154	150	146	4	2	NA	ART050G02	PEF1	ART050	0.107655	0.139044	0.0029916	1.07748	1.58151e+08	1.70771e+08	1.78899e+08	1.62288e+08	-0.137249	-0.0298462	0.0421945	-0.10113	0	0	3	0	PC Outlier
E7-91	H10	80	76	72	68	1	6	NA	ART109H10	HDC	ART109	0.107145	0.139044	0.00298527	1.07709	1.97527e+08	2.05505e+08	2.24605e+08	2.08516e+08	0.130208	0.185483	0.320468	0.206109	2	5	21	12	New
E11-20	E03	80	76	72	68	6	2	NA	ART195E03	PDILT	ART195	0.105683	0.139044	0.00298655	1.076	1.32156e+08	1.39204e+08	1.40542e+08	1.54356e+08	-0.437094	-0.367501	-0.355674	-0.271058	0	0	0	0	PC Outlier
E3-62	D07	29	25	21	17	3	2	NA	ART051D07	STARD7	ART051	0.11047	0.142125	0.00310315	1.07958	1.64316e+08	1.92465e+08	1.71691e+08	1.69268e+08	-0.082081	0.142693	-0.0171433	-0.0403819	0	4	1	0	PC Outlier
E3-62	D07	175	171	167	163	1	2	NA	ART049D07	RNF130	ART049	0.108012	0.142125	0.0031053	1.07774	1.36776e+08	1.58501e+08	1.41937e+08	1.42663e+08	-0.346743	-0.137414	-0.291705	-0.287075	0	0	0	0	PC Outlier
E5-106	A11	45	41	37	33	5	2	NA	ART086A11	C6orf118	ART086	0.107509	0.142125	0.00308302	1.07737	1.61577e+08	1.71982e+08	1.68455e+08	1.86348e+08	-0.142341	-0.0687984	-0.0840407	0.048345	1	0	4	4	New
E11-20	C04	111	107	103	99	3	2	NA	ART195C04	PNPLA6	ART195	0.105128	0.142125	0.0030727	1.07559	1.35433e+08	1.44153e+08	1.45599e+08	1.54671e+08	-0.40176	-0.317102	-0.304683	-0.268112	0	0	0	0	PC Outlier
D9-103	C03	79	75	71	67	3	2	NA	ART159C03	MICALCL	ART159	0.104518	0.142125	0.00309743	1.07514	1.71939e+08	1.8458e+08	1.83799e+08	1.84176e+08	-0.0741853	0.0326033	0.0307277	0.0276677	1	0	0	0	PC Outlier
D9-103	H02	160	156	152	148	4	2	NA	ART158H02	CLTCL1	ART158	0.10336	0.142125	0.00310369	1.07427	1.61424e+08	1.73156e+08	1.74207e+08	1.70998e+08	-0.165228	-0.0595674	-0.0466001	-0.0794373	2	0	1	0	PC Outlier
E2-119	G01	190	186	182	178	1	6	NA	ART019G01	IPO11	ART019	0.121121	0.142458	0.00312049	1.08758	1.87122e+08	1.87851e+08	2.27725e+08	1.94575e+08	0.100301	0.113115	0.38287	0.168282	0	0	2	1	PC Outlier
D4-117	F11	158	154	150	146	6	2	NA	ART069F11	UBXN2B	ART069	0.105541	0.142816	0.00314024	1.0759	1.64773e+08	1.8121e+08	1.69537e+08	183027295	-0.0831884	0.0504906	-0.0475806	0.0641471	5	19	5	9	New
D9-103	D01	191	187	183	179	1	2	NA	ART157D01	HMGA2	ART157	0.104156	0.142816	0.00314421	1.07487	1.70948e+08	1.8433e+08	1.83101e+08	1.8181e+08	-0.0825195	0.0306522	0.025243	0.00901386	0	0	0	0	PC Outlier
D9-103	E08	142	138	134	130	5	2	NA	ART158E08	ZNF479	ART158	0.104285	0.142974	0.00315563	1.07496	1.74107e+08	1.8708e+08	1.8633e+08	1.86023e+08	-0.0561042	0.0520156	0.050462	0.0420655	0	0	0	0	PC Outlier
E2-119	C05	61	57	53	49	1	4	NA	ART025C05	AGR3	ART025	0.116782	0.143979	0.00318582	1.08431	1.68434e+08	1.73039e+08	2.01143e+08	1.72844e+08	-0.0514975	-0.00537353	0.203799	-0.00257283	0	4	6	2	New
D8-99	D08	143	139	135	131	4	1	NA	ART143D08	ZNF443	ART143	0.115278	0.144513	0.00321371	1.08318	1.95991e+08	2.03585e+08	2.31641e+08	2.01682e+08	0.112683	0.169832	0.355993	0.158059	0	4	4	1	New
D9-103	E12	14	10	6	2	5	2	NA	ART158E12	PNPLA7	ART158	0.103953	0.144513	0.00321324	1.07471	1.83668e+08	1.96026e+08	1.95168e+08	1.9884e+08	0.0210179	0.11941	0.117314	0.138189	0	0	0	1	PC Outlier
D9-103	G08	142	138	134	130	1	2	NA	ART157G08	ANKRD28	ART157	0.103256	0.14476	0.00322725	1.07419	1.81697e+08	1.94809e+08	1.95362e+08	1.93238e+08	0.00545362	0.110421	0.118747	0.0969595	0	1	2	0	PC Outlier
D8-99	F02	160	156	152	148	2	2	NA	ART139F02	ZNF664	ART139	0.107353	0.146765	0.0032801	1.07725	1.61539e+08	1.8314e+08	1.81678e+08	1.57437e+08	-0.166226	0.0171514	0.00548118	-0.199252	4	7	11	4	New
E5-106	D11	157	153	149	145	3	2	NA	ART087D11	GPBP1	ART087	0.10317	0.14695	0.00329241	1.07413	1.63994e+08	1.77286e+08	1.77635e+08	1.77628e+08	-0.120924	-0.0249774	-0.00748938	-0.020795	0	0	1	0	PC Outlier
D9-103	D10	79	75	71	67	4	2	NA	ART158D10	NOM1	ART158	0.103349	0.147009	0.00331336	1.07426	1.74558e+08	1.86542e+08	1.8669e+08	1.87285e+08	-0.052375	0.0478638	0.0532422	0.0518158	0	0	0	0	PC Outlier
D9-103	C06	175	171	167	163	3	2	NA	ART159C06	PEAR1	ART159	0.103252	0.147009	0.00331826	1.07419	1.73648e+08	1.86748e+08	1.8544e+08	1.85372e+08	-0.0599129	0.0494547	0.0435544	0.0370082	0	0	0	0	PC Outlier
D8-99	H06	32	28	24	20	1	2	NA	ART139H06	ANKH	ART139	0.102682	0.147009	0.0033052	1.07377	1.51557e+08	1.61924e+08	1.59874e+08	1.65495e+08	-0.258244	-0.160482	-0.178968	-0.127236	0	2	0	2	New
E1-129	H05	64	60	56	52	1	1	NA	ART016H05	ACAD11	ART016	0.0988118	0.147217	0.00333114	1.07089	190841562	194900535	213250653	205462629	0.133351	0.172737	0.285213	0.238538	1	4	4	6	New
E5-106	A06	29	25	21	17	2	1	NA	ART088A06	CCZ1B	ART088	0.115237	0.148037	0.00336616	1.08315	2.05263e+08	2.22957e+08	2.41319e+08	2.09048e+08	0.202906	0.305709	0.43454	0.214178	10	14	12	8	New
E7-91	H11	48	44	40	36	4	2	NA	ART122H11	PPP1R32	ART122	0.101078	0.148037	0.00336406	1.07257	1.52014e+08	1.70482e+08	1.62977e+08	1.55908e+08	-0.247637	-0.0840723	-0.142251	-0.213353	0	1	1	0	PC Outlier
E10-63	B01	191	187	183	179	2	1	NA	ART178B01	REEP3	ART178	0.106968	0.148321	0.00338653	1.07696	2.00898e+08	2.22933e+08	2.00117e+08	2.21357e+08	0.155323	0.320783	0.156021	0.31007	1	10	1	6	New
E2-119	A11	45	41	37	33	5	3	NA	ART029A11	U2AF1L4	ART029	0.102217	0.148321	0.0033891	1.07342	1.49848e+08	1.51595e+08	1.57946e+08	1.71642e+08	-0.22018	-0.196257	-0.144993	-0.0126397	1	0	0	5	PC Outlier
E2-119	G03	79	75	71	67	6	3	NA	ART030G03	C16orf45	ART030	0.102836	0.149206	0.00341762	1.07388	1.7378e+08	1.80591e+08	1.8471e+08	1.92414e+08	-0.00641604	0.056248	0.08084	0.152171	6	5	10	10	New
E11-20	D03	127	123	119	115	1	3	NA	ART190D03	GNS	ART190	0.105044	0.149699	0.00345387	1.07553	1.63876e+08	1.8015e+08	1.6734e+08	1.90745e+08	-0.126736	0.00449484	-0.103901	0.0343296	0	3	0	0	PC Outlier
D9-103	E04	94	90	86	82	2	2	NA	ART157E04	GP1BB	ART157	0.10246	0.149699	0.00345353	1.0736	1.8441e+08	196832022	1.97035e+08	1.97922e+08	0.0268385	0.125326	0.131052	0.131517	0	0	2	0	PC Outlier
D9-103	A06	176	172	168	164	3	2	NA	ART159A06	CDKL4	ART159	0.102392	0.149699	0.00343982	1.07355	1.65148e+08	1.78692e+08	1.76038e+08	1.75238e+08	-0.132319	-0.0141624	-0.0315132	-0.0441061	1	1	0	0	PC Outlier
E3-62	H07	29	25	21	17	6	2	NA	ART051H07	ASB9	ART051	0.100836	0.149824	0.0034651	1.07239	1.62114e+08	1.79233e+08	1.68566e+08	1.74262e+08	-0.101549	0.0399322	-0.0436385	0.00156639	1	2	0	1	PC Outlier
D8-99	A01	16	12	8	4	3	2	NAc+	ART141A01	ZNF623	ART141	0.102651	0.152573	0.00353715	1.07374	1.53934e+08	1.66446e+08	1.58954e+08	1.69658e+08	-0.235792	-0.120741	-0.187291	-0.0913926	2	4	4	8	New
E2-119	D01	191	187	183	179	1	4	NA	ART025D01	HIST1H2BN	ART025	0.102415	0.152862	0.00356034	1.07357	1.72479e+08	1.7677e+08	1.95389e+08	1.81527e+08	-0.017262	0.0253951	0.161924	0.0681404	0	2	2	2	New
D8-99	C08	141	137	133	129	4	2	NA	ART140C08	MKNK1	ART140	0.101948	0.152862	0.00356085	1.07322	1.6921e+08	1.80274e+08	1.79916e+08	1.83551e+08	-0.0992896	-0.0056085	-0.0085754	0.0221582	0	0	2	3	New
E3-62	C04	111	107	103	99	3	2	NA	ART051C04	AEBP2	ART051	0.100129	0.153587	0.00358627	1.07187	1.36314e+08	1.54382e+08	1.42279e+08	1.42292e+08	-0.351619	-0.175403	-0.288234	-0.290835	0	0	0	0	PC Outlier
E7-91	B03	78	74	70	66	3	2	NA	ART123B03	VRK1	ART123	0.100644	0.154893	0.00362539	1.07225	1.82543e+08	2.05349e+08	1.87523e+08	1.94615e+08	0.0163906	0.184381	0.0601441	0.106579	0	3	0	2	New
E11-20	G08	63	59	55	51	6	5	NA	ART186G08	CYP20A1	ART186	0.106739	0.155712	0.00367264	1.07679	1.73872e+08	1.88581e+08	1.77377e+08	2.06048e+08	-0.0413125	0.0704796	-0.0198618	0.145662	0	3	1	0	PC Outlier
E1-129	H01	13	9	5	1	6	3	NA	ART012H01	RAMP1	ART012	0.105001	0.155712	0.0036938	1.0755	160763094	179263242	161867871	178202664	-0.114088	0.0520785	-0.112521	0.0331811	0	4	0	1	PC Outlier
D8-99	G10	78	74	70	66	4	2	NA	ART140G10	LMNB2	ART140	0.102029	0.155712	0.00369349	1.07328	1.76686e+08	1.88848e+08	1.98224e+08	1.81089e+08	-0.036916	0.0614322	0.131231	0.00267529	0	2	7	0	New
E5-106	H10	125	121	117	113	6	1	NA	ART090H10	SRP9	ART090	0.101401	0.155712	0.00368565	1.07282	1.94991e+08	2.09068e+08	2.09538e+08	2.13859e+08	0.128841	0.212915	0.230811	0.247	1	9	6	8	New
E7-91	B12	15	11	7	3	2	2	NA	ART121B12	IGFBP7	ART121	0.0989866	0.155712	0.00369649	1.07102	1.73873e+08	1.93232e+08	1.85946e+08	1.79623e+08	-0.053812	0.0966422	0.0479584	-0.00907697	0	2	4	1	New
E2-119	G11	159	155	151	147	6	2	NA	ART033G11	CRYAA	ART033	0.0614776	0.155712	0.00368674	1.04353	1.79671e+08	2.23112e+08	1.93614e+08	1.50678e+08	0.0416817	0.361291	0.148763	-0.200576	9	26	18	3	New
E2-119	D07	175	171	167	163	1	3	NA	ART028D07	LARP4	ART028	0.108083	0.156813	0.00375043	1.0778	1.65331e+08	1.92232e+08	1.74531e+08	1.66543e+08	-0.078321	0.146376	-0.000937934	-0.0561521	8	14	2	2	PC Outlier
E2-119	F11	48	44	40	36	2	2	NA	ART031F11	FAM167A	ART031	0.105908	0.156813	0.00375665	1.07617	1.52019e+08	1.67789e+08	174238335	1.47904e+08	-0.19943	-0.0498227	-0.00336158	-0.227381	5	7	12	5	New
D9-103	G04	94	90	86	82	1	2	NA	ART157G04	KRTAP4-5	ART157	0.101394	0.156813	0.00374798	1.07281	1.78714e+08	1.91743e+08	1.90588e+08	1.90757e+08	-0.0184233	0.0875358	0.0830588	0.0783178	0	0	0	0	PC Outlier
D9-103	G07	174	170	166	162	4	2	NA	ART158G07	CCDC73	ART158	0.101028	0.156813	0.00376657	1.07254	1.78783e+08	1.91271e+08	1.90914e+08	1.90978e+08	-0.0178657	0.0839802	0.0855237	0.0799841	0	0	0	0	PC Outlier
D9-103	E05	62	58	54	50	5	2	NA	ART158E05	WHAMM	ART158	0.100294	0.156813	0.00377446	1.07199	1.85658e+08	1.98638e+08	1.99536e+08	1.96736e+08	0.0365723	0.138506	0.149251	0.122843	0	1	2	0	PC Outlier
E5-106	E04	94	90	86	82	2	2	NA	ART085E04	ALDH3A1	ART085	0.100113	0.156813	0.00377494	1.07186	1.70197e+08	1.8406e+08	1.84831e+08	1.82639e+08	-0.0673613	0.0291166	0.0498055	0.0193339	0	9	1	0	PC Outlier
D8-99	C07	173	169	165	161	1	2	NA	ART139C07	RNASEH1	ART139	0.103775	0.156982	0.00379503	1.07458	1.66704e+08	1.76363e+08	1.72657e+08	1.87662e+08	-0.120816	-0.0372489	-0.0679885	0.0541153	0	1	1	10	PC Outlier
D8-99	G07	31	27	23	19	6	4	NA	ART135G07	TRAF1	ART135	0.101022	0.156982	0.00380519	1.07253	2.23083e+08	2.29233e+08	2.3512e+08	2.52626e+08	0.299475	0.341016	0.377498	0.482976	16	15	17	27	New
D9-103	E12	14	10	6	2	2	2	NAsd+	ART157E12	DCST2	ART157	0.100781	0.156982	0.00379825	1.07235	1.80029e+08	1.9252e+08	1.9211e+08	1.92428e+08	-0.00784831	0.0933657	0.0945287	0.0909036	0	0	0	0	PC Outlier
D9-103	F01	192	188	184	180	5	2	NA	ART158F01	EMR3	ART158	0.100539	0.158198	0.00384347	1.07217	1.60423e+08	1.7217e+08	1.71397e+08	1.70561e+08	-0.174202	-0.0678038	-0.0700559	-0.0831306	0	0	0	0	PC Outlier
E11-20	D11	47	43	39	35	4	2	NA	ART194D11	CYP17A1	ART194	0.100678	0.15838	0.00385668	1.07228	1.49345e+08	1.58965e+08	1.61212e+08	1.68296e+08	-0.260691	-0.175999	-0.157721	-0.146319	1	1	1	0	PC Outlier
E7-91	D07	175	171	167	163	4	6	A-specific	ART110D07	HSPA9	ART110	0.0983725	0.158777	0.00387519	1.07057	1.82259e+08	2.03694e+08	1.94813e+08	1.87088e+08	0.0141434	0.17271	0.11517	0.0496676	2	9	5	6	New
D9-103	B07	30	26	22	18	3	2	NA	ART159B07	NUDT7	ART159	0.100424	0.160055	0.00391527	1.07209	1.7857e+08	1.91305e+08	1.90438e+08	1.90497e+08	-0.0195875	0.0842365	0.0819196	0.0763527	0	0	0	0	PC Outlier
E6-102	F12	190	186	182	178	6	1	NAc+	ART108F12	PATL1	ART108	0.111623	0.160691	0.00395931	1.08044	2.0209e+08	2.38955e+08	2.06738e+08	2.11109e+08	0.188978	0.435602	0.214362	0.251838	9	14	13	14	New
D9-103	E09	110	106	102	98	2	2	NA	ART157E09	ZNF589	ART157	0.10009	0.160691	0.00395189	1.07184	1.73854e+08	1.85112e+08	1.85562e+08	1.86325e+08	-0.0582013	0.0367616	0.0445016	0.0444035	0	1	0	0	PC Outlier
D9-103	E12	192	188	184	180	6	2	NA	ART159E12	FOXE3	ART159	0.0999482	0.160691	0.00396657	1.07173	1.65182e+08	1.76623e+08	1.76681e+08	1.75859e+08	-0.132019	-0.0309628	-0.026254	-0.0389957	0	0	1	1	PC Outlier
D8-99	H07	29	25	21	17	6	2	NA	ART141H07	RPL10	ART141	0.0989183	0.160691	0.00393983	1.07097	1.69696e+08	1.85959e+08	1.78882e+08	1.79379e+08	-0.0951575	0.0391904	-0.01689	-0.0110179	0	1	0	0	PC Outlier
E11-20	C06	29	25	21	17	1	2	NA	ART193C06	LRRN2	ART193	0.117354	0.160859	0.00400067	1.08474	1.725e+08	1.87492e+08	2.1197e+08	1.73128e+08	-0.0527416	0.0621273	0.237182	-0.105474	0	1	3	0	PC Outlier
E5-106	A03	125	121	117	113	5	6	NA	ART074A03	MCM9	ART074	0.100488	0.160859	0.00403802	1.07214	1.88801e+08	2.17713e+08	1.99534e+08	1.95399e+08	0.0822991	0.271368	0.16023	0.116763	3	8	6	6	New
D8-99	G05	62	58	54	50	1	2	NA	ART139G05	NCKAP1	ART139	0.0998742	0.160859	0.0040132	1.07168	1.78438e+08	1.89415e+08	1.92567e+08	1.90578e+08	-0.0226855	0.0657544	0.0894584	0.0763532	0	3	1	3	New
D9-103	E10	78	74	70	66	2	2	NA	ART157E10	IRX1	ART157	0.0996474	0.160859	0.00402855	1.07151	1.69443e+08	1.82061e+08	1.8052e+08	1.80123e+08	-0.0952789	0.0127866	0.00475826	-0.00443947	0	0	0	0	PC Outlier
E3-62	G02	158	154	150	146	1	2	NA	ART049G02	XPO5	ART049	0.0988301	0.160859	0.00401523	1.0709	1.61742e+08	1.7626e+08	1.68095e+08	1.75746e+08	-0.104857	0.0157981	-0.0476821	0.0138047	0	1	0	2	PC Outlier
E7-91	B05	63	59	55	51	2	2	NA	ART121B05	LOC283788	ART121	0.0974377	0.160859	0.00402742	1.06987	1.70056e+08	1.89573e+08	176272278	1.80115e+08	-0.0858324	0.0690612	-0.0291176	-0.00512781	0	3	0	4	New
E7-91	F04	96	92	88	84	5	2	NA	ART122F04	NECAB1	ART122	0.097057	0.160859	0.00404225	1.06959	1.53918e+08	1.71455e+08	1.60179e+08	1.62369e+08	-0.229679	-0.0758624	-0.167237	-0.154768	0	0	1	0	PC Outlier
D8-99	F04	110	106	102	98	6	2	NA	ART141F04	RUFY3	ART141	0.0966607	0.160859	0.00401978	1.0693	1.77313e+08	1.96006e+08	1.85711e+08	1.86132e+08	-0.0318056	0.115105	0.0371569	0.0423036	3	5	2	3	New
E5-106	C08	63	59	55	51	3	4	NA	ART081C08	STAT5B	ART081	0.112505	0.161175	0.00408248	1.0811	1.863e+08	2.25414e+08	1.90916e+08	1.94303e+08	0.0630633	0.321519	0.0965374	0.10865	3	18	10	7	New
E5-106	B09	111	107	103	99	5	6	NA	ART074B09	UBA6	ART074	0.104748	0.161175	0.00408611	1.07531	1.81274e+08	2.02972e+08	2.07268e+08	1.80178e+08	0.0236104	0.170219	0.215094	-0.000236172	2	12	13	5	New
D9-103	G11	46	42	38	34	4	2	NA	ART158G11	SLC8A2	ART158	0.099875	0.161175	0.00407111	1.07168	1.7461e+08	1.86233e+08	1.86635e+08	1.86469e+08	-0.0519415	0.0454678	0.0528196	0.0455132	0	0	0	2	PC Outlier
D9-103	F02	46	42	38	34	6	2	NA	ART159F02	HIPK2	ART159	0.0991987	0.161175	0.00409499	1.07118	1.79343e+08	1.92146e+08	1.91007e+08	1.91077e+08	-0.0133576	0.090564	0.086225	0.0807343	0	0	0	0	PC Outlier
E7-91	F06	32	28	24	20	2	2	NA	ART121F06	TMEM88	ART121	0.0966401	0.161175	0.00407537	1.06928	1.45591e+08	1.63602e+08	1.50852e+08	1.52785e+08	-0.309918	-0.143501	-0.253791	-0.24254	0	0	0	0	PC Outlier
E5-106	E11	46	42	38	34	2	2	A-specific	ART085E11	PIK3R1	ART085	0.098368	0.163057	0.00415188	1.07056	1.69309e+08	1.90712e+08	1.74605e+08	1.8302e+08	-0.0749097	0.080339	-0.0323091	0.022345	0	4	4	1	New
E7-91	H01	192	188	184	180	4	2	NA	ART122H01	WDR5B	ART122	0.0968653	0.165891	0.00423326	1.06945	1.45943e+08	1.62739e+08	1.50949e+08	1.54684e+08	-0.306438	-0.151131	-0.252863	-0.224723	0	0	1	1	PC Outlier
E5-106	C08	141	137	133	129	4	2	NA	ART086C08	CCDC71	ART086	0.10039	0.166005	0.00424541	1.07206	1.58053e+08	1.69917e+08	1.63792e+08	1.78895e+08	-0.17416	-0.0862271	-0.124541	-0.0105421	0	2	1	2	New
E11-20	A06	176	172	168	164	3	4	NA	ART189A06	TRIM27	ART189	0.116475	0.167713	0.0042984	1.08408	1.85995e+08	2.23311e+08	1.86786e+08	2.06401e+08	0.0559211	0.31435	0.0547038	0.148135	4	15	11	5	New
E5-106	F10	80	76	72	68	5	3	NA	ART083F10	empty	ART083	0.0985249	0.168353	0.00432416	1.07068	1.74629e+08	2.00797e+08	1.93114e+08	1.72511e+08	-0.0302729	0.15468	0.113048	-0.0629723	4	17	13	10	New
E7-91	H04	96	92	88	84	1	2	NA	ART121H04	MCCD1	ART121	0.098305	0.168677	0.00434187	1.07052	1.56011e+08	1.77581e+08	1.61636e+08	1.62199e+08	-0.210194	-0.025214	-0.154175	-0.156278	0	1	0	0	PC Outlier
D8-99	G10	78	74	70	66	1	2	NA	ART139G10	SEMA3D	ART139	0.0981554	0.169061	0.00436116	1.0704	1.66657e+08	1.7762e+08	1.76919e+08	1.79583e+08	-0.12122	-0.0270055	-0.0328133	-0.00937559	0	0	2	1	PC Outlier
E5-106	D03	127	123	119	115	4	2	NA	ART086D03	TOR1AIP2	ART086	0.0945335	0.170047	0.00439603	1.06772	1.58521e+08	1.68098e+08	1.73954e+08	1.69709e+08	-0.169887	-0.101761	-0.0377015	-0.0865978	0	2	2	0	New
E1-129	C07	31	27	23	19	3	2	NA	ART015C07	SH3RF2	ART015	0.102242	0.170647	0.00443486	1.07344	161352198	164442591	188184627	167973543	-0.108811	-0.0724172	0.104812	-0.0521038	0	2	6	0	New
E5-106	F11	158	154	150	146	6	4	NA	ART081F11	EPB49	ART081	0.0974308	0.170647	0.00444502	1.06987	1.88654e+08	2.01161e+08	2.01662e+08	2.07434e+08	0.0811744	0.157289	0.175532	0.202994	4	10	8	12	New
E11-20	H04	96	92	88	84	4	2	NA	ART194H04	TRAM2	ART194	0.0971328	0.170647	0.0044495	1.06965	1.37375e+08	1.44042e+08	1.45053e+08	1.59477e+08	-0.381226	-0.318211	-0.310104	-0.223964	0	0	0	0	PC Outlier
E5-106	F04	96	92	88	84	2	5	NA	ART076F04	ZNF764	ART076	0.096638	0.170647	0.00444589	1.06928	1.80968e+08	1.97281e+08	2.01901e+08	1.86172e+08	0.0211659	0.129196	0.177241	0.046975	6	7	8	9	New
D9-103	G03	126	122	118	114	4	2	NA	ART158G03	ASB15	ART158	0.0978167	0.170747	0.00446161	1.07015	1.801e+08	1.924e+08	1.91872e+08	1.91827e+08	-0.00728353	0.0924684	0.0927459	0.0863851	0	0	0	0	PC Outlier
D9-103	E03	126	122	118	114	5	2	NA	ART158E03	ROS1	ART158	0.0975521	0.171643	0.00449456	1.06996	1.72393e+08	1.85776e+08	1.82371e+08	1.83216e+08	-0.0703773	0.0419218	0.0194798	0.0201228	2	1	0	1	PC Outlier
E5-106	H10	125	121	117	113	6	2	A-specific	ART087H10	ARHGAP15	ART087	0.097371	0.171973	0.00451276	1.06982	1.71149e+08	1.83167e+08	1.80382e+08	1.90144e+08	-0.0593105	0.0220979	0.0146493	0.0774343	4	3	8	5	New
D8-99	C06	29	25	21	17	1	2	NA	ART139C06	METAP2	ART139	0.0936606	0.172059	0.00452459	1.06707	1.84306e+08	1.91974e+08	2.02175e+08	1.94826e+08	0.0239989	0.0851117	0.159705	0.108162	1	0	1	1	PC Outlier
E1-129	C07	173	169	165	161	1	2	NA	ART013C07	MORC2-AS1	ART013	0.0957476	0.172137	0.00453619	1.06862	164481651	172450269	184528908	170715969	-0.0810979	-0.00382085	0.0765096	-0.0287398	0	4	3	0	New
E6-102	G01	190	186	182	178	1	5	NA	ART094G01	ABAT	ART094	0.295783	0.174717	0.00461414	1.22755	1.76302e+08	3.33551e+08	1.7447e+08	1.74506e+08	-0.0079708	0.916773	-0.0304641	-0.0228711	0	9	0	0	PC Outlier
D8-99	C07	31	27	23	19	3	6	NA	ART129C07	MCF2L2	ART129	0.0955729	0.174717	0.00462363	1.06849	1.98323e+08	1.97969e+08	2.18807e+08	2.18366e+08	0.129747	0.129478	0.273759	0.272723	0	2	18	8	New
D9-103	B09	94	90	86	82	3	2	NA	ART159B09	HDGFL1	ART159	0.0972853	0.174925	0.00463885	1.06976	1.81926e+08	1.93953e+08	1.93126e+08	1.94648e+08	0.00726953	0.104071	0.102142	0.107452	0	0	0	0	PC Outlier
E10-63	B08	143	139	135	131	5	6	NA	ART164B08	CES1P1	ART164	0.13723	0.174973	0.00466875	1.09979	1.9569e+08	195020616	2.55859e+08	1.94797e+08	0.117433	0.127797	0.510526	0.125664	1	0	15	0	PC Outlier
E7-91	A07	173	169	165	161	5	4	NA	ART116A07	CSNK2B	ART116	0.0986966	0.174973	0.00465601	1.07081	1.73321e+08	1.8899e+08	1.75944e+08	1.92138e+08	-0.0583965	0.0646161	-0.0318083	0.0880924	0	4	4	8	New
E11-20	C04	111	107	103	99	3	1	NA	ART198C04	empty	ART198	0.0963026	0.174973	0.00466929	1.06903	1.9256e+08	1.95761e+08	2.06433e+08	2.26694e+08	0.10597	0.124389	0.198996	0.283433	0	0	2	0	PC Outlier
E2-119	D10	125	121	117	113	3	3	NA	ART030D10	POLR2E	ART030	0.106861	0.175296	0.00469776	1.07688	1.65677e+08	1.78185e+08	1.58857e+08	1.98138e+08	-0.075305	0.0369008	-0.136693	0.19446	4	5	1	9	New
E5-106	A04	93	89	85	81	5	2	NA	ART086A04	ASB10	ART086	0.102664	0.175296	0.00470124	1.07375	1.66513e+08	1.79622e+08	1.69877e+08	1.91704e+08	-0.0989263	-0.00609529	-0.0719116	0.089219	3	1	0	2	PC Outlier
E7-91	B06	174	170	166	162	3	2	NA	ART123B06	FAM8A1	ART123	0.0940345	0.175296	0.00470716	1.06735	1.82641e+08	1.96086e+08	2.00732e+08	1.88101e+08	0.0171668	0.117795	0.158345	0.0574636	0	1	8	1	PC Outlier
E7-91	B05	63	59	55	51	2	1	NA	ART124B05	IQCB1	ART124	0.0938853	0.175671	0.00472699	1.06724	2.01205e+08	2.02856e+08	2.17754e+08	2.24022e+08	0.156824	0.166761	0.275776	0.309592	1	2	10	6	New
E7-91	E05	144	140	136	132	6	2	NA	ART123E05	BTBD6	ART123	0.0991278	0.177074	0.0047746	1.07113	1.64836e+08	1.89868e+08	1.69528e+08	1.70893e+08	-0.130811	0.071304	-0.0853984	-0.0809558	0	5	0	1	PC Outlier
E5-106	E11	46	42	38	34	5	2	NA	ART086E11	DACH2	ART086	0.09727	0.17717	0.00479688	1.06975	1.51586e+08	1.63919e+08	1.57175e+08	1.69384e+08	-0.234427	-0.138079	-0.184031	-0.0893602	1	1	1	1	PC Outlier
E7-91	E01	16	12	8	4	6	2	NA	ART123E01	ST8SIA3	ART123	0.0935955	0.17717	0.00479437	1.06703	1.63929e+08	1.83648e+08	1.70439e+08	1.70874e+08	-0.138772	0.023246	-0.0776647	-0.0811114	0	3	0	0	PC Outlier
E6-102	B06	174	170	166	162	3	5	NA	ART096B06	FAM98A	ART096	0.0977655	0.177297	0.00481018	1.07011	175937542	1.89014e+08	1.98658e+08	1.7806e+08	-0.0109565	0.0973605	0.15685	0.00621613	0	6	7	3	New
D4-117	A11	45	41	37	33	5	6	NA	ART056A11	C6orf226	ART056	0.0960732	0.177515	0.00482595	1.06886	1.94026e+08	2.15675e+08	1.98238e+08	2.10547e+08	0.152581	0.301684	0.178047	0.266231	1	16	4	6	New
E1-129	F05	64	60	56	52	5	4	NA	ART008F05	C10orf35	ART008	0.1273	0.177885	0.00487778	1.09225	170349417	212808267	166806459	181536975	-0.0305276	0.299553	-0.0691621	0.0599256	0	5	0	2	New
D9-103	B06	174	170	166	162	3	2	NA	ART159B06	SBK1	ART159	0.0960701	0.177885	0.00487928	1.06886	1.8162e+08	1.93615e+08	1.9388e+08	1.92765e+08	0.00484337	0.101555	0.107765	0.093421	0	2	2	1	New
E3-62	B02	46	42	38	34	3	2	NA	ART051B02	PIH1D1	ART051	0.0952274	0.177885	0.00486658	1.06823	1.65007e+08	1.80284e+08	1.72e+08	1.76968e+08	-0.0760225	0.048368	-0.0145492	0.0237959	0	3	0	3	New
E7-91	F12	16	12	8	4	5	2	NAc+	ART122F12	SLC35F1	ART122	0.0930781	0.177885	0.00484719	1.06664	1.63284e+08	1.8262e+08	1.69874e+08	1.70199e+08	-0.144456	0.0151504	-0.0824568	-0.0868269	0	0	0	0	PC Outlier
E5-106	D08	61	57	53	49	3	6	NA	ART075D08	DCTN2	ART075	0.0801156	0.177885	0.00488545	1.0571	2.56573e+08	2.98193e+08	2.37428e+08	2.88414e+08	0.524804	0.725186	0.411088	0.678484	18	21	11	20	Quartile Outlier
E5-106	B06	31	27	23	19	5	2	NA	ART086B06	STK38L	ART086	0.0952001	0.178709	0.00491803	1.06821	1.56518e+08	1.68846e+08	1.64764e+08	1.71939e+08	-0.188238	-0.0953535	-0.116003	-0.0677582	0	2	2	4	New
D8-99	A08	64	60	56	52	3	2	NA	ART141A08	FAM50A	ART141	0.0950976	0.179754	0.0049568	1.06814	1.39294e+08	149130375	1.46857e+08	1.49495e+08	-0.379976	-0.279222	-0.301485	-0.273929	0	0	0	0	PC Outlier
D9-103	B10	79	75	71	67	2	2	NA	ART157B10	TXK	ART157	0.0955607	0.181048	0.00500253	1.06848	1.87229e+08	2.00089e+08	1.99703e+08	1.98181e+08	0.0487239	0.149001	0.150455	0.133397	10	17	11	10	New
D8-99	B06	31	27	23	19	5	2	NA	ART140B06	ZNF480	ART140	0.0945396	0.182998	0.0050666	1.06772	1.66593e+08	1.80126e+08	1.78335e+08	1.74158e+08	-0.12178	-0.00678605	-0.0213105	-0.0536254	0	3	4	1	New
E11-20	D03	127	123	119	115	1	2	NA	ART193D03	GUSB	ART193	0.0953221	0.183106	0.00507977	1.0683	1.40913e+08	1.50773e+08	1.50532e+08	1.57855e+08	-0.34454	-0.252327	-0.256608	-0.238719	0	0	0	0	PC Outlier
D9-103	E04	94	90	86	82	5	2	NA	ART158E04	ADAM29	ART158	0.0952268	0.183202	0.0050926	1.06823	1.72052e+08	1.84462e+08	1.82654e+08	1.82261e+08	-0.0732336	0.0316839	0.0217125	0.0125832	1	2	0	0	PC Outlier
E5-106	F04	110	106	102	98	6	5	NA	ART078F04	COPS3	ART078	0.0945418	0.183506	0.0051149	1.06773	1.70806e+08	1.95545e+08	1.77356e+08	1.79004e+08	-0.0622031	0.116439	-0.00975239	-0.0096701	0	6	4	2	New
E3-62	F12	16	12	8	4	5	2	NAc+	ART050F12	CENPP	ART050	0.0929583	0.183506	0.00512146	1.06655	1.45166e+08	1.55601e+08	1.60832e+08	1.48605e+08	-0.260845	-0.164051	-0.1114	-0.22821	0	3	6	1	New
E3-62	G07	174	170	166	162	1	2	NA	ART049G07	RRP7A	ART049	0.0942196	0.183606	0.00514468	1.06749	1.45252e+08	1.58266e+08	1.5435e+08	1.52908e+08	-0.259999	-0.139557	-0.17075	-0.18703	0	0	4	1	PC Outlier
E3-62	E10	128	124	120	116	6	1	NA	ART054E10	TNFAIP1	ART054	0.0934058	0.183606	0.00514112	1.06689	1.96775e+08	2.16436e+08	2.07502e+08	2.06434e+08	0.177991	0.312036	0.256167	0.245987	6	12	9	16	New
E7-91	H10	125	121	117	113	6	5	NA	ART114H10	PRH2	ART114	0.094638	0.184337	0.00517541	1.0678	1.93814e+08	1.96241e+08	2.03129e+08	2.22228e+08	0.102828	0.118932	0.175475	0.297991	1	4	6	14	New
E5-106	A02	157	153	149	145	2	2	NA	ART085A02	BLNK	ART085	0.095483	0.184881	0.00520805	1.06842	1.62424e+08	1.72344e+08	1.68725e+08	1.83935e+08	-0.134803	-0.065766	-0.0817303	0.0295353	0	0	0	2	PC Outlier
E7-91	H07	176	172	168	164	1	2	NA	ART121H07	GINS1	ART121	0.0917045	0.184881	0.00521123	1.06563	1.45148e+08	1.62925e+08	1.51099e+08	1.50223e+08	-0.314322	-0.149489	-0.251427	-0.266938	1	1	2	0	PC Outlier
E5-106	G04	94	90	86	82	1	2	NA	ART085G04	BMP5	ART085	0.0937545	0.185119	0.00522822	1.06714	1.64127e+08	1.78135e+08	1.72717e+08	1.78726e+08	-0.119751	-0.0180879	-0.0479946	-0.0119064	0	1	3	1	PC Outlier
E5-106	B09	94	90	86	82	3	4	NA	ART081B09	BLZF1	ART081	0.0135039	0.185316	0.00524408	1.0094	3.36667e+08	3.80902e+08	2.73311e+08	3.85824e+08	0.916759	1.07836	0.614142	1.09829	29	52	31	78	Quartile Outlier
E7-91	B05	142	138	134	130	3	2	NA	ART123B05	TSPYL6	ART123	0.0940853	0.185346	0.00525526	1.06739	1.7957e+08	1.93719e+08	1.91672e+08	1.8953e+08	-0.0072975	0.10027	0.0917171	0.0683764	0	0	3	2	New
E7-91	E10	78	74	70	66	5	2	NA	ART122E10	SERPINB13	ART122	0.0983085	0.187828	0.00534314	1.07052	1.78181e+08	2.06134e+08	183442696	1.83425e+08	-0.0184973	0.189887	0.0284063	0.0211404	0	2	2	0	New
D9-103	G05	62	58	54	50	4	2	NA	ART158G05	TAF4	ART158	0.0940177	0.187828	0.00534649	1.06734	1.78093e+08	1.91534e+08	1.88095e+08	1.88571e+08	-0.0234483	0.0859601	0.0640616	0.0616864	1	0	0	0	PC Outlier
E2-119	G10	127	123	119	115	6	3	NA	ART030G10	FLJ25328	ART030	0.0927993	0.188351	0.00537186	1.06644	1.52899e+08	1.57809e+08	1.62059e+08	1.67406e+08	-0.191096	-0.138291	-0.107906	-0.0486937	0	1	2	3	New
D9-103	F01	14	10	6	2	6	2	NA	ART159F01	RERE	ART159	0.0940472	0.189189	0.00540628	1.06736	1.87432e+08	2.01049e+08	1.98423e+08	1.98528e+08	0.0502878	0.155905	0.141178	0.135922	3	2	0	0	PC Outlier
E5-106	E02	158	154	150	146	2	5	NA	ART076E02	TDO2	ART076	0.103992	0.189738	0.00544989	1.07474	1.79346e+08	1.97453e+08	1.77973e+08	2.08563e+08	0.00818316	0.130453	-0.00474868	0.210822	1	9	1	5	New
E5-106	E08	142	138	134	130	5	2	NA	ART086E08	NR0B1	ART086	0.0949049	0.189738	0.00545361	1.06799	1.59051e+08	1.70971e+08	1.64956e+08	1.77865e+08	-0.165073	-0.0773057	-0.114321	-0.0188766	0	1	0	2	PC Outlier
E11-20	F10	80	76	72	68	5	2	NA	ART194F10	NTN5	ART194	0.0929138	0.189738	0.00545122	1.06652	1.46371e+08	1.52227e+08	1.53557e+08	1.70919e+08	-0.289708	-0.238481	-0.227902	-0.124001	0	0	0	0	PC Outlier
E2-119	A04	93	89	85	81	2	6	NA	ART019A04	MORC2	ART019	0.0936556	0.190494	0.00548593	1.06707	1.84737e+08	2.04394e+08	1.89055e+08	1.95765e+08	0.0817903	0.234876	0.114383	0.177079	2	6	0	2	New
E7-91	B11	158	154	150	146	3	2	NA	ART123B11	FOXD4	ART123	0.0961054	0.190835	0.00552758	1.06888	1.72233e+08	1.97294e+08	1.76382e+08	1.79188e+08	-0.0674852	0.126654	-0.0282227	-0.0125709	1	5	1	0	PC Outlier
D9-103	B09	111	107	103	99	2	2	NA	ART157B09	PCSK9	ART157	0.0940019	0.190835	0.00552367	1.06733	1.66779e+08	1.77503e+08	1.77207e+08	1.77371e+08	-0.118138	-0.0237995	-0.0219635	-0.0266448	2	0	0	0	PC Outlier
D9-103	E05	62	58	54	50	2	2	NA	ART157E05	SLC9A4	ART157	0.0936936	0.190835	0.00550721	1.0671	1.78224e+08	1.90043e+08	189462702	1.88967e+08	-0.0223881	0.074684	0.0745135	0.0647188	0	0	0	0	PC Outlier
E6-102	H04	109	105	101	97	6	4	NA	ART099H04	TDRKH	ART099	0.0920488	0.192251	0.00557929	1.06588	1.70301e+08	1.79993e+08	1.86024e+08	1.78962e+08	-0.0579307	0.0268024	0.0620476	0.0135044	0	3	5	5	New
E11-20	C08	63	59	55	51	3	2	NA	ART195C08	empty	ART195	0.0935149	0.192917	0.00561354	1.06697	1.4317e+08	1.52651e+08	1.53038e+08	1.60245e+08	-0.321613	-0.234469	-0.232791	-0.217035	0	0	1	0	PC Outlier
E3-62	G03	126	122	118	114	1	2	NA	ART049G03	HAX1	ART049	0.0921369	0.192917	0.00562008	1.06595	1.50147e+08	1.63638e+08	1.58649e+08	1.58237e+08	-0.212178	-0.0913998	-0.131118	-0.137605	0	0	1	0	PC Outlier
E7-91	G10	78	74	70	66	4	2	NA	ART122G10	KCNAB2	ART122	0.094615	0.193418	0.0056937	1.06778	1.83545e+08	2.09916e+08	1.89119e+08	1.8951e+08	0.0242889	0.216119	0.0723691	0.0682235	0	2	0	0	PC Outlier
D8-99	C03	125	121	117	113	1	2	NA	ART139C03	PDE5A	ART139	0.0933262	0.193418	0.00571218	1.06683	1.71964e+08	1.83254e+08	1.83035e+08	1.82985e+08	-0.0760019	0.0180505	0.0162232	0.0176991	0	1	3	0	PC Outlier
E11-20	A10	77	73	69	65	2	3	NA	ART190A10	SLC26A11	ART190	0.0933253	0.193418	0.00572751	1.06683	1.51739e+08	1.61463e+08	1.6412e+08	1.68119e+08	-0.237747	-0.153498	-0.131931	-0.147837	1	5	2	6	New
D9-103	F05	142	138	134	130	6	2	NA	ART159F05	OR5L2	ART159	0.0933005	0.193418	0.00573665	1.06681	1.81302e+08	1.92778e+08	1.9248e+08	1.92873e+08	0.00231417	0.0952999	0.0973088	0.0942353	0	1	0	0	PC Outlier
D8-99	C10	77	73	69	65	1	2	NA	ART139C10	ABCG2	ART139	0.0930206	0.193418	0.00571874	1.0666	1.7704e+08	1.89335e+08	1.8801e+08	1.88027e+08	-0.0340322	0.0651469	0.0549073	0.0569112	0	0	0	1	PC Outlier
E7-91	G01	15	11	7	3	6	2	NA	ART123G01	LOC407835	ART123	0.0922094	0.193418	0.00565124	1.066	1.74233e+08	1.91223e+08	1.85763e+08	1.80264e+08	-0.0508223	0.0815612	0.0465371	-0.00393702	0	0	3	1	PC Outlier
E3-62	G09	110	106	102	98	4	2	NA	ART050G09	SLAMF8	ART050	0.0912587	0.193418	0.00573734	1.0653	1.55429e+08	1.68101e+08	1.69022e+08	1.60091e+08	-0.1623	-0.0525813	-0.0397447	-0.120798	0	0	0	0	PC Outlier
E7-91	B06	31	27	23	19	2	2	NA	ART121B06	MGC45800	ART121	0.0906561	0.193418	0.00573694	1.06485	1.55438e+08	1.74526e+08	1.60523e+08	1.61765e+08	-0.215502	-0.0502518	-0.164141	-0.160144	0	1	0	0	PC Outlier
E7-91	H09	112	108	104	100	1	2	NA	ART121H09	TWISTNB	ART121	0.0902808	0.193418	0.00566103	1.06458	1.63667e+08	1.81177e+08	1.70679e+08	1.70951e+08	-0.141081	0.00370457	-0.0756417	-0.0804632	0	0	0	0	PC Outlier
E1-129	F11	48	44	40	36	5	2	NA	ART014F11	MDM1	ART014	0.0877853	0.193418	0.00574221	1.06274	141690078	145344474	156843819	149834502	-0.296286	-0.250525	-0.158009	-0.216968	0	2	1	3	New
E1-129	H03	128	124	120	116	4	2	NA	ART014H03	COL10A1	ART014	0.09062	0.193683	0.0057716	1.06483	155242845	169439094	163891332	162736344	-0.164498	-0.0292344	-0.0945977	-0.0978013	0	2	0	1	PC Outlier
E5-106	A01	189	185	181	177	2	2	NA	ART085A01	ZAK	ART085	0.0883687	0.193683	0.00576641	1.06317	1.76681e+08	1.85981e+08	1.94526e+08	1.87497e+08	-0.0134158	0.0440946	0.123557	0.0572076	0	0	7	0	PC Outlier
D8-99	B01	14	10	6	2	3	2	NAsd+	ART141B01	NKX2-2	ART141	0.0926028	0.194147	0.00582861	1.06629	1.6185e+08	1.72775e+08	1.71038e+08	1.72903e+08	-0.163452	-0.0669029	-0.0815854	-0.0640603	0	0	0	0	PC Outlier
D9-103	F08	62	58	54	50	6	2	NA	ART159F08	PRM3	ART159	0.0924958	0.194147	0.00580454	1.06621	1.83959e+08	1.97123e+08	1.94016e+08	1.95152e+08	0.0233087	0.12746	0.108775	0.111178	0	0	0	0	PC Outlier
E11-20	D10	79	75	71	67	1	2	NA	ART193D10	TM2D1	ART193	0.0924481	0.194147	0.00582836	1.06618	1.4559e+08	1.55883e+08	1.54672e+08	1.6291e+08	-0.297432	-0.204243	-0.217467	-0.19324	0	0	0	0	PC Outlier
D4-117	E09	110	106	102	98	5	2	NA	ART068E09	GTF2E2	ART068	0.0922398	0.194147	0.00580889	1.06602	1.67978e+08	1.79851e+08	1.77834e+08	1.81185e+08	-0.0553963	0.0396308	0.0213471	0.0495526	1	6	4	3	New
E1-129	F12	16	12	8	4	2	1	NAc+	ART016F12	EPB41L1	ART016	0.109754	0.194899	0.00586686	1.07904	196621380	236018232	202425318	199977255	0.176396	0.448897	0.210053	0.199498	0	8	0	2	New
E7-91	B10	126	122	118	114	3	2	NA	ART123B10	PM20D2	ART123	0.0897515	0.194899	0.00587285	1.06419	1.8189e+08	2.01906e+08	1.90935e+08	1.88011e+08	0.011221	0.159992	0.0861567	0.0567689	0	1	3	1	PC Outlier
E7-91	E10	78	74	70	66	2	2	NA	ART121E10	C3orf56	ART121	0.0915635	0.195582	0.0059043	1.06552	1.74289e+08	1.89306e+08	1.85542e+08	1.82236e+08	-0.0503611	0.0670237	0.0448247	0.011759	3	3	7	7	New
E11-20	D11	157	153	149	145	3	5	NA	ART186D11	MPP1	ART186	0.0911683	0.196764	0.00595091	1.06523	1.95935e+08	2.18625e+08	2.10884e+08	2.07109e+08	0.131033	0.283757	0.22977	0.153077	3	8	6	2	New
E1-129	F06	32	28	24	20	5	3	NA	ART011F06	NFATC2IP	ART011	0.0954144	0.198327	0.00603514	1.06837	165026061	165284604	171365607	193575654	-0.0763307	-0.0650489	-0.0302596	0.15256	0	0	2	5	New
D9-103	F12	190	186	182	178	6	2	NA	ART159F12	ZNF292	ART159	0.0919385	0.198327	0.00603725	1.0658	1.82665e+08	1.95177e+08	1.9395e+08	1.9281e+08	0.013125	0.113147	0.108282	0.0937615	0	1	0	0	PC Outlier
D4-117	D07	29	25	21	17	3	2	NA	ART069D07	ANXA2	ART069	0.0903046	0.198327	0.00603091	1.06459	1.72341e+08	1.7944e+08	1.86533e+08	1.86222e+08	-0.0184066	0.0363298	0.09025	0.0891141	1	1	6	7	New
E7-91	H04	96	92	88	84	4	2	NA	ART122H04	TMEM236	ART122	0.0890401	0.198327	0.00604231	1.06366	1.46089e+08	1.6327e+08	1.52612e+08	1.50489e+08	-0.304998	-0.146433	-0.237054	-0.264387	0	0	0	0	PC Outlier
D9-103	F11	158	154	150	146	6	2	NA	ART159F11	SLC16A12	ART159	0.0921163	0.198377	0.00607691	1.06593	1.7635e+08	1.87322e+08	1.86872e+08	1.87685e+08	-0.0376406	0.0538833	0.0546526	0.0548911	0	1	0	0	PC Outlier
D9-103	F05	64	60	56	52	5	2	NA	ART158F05	NKTR	ART158	0.0917701	0.198377	0.00607317	1.06568	1.63875e+08	1.7494e+08	1.73212e+08	1.7386e+08	-0.143479	-0.0447757	-0.0548617	-0.0554894	1	1	0	1	PC Outlier
E1-129	D02	45	41	37	33	3	2	NA	ART015D02	BAP1	ART015	0.0865599	0.198377	0.00607573	1.06184	181703169	186071238	201547611	191594655	0.062559	0.105854	0.203783	0.13772	0	0	5	0	PC Outlier
E5-106	C09	109	105	101	97	4	2	NA	ART086C09	IGHG2	ART086	0.0919082	0.199125	0.0061109	1.06578	1.73775e+08	1.87153e+08	1.85367e+08	1.87412e+08	-0.037344	0.0531591	0.0539782	0.0565552	0	1	2	0	PC Outlier
E3-62	C08	141	137	133	129	4	2	NA	ART050C08	C22orf31	ART050	0.0909318	0.19956	0.00613532	1.06506	1.57291e+08	1.70545e+08	1.65742e+08	1.6666e+08	-0.145116	-0.0317515	-0.0680161	-0.0627847	0	0	0	0	PC Outlier
E6-102	B04	110	106	102	98	3	2	NA	ART105B04	EIF3L	ART105	0.0945332	0.200053	0.00616162	1.06772	1.59007e+08	1.58725e+08	1.69069e+08	1.82688e+08	-0.156933	-0.154607	-0.0758288	0.0432373	1	4	5	8	New
E1-129	E07	174	170	166	162	5	2	NA	ART014E07	STRBP	ART014	0.103832	0.201914	0.00623015	1.07462	182045673	194144940	220084299	175297977	0.0652759	0.167133	0.330719	0.00947156	4	12	9	3	New
E7-91	F03	128	124	120	116	2	2	NA	ART121F03	MLYCD	ART121	0.0889721	0.202642	0.00626389	1.06361	1.55378e+08	1.73276e+08	1.60355e+08	1.62346e+08	-0.216057	-0.0606255	-0.165652	-0.154978	0	0	0	0	PC Outlier
D8-99	A12	13	9	5	1	5	6	NAsd+	ART128A12	NLRP10	ART128	0.0976269	0.205101	0.00635418	1.07001	1.92486e+08	1.97507e+08	1.94355e+08	2.26253e+08	0.0866451	0.126109	0.102797	0.323909	3	4	4	19	New
E2-119	B12	190	186	182	178	3	3	NA	ART030B12	GUCA1C	ART030	0.095186	0.205101	0.0063627	1.0682	1.64803e+08	1.79824e+08	1.65433e+08	1.81109e+08	-0.0829368	0.0501122	-0.0781756	0.0648112	0	7	1	4	New
D9-103	E08	142	138	134	130	2	2	NA	ART157E08	ATP13A3	ART157	0.0907047	0.205963	0.0064009	1.06489	1.85271e+08	1.96369e+08	1.98069e+08	1.95296e+08	0.0335549	0.121929	0.138605	0.112245	0	2	1	0	PC Outlier
E1-129	A03	125	121	117	113	5	2	NA	ART014A03	SAMD4B	ART014	0.0927089	0.206021	0.00641957	1.06637	173941362	176762295	178983180	201796011	-0.000423525	0.0318093	0.0324868	0.21256	0	0	1	1	PC Outlier
D8-99	A10	77	73	69	65	2	6	NA	ART127A10	FCHO1	ART127	0.0895443	0.206021	0.00642561	1.06403	1.97488e+08	2.08301e+08	2.05809e+08	2.15153e+08	0.123662	0.202876	0.185405	0.251339	1	7	9	6	New
D8-99	D04	95	91	87	83	4	2	NA	ART140D04	CST3	ART140	0.0900496	0.208692	0.00652053	1.06441	1.51378e+08	1.61594e+08	1.59686e+08	1.61149e+08	-0.259953	-0.163419	-0.180661	-0.16563	0	0	0	0	PC Outlier
E7-91	G07	31	27	23	19	6	2	NA	ART123G07	OMD	ART123	0.0895434	0.209197	0.00654792	1.06403	1.57736e+08	1.78509e+08	1.63547e+08	1.61845e+08	-0.194328	-0.0176985	-0.137218	-0.159437	0	2	0	0	PC Outlier
E5-106	H01	192	188	184	180	1	2	NA	ART085H01	41162	ART085	0.0928101	0.209879	0.00658401	1.06645	1.48603e+08	1.60502e+08	1.52045e+08	1.66921e+08	-0.263098	-0.168465	-0.231907	-0.11049	0	1	1	1	PC Outlier
E5-106	B10	79	75	71	67	2	2	NA	ART085B10	WDR41	ART085	0.0913292	0.209879	0.00659822	1.06535	1.45903e+08	1.57723e+08	1.50564e+08	1.61852e+08	-0.289556	-0.193668	-0.246032	-0.154982	0	2	0	1	PC Outlier
D9-103	E01	190	186	182	178	5	2	NA	ART158E01	KRI1	ART158	0.0901917	0.209879	0.00660428	1.06451	1.78486e+08	1.90088e+08	1.8954e+08	1.88304e+08	-0.020268	0.0750254	0.0751035	0.059642	0	0	0	0	PC Outlier
D4-117	H03	128	124	120	116	1	4	NA	ART061H03	FBL	ART061	0.0915598	0.210557	0.00670755	1.06552	1.78121e+08	1.76643e+08	1.98557e+08	1.96715e+08	0.0291843	0.0136667	0.180368	0.168198	5	2	3	8	PC Outlier
E7-91	D06	31	27	23	19	4	4	NA	ART116D06	STARD5	ART116	0.091267	0.210557	0.00663831	1.06531	1.72764e+08	1.77419e+08	1.77877e+08	1.97426e+08	-0.0630379	-0.0265345	-0.0160425	0.127264	1	2	4	9	New
E7-91	E07	174	170	166	162	2	2	NA	ART121E07	BEND6	ART121	0.0911174	0.210557	0.00668611	1.06519	1.78055e+08	1.91603e+08	1.81694e+08	1.95861e+08	-0.0195189	0.0844262	0.0145877	0.115782	0	0	0	2	PC Outlier
E3-62	A09	109	105	101	97	5	2	NA	ART050A09	NT5DC1	ART050	0.0906739	0.210557	0.00668398	1.06487	1.73337e+08	1.83951e+08	1.79464e+08	1.90876e+08	-0.00497455	0.0774139	0.0467372	0.132947	0	0	0	9	PC Outlier
D8-99	B02	159	155	151	147	5	6	NA	ART128B02	GNG8	ART128	0.0900937	0.210557	0.00669935	1.06444	1.84342e+08	1.92158e+08	2.07197e+08	1.88628e+08	0.0242797	0.0864959	0.195104	0.0615201	1	8	3	5	New
E7-91	B11	47	43	39	35	2	2	NA	ART121B11	APOA1BP	ART121	0.0881135	0.210557	0.00667625	1.06298	1.73253e+08	1.906e+08	1.79724e+08	1.82235e+08	-0.0589595	0.0768547	-0.00114399	0.0117514	0	0	1	2	PC Outlier
E7-91	F07	176	172	168	164	5	2	NA	ART122F07	PRPSAP2	ART122	0.0876254	0.210557	0.00665112	1.06262	1.4729e+08	1.63866e+08	1.54427e+08	1.51418e+08	-0.293185	-0.141176	-0.219995	-0.255506	0	0	0	0	PC Outlier
E11-20	D02	45	41	37	33	3	6	NA	ART183D02	SLC35G2	ART183	0.0888608	0.211424	0.00674694	1.06353	2.05026e+08	2.0766e+08	2.33446e+08	2.24602e+08	0.196467	0.209522	0.376409	0.270053	4	9	16	23	New
E7-91	H10	80	76	72	68	1	2	NA	ART121H10	DNAJC8	ART121	0.0870199	0.212685	0.006799	1.06217	1.48916e+08	166132205	1.55092e+08	1.535e+08	-0.277344	-0.121362	-0.213799	-0.235811	0	0	0	0	PC Outlier
D9-103	B09	94	90	86	82	3	3	NA	ART156B09	KRT39	ART156	0.101976	0.213432	0.00686399	1.07324	1.70378e+08	2.00635e+08	1.70632e+08	1.76652e+08	-0.0873402	0.152931	-0.0765143	-0.0325105	2	8	4	13	New
E5-106	F01	14	10	6	2	6	2	NA	ART087F01	DDX19B	ART087	0.0921854	0.213432	0.00684445	1.06598	1.71648e+08	1.87145e+08	1.7409e+08	1.92434e+08	-0.0551082	0.0530968	-0.0365701	0.0947051	1	4	0	6	New
D8-99	D03	127	123	119	115	1	2	NA	ART139D03	PNMAL1	ART139	0.0890581	0.213432	0.00687035	1.06368	1.48688e+08	1.58852e+08	1.5665e+08	1.58031e+08	-0.28582	-0.188115	-0.208353	-0.193819	0	0	0	0	PC Outlier
D8-99	D10	79	75	71	67	1	2	NA	ART139D10	STIM1	ART139	0.0889839	0.213432	0.00686594	1.06362	1.53461e+08	1.63987e+08	1.61549e+08	1.63174e+08	-0.240235	-0.142212	-0.163931	-0.147611	0	0	0	0	PC Outlier
E5-106	B04	110	106	102	98	3	2	NA	ART087B04	ZNF256	ART087	0.0911564	0.214616	0.00692923	1.06522	1.50443e+08	1.62704e+08	1.54364e+08	1.6771e+08	-0.245347	-0.148809	-0.210071	-0.103692	0	1	1	3	PC Outlier
D9-103	G05	62	58	54	50	1	2	NA	ART157G05	MDGA2	ART157	0.0893247	0.214616	0.00693865	1.06387	1.84618e+08	1.96067e+08	1.94467e+08	1.96559e+08	0.0284655	0.119705	0.112122	0.121543	0	0	0	2	PC Outlier
E7-91	B11	47	43	39	35	5	2	NA	ART122B11	HRH2	ART122	0.0876276	0.214616	0.00694425	1.06262	1.58583e+08	1.7566e+08	1.6316e+08	1.66862e+08	-0.186607	-0.0409089	-0.140637	-0.115393	0	0	0	0	PC Outlier
E7-91	C04	111	107	103	99	3	2	NA	ART123C04	MADCAM1	ART123	0.0870823	0.215399	0.00699353	1.06222	1.54279e+08	1.70983e+08	1.59133e+08	1.61657e+08	-0.226298	-0.0798422	-0.176691	-0.161114	0	0	0	1	PC Outlier
E7-91	H05	64	60	56	52	4	2	NA	ART122H05	CDKL1	ART122	0.0868533	0.215399	0.00698462	1.06205	1.56434e+08	1.7486e+08	1.61515e+08	1.6228e+08	-0.20629	-0.0474942	-0.155255	-0.155561	0	1	0	0	PC Outlier
D8-99	C01	15	11	7	3	3	2	NA	ART141C01	TUB	ART141	0.0886889	0.216277	0.0070461	1.0634	1.5357e+08	1.63956e+08	1.61891e+08	1.63109e+08	-0.23921	-0.142492	-0.160881	-0.148191	0	0	0	0	PC Outlier
E7-91	G02	47	43	39	35	6	2	NA	ART123G02	ZNF667	ART123	0.087406	0.216277	0.00704403	1.06246	1.7269e+08	1.93571e+08	1.77507e+08	1.79647e+08	-0.0636612	0.0991653	-0.019049	-0.00888192	0	3	1	0	PC Outlier
E11-20	B11	47	43	39	35	2	4	NA	ART187B11	FCER1G	ART187	0.0844064	0.216845	0.00707664	1.06025	1.76675e+08	1.83891e+08	1.96511e+08	1.91022e+08	-0.0182394	0.0341466	0.127928	0.0364264	0	2	4	2	New
D4-117	A12	13	9	5	1	2	2	NA	ART067A12	TANK	ART067	0.0885294	0.217044	0.00709519	1.06329	1.72947e+08	1.87167e+08	1.80814e+08	1.85444e+08	-0.0133443	0.0971549	0.0453271	0.0830733	1	4	3	7	New
D8-99	C04	111	107	103	99	3	6	NA	ART129C04	CCDC27	ART129	0.0867337	0.217399	0.00711889	1.06196	1.99816e+08	2.09367e+08	2.08604e+08	2.17471e+08	0.140568	0.210237	0.204868	0.266798	2	7	6	16	New
E7-91	E08	142	138	134	130	2	2	NA	ART121E08	MED29	ART121	0.0887159	0.217698	0.00715759	1.06342	1.84789e+08	2.00087e+08	1.90332e+08	1.99139e+08	0.0340375	0.146934	0.0815952	0.139731	0	3	1	2	New
E5-106	B01	191	187	183	179	2	2	NA	ART085B01	BLMH	ART085	0.0870893	0.217698	0.00714402	1.06222	1.58748e+08	1.75429e+08	1.66689e+08	1.67814e+08	-0.167827	-0.0401727	-0.0992469	-0.102793	0	3	5	0	New
E7-91	F03	128	124	120	116	5	2	NA	ART122F03	GBGT1	ART122	0.0863157	0.217698	0.00717347	1.06166	1.53019e+08	1.7085e+08	1.58665e+08	1.58061e+08	-0.238136	-0.08096	-0.180937	-0.193563	0	0	0	0	PC Outlier
E1-129	E12	14	10	6	2	5	2	NA	ART014E12	PAK7	ART014	0.0860558	0.217698	0.00718921	1.06146	176016942	180072558	188055135	192676248	0.0166897	0.0585771	0.103818	0.145841	1	2	4	3	New
E6-102	E05	62	58	54	50	5	3	NA	ART101E05	SPANXA1	ART101	0.0857811	0.217698	0.00717758	1.06126	1.69927e+08	1.73478e+08	1.79096e+08	1.89115e+08	-0.061107	-0.0263848	0.0072904	0.0931168	1	5	5	16	New
D8-99	A04	93	89	85	81	2	5	NA	ART130A04	DENND2A	ART130	0.092493	0.217777	0.00724223	1.06621	1.79318e+08	1.93911e+08	2.00663e+08	1.78543e+08	-0.0155864	0.0995961	0.148875	-0.0177515	0	21	9	0	New
D8-99	H11	48	44	40	36	4	2	NA	ART140H11	RAPGEF1	ART140	0.0886152	0.217777	0.00721772	1.06335	1.47779e+08	1.57482e+08	1.5617e+08	1.56836e+08	-0.294667	-0.20061	-0.212781	-0.204764	0	1	0	0	PC Outlier
D4-117	D09	111	107	103	99	4	5	NA	ART059D09	CXorf21	ART059	0.088195	0.217777	0.00723869	1.06304	1.75254e+08	1.93368e+08	1.90035e+08	1.77593e+08	0.00577628	0.144173	0.117079	0.0206616	0	4	4	2	New
E5-106	G04	94	90	86	82	4	2	NA	ART086G04	CCDC114	ART086	0.0872661	0.217777	0.00725236	1.06236	1.5594e+08	1.74049e+08	1.61031e+08	1.6602e+08	-0.193577	-0.0515633	-0.14907	-0.118299	1	7	4	3	New
E5-106	G01	190	186	182	178	1	5	NA	ART076G01	PSMC5	ART076	0.0529063	0.217777	0.00724258	1.03735	1.944e+08	2.15837e+08	2.20884e+08	1.76051e+08	0.12446	0.258882	0.306884	-0.0336665	9	18	19	3	New
E7-91	E09	96	92	88	84	6	2	NA	ART123E09	ZNRF4	ART123	0.086429	0.21869	0.00729491	1.06174	1.62846e+08	1.79686e+08	1.68784e+08	1.70325e+08	-0.148334	-0.00821485	-0.0917443	-0.0857566	0	0	0	0	PC Outlier
E2-119	C02	47	43	39	35	3	2	NA	ART033C02	empty	ART033	0.0876605	0.221232	0.0074166	1.06265	1.6024e+08	1.74023e+08	1.72536e+08	162385087	-0.123445	0.00279928	-0.0175262	-0.0926261	2	10	13	7	New
E7-91	D12	15	11	7	3	4	2	NA	ART122D12	TACR1	ART122	0.0865219	0.221232	0.00741111	1.06181	1.62527e+08	1.81049e+08	1.67304e+08	1.69571e+08	-0.151162	0.00268861	-0.104448	-0.0921614	0	1	0	0	PC Outlier
E7-91	H06	32	28	24	20	4	2	NA	ART122H06	IL6R	ART122	0.0855671	0.221232	0.00739753	1.0611	1.66002e+08	1.844e+08	1.71645e+08	1.72569e+08	-0.120641	0.029141	-0.0674938	-0.0668705	0	1	0	0	PC Outlier
E7-91	A04	112	108	104	100	3	2	NA	ART123A04	STAP2	ART123	0.0858221	0.221332	0.00743226	1.06129	1.44698e+08	1.61352e+08	1.49163e+08	1.50381e+08	-0.318802	-0.163483	-0.270034	-0.265423	0	0	0	0	PC Outlier
E3-62	D06	31	27	23	19	1	2	NA	ART049D06	RAB40B	ART049	0.0860069	0.221333	0.00744459	1.06143	1.50514e+08	1.666e+08	1.56228e+08	1.56977e+08	-0.208657	-0.0655175	-0.153298	-0.149135	0	4	0	0	PC Outlier
E5-106	A11	160	156	152	148	3	4	NA	ART081A11	POC1A	ART081	0.0967277	0.222339	0.00749081	1.06935	1.77963e+08	2.10027e+08	1.86383e+08	1.80187e+08	-0.00298773	0.219518	0.0618681	-0.000166303	1	15	5	2	New
E11-20	A08	64	60	56	52	3	1	NA	ART198A08	empty	ART198	0.0881351	0.222788	0.00751831	1.063	1.97655e+08	2.01766e+08	2.04016e+08	2.36638e+08	0.143646	0.167977	0.182002	0.345365	0	0	0	0	PC Outlier
E2-119	G02	47	43	39	35	6	1	NA	ART036G02	SAMD3	ART036	0.0878368	0.22376	0.00758407	1.06278	2.18241e+08	2.15641e+08	2.39577e+08	2.38512e+08	0.322243	0.312154	0.456068	0.462017	15	14	10	24	PC Outlier
D9-103	H01	13	9	5	1	6	2	NA	ART159H01	SFMBT2	ART159	0.0852675	0.22376	0.00758842	1.06088	1.96111e+08	2.01863e+08	2.07643e+08	2.12514e+08	0.115595	0.161741	0.206705	0.234142	1	0	6	3	New
E7-91	B10	79	75	71	67	2	2	NA	ART121B10	FAM173A	ART121	0.0850661	0.22376	0.00757256	1.06074	1.621e+08	1.79513e+08	1.68419e+08	1.68044e+08	-0.154962	-0.00960879	-0.0948723	-0.105206	0	0	2	0	PC Outlier
E7-91	D01	13	9	5	1	3	1	NA	ART126D01	CTNNA3	ART126	0.0959276	0.224483	0.00763188	1.06875	2.2021e+08	2.57624e+08	2.24908e+08	2.24848e+08	0.287035	0.511573	0.322411	0.314904	7	5	12	21	New
E5-106	C01	189	185	181	177	4	2	NA	ART086C01	ZBTB43	ART086	0.0876746	0.224483	0.00764229	1.06266	1.58316e+08	1.73671e+08	1.6382e+08	1.71286e+08	-0.171755	-0.0547012	-0.124293	-0.0732472	0	3	0	1	PC Outlier
E7-91	B04	95	91	87	83	2	2	NA	ART121B04	PRNT	ART121	0.0848236	0.224483	0.00765039	1.06056	174714364	1.93296e+08	1.81578e+08	1.81152e+08	-0.0468454	0.0971154	0.0136632	0.00315593	2	2	5	5	New
D8-99	D02	45	41	37	33	3	2	A-specific	ART141D02	ZNF45	ART141	0.0873982	0.224885	0.0077391	1.06245	1.88919e+08	2.06863e+08	1.9358e+08	2.00736e+08	0.0596627	0.192879	0.0970295	0.151275	0	3	1	1	PC Outlier
E5-106	C09	109	105	101	97	1	2	NA	ART085C09	CUL1	ART085	0.0867866	0.224885	0.00770764	1.062	1.76188e+08	1.87242e+08	1.83115e+08	1.95543e+08	-0.0174481	0.0538418	0.036349	0.117824	3	1	2	5	PC Outlier
E7-91	G08	63	59	55	51	6	2	NA	ART123G08	BMP10	ART123	0.0860881	0.224885	0.00770548	1.06149	1.72569e+08	1.89784e+08	177925404	1.81919e+08	-0.0646687	0.0706626	-0.0156507	0.0092465	0	0	0	1	PC Outlier
E3-62	G08	142	138	134	130	4	2	NA	ART050G08	TSNAX	ART050	0.0855598	0.224885	0.00773584	1.0611	1.4736e+08	1.59853e+08	1.54428e+08	1.55179e+08	-0.239207	-0.125162	-0.17002	-0.165759	0	0	0	0	PC Outlier
E7-91	E06	176	172	168	164	6	2	NA	ART123E06	SLC35D3	ART123	0.0852218	0.224885	0.00773808	1.06085	1.5104e+08	1.68629e+08	1.55879e+08	1.56406e+08	-0.256916	-0.0998429	-0.206493	-0.208747	0	0	0	0	PC Outlier
E6-102	E07	174	170	166	162	2	1	NA	ART106E07	SNAP91	ART106	0.0844926	0.224885	0.00767942	1.06031	1.93931e+08	1.96003e+08	2.1967e+08	2.0231e+08	0.129527	0.149738	0.301899	0.19042	0	1	9	3	New
D8-99	E03	126	122	118	114	5	2	NA	ART140E03	HSFX2	ART140	0.0853925	0.22496	0.00775418	1.06098	1.69809e+08	1.7541e+08	1.80629e+08	1.8347e+08	-0.0941974	-0.045064	-0.00286871	0.021518	2	0	3	1	PC Outlier
E2-119	D12	15	11	7	3	1	5	NA	ART022D12	SULF2	ART022	0.0856401	0.2253	0.00778312	1.06116	1.79384e+08	1.94881e+08	1.89077e+08	1.84859e+08	0.0393759	0.166117	0.114548	0.0943821	0	8	4	0	New
E7-91	C08	63	59	55	51	3	2	A-specific	ART123C08	KCNJ6	ART123	0.084352	0.2253	0.00779097	1.06021	1.54154e+08	1.71097e+08	1.60082e+08	1.59292e+08	-0.227473	-0.0788782	-0.168112	-0.182373	0	0	0	0	PC Outlier
E5-106	F07	30	26	22	18	6	2	NA	ART087F07	ABTB1	ART087	0.0913273	0.225673	0.00787916	1.06535	1.52603e+08	1.62475e+08	1.55073e+08	1.74545e+08	-0.22478	-0.150841	-0.203456	-0.0460616	0	3	0	6	New
E5-106	C08	63	59	55	51	3	2	NA	ART087C08	SCARB2	ART087	0.0871703	0.225673	0.00786814	1.06228	1.40093e+08	1.52707e+08	1.44735e+08	1.52617e+08	-0.348182	-0.240296	-0.302993	-0.239746	0	1	0	0	PC Outlier
D8-99	H08	144	140	136	132	4	1	NA	ART143H08	CNOT2	ART143	0.0867206	0.225673	0.00787324	1.06195	2.07094e+08	2.31903e+08	2.24862e+08	2.02774e+08	0.192183	0.357724	0.313141	0.165845	4	20	11	7	New
E5-106	D07	175	171	167	163	1	2	NA	ART085D07	PIGO	ART085	0.0863591	0.225673	0.00784634	1.06169	1.38493e+08	1.49314e+08	1.45007e+08	1.50261e+08	-0.364751	-0.272706	-0.300282	-0.262186	0	0	3	0	PC Outlier
E5-106	E07	174	170	166	162	2	2	NA	ART085E07	ZNF556	ART085	0.0862741	0.225673	0.00782286	1.06162	1.62029e+08	1.72064e+08	1.72187e+08	1.75818e+08	-0.138312	-0.0681137	-0.0524286	-0.0355718	1	0	2	1	PC Outlier
E11-20	D01	191	187	183	179	4	2	NA	ART194D01	TMEM176A	ART194	0.0858639	0.225673	0.00784265	1.06132	1.39155e+08	1.56661e+08	1.47821e+08	1.46091e+08	-0.362645	-0.197061	-0.282833	-0.35045	2	8	3	5	New
D8-99	D11	47	43	39	35	4	2	NA	ART140D11	CCR10	ART140	0.0862933	0.226225	0.007911	1.06164	1.56641e+08	1.67369e+08	1.64751e+08	1.6579e+08	-0.210642	-0.112765	-0.13561	-0.12467	0	0	0	0	PC Outlier
E7-91	F06	32	28	24	20	5	2	NA	ART122F06	FUT3	ART122	0.0840567	0.226372	0.00792871	1.05999	1.61805e+08	1.7973e+08	1.67424e+08	1.67568e+08	-0.157584	-0.00786176	-0.103417	-0.109303	0	0	0	0	PC Outlier
E7-91	H03	128	124	120	116	1	2	NA	ART121H03	LOC641367	ART121	0.0845862	0.226464	0.00794455	1.06038	144167368	1.60863e+08	1.49324e+08	1.48642e+08	-0.324099	-0.167858	-0.268475	-0.282205	0	0	0	0	PC Outlier
E7-91	A07	173	169	165	161	2	5	A-specific	ART112A07	SH3BP4	ART112	0.0855324	0.227149	0.00798118	1.06108	1.7911e+08	1.82075e+08	2.02865e+08	1.85731e+08	-0.010999	0.0108362	0.173599	0.0391649	2	2	8	3	New
D8-99	G02	158	154	150	146	1	6	NA	ART127G02	GBP4	ART127	0.0902457	0.229088	0.0080748	1.06455	1.85194e+08	1.94922e+08	2.09821e+08	1.86243e+08	0.0309301	0.107102	0.213261	0.0431641	4	8	9	8	New
D8-99	E07	32	28	24	20	6	2	NA	ART141E07	CCDC3	ART141	0.0860948	0.229088	0.00806745	1.06149	1.42706e+08	1.51625e+08	1.49813e+08	1.52113e+08	-0.345062	-0.255288	-0.272737	-0.248878	0	0	0	0	PC Outlier
E5-106	F03	128	124	120	116	2	2	NA	ART085F03	GORASP2	ART085	0.0866956	0.22985	0.0081272	1.06194	1.41873e+08	1.54582e+08	1.46439e+08	1.54611e+08	-0.329965	-0.222686	-0.286107	-0.221016	0	1	0	0	PC Outlier
D8-99	B08	62	58	54	50	3	2	NA	ART141B08	GRHPR	ART141	0.0859043	0.22985	0.0081235	1.06135	1.58956e+08	1.6875e+08	1.67235e+08	1.6914e+08	-0.189482	-0.100904	-0.114021	-0.0958072	0	0	0	0	PC Outlier
D8-99	C08	63	59	55	51	3	2	NA	ART141C08	SGIP1	ART141	0.0854298	0.230561	0.00818908	1.061	1.50236e+08	1.60163e+08	1.57453e+08	1.59651e+08	-0.270876	-0.176257	-0.200976	-0.179105	1	1	0	0	PC Outlier
D8-99	G04	94	90	86	82	4	2	NA	ART140G04	SLC26A6	ART140	0.0853753	0.230561	0.00818472	1.06096	1.6315e+08	1.73868e+08	1.70974e+08	1.73429e+08	-0.151911	-0.0578022	-0.0821265	-0.05968	0	0	0	0	PC Outlier
E7-91	A07	32	28	24	20	3	2	NA	ART123A07	CASP5	ART123	0.0841124	0.230561	0.0081908	1.06004	1.61001e+08	1.78686e+08	1.65822e+08	1.6767e+08	-0.164772	-0.0162687	-0.117292	-0.108418	0	0	0	0	PC Outlier
E5-106	B11	47	43	39	35	2	2	NA	ART085B11	TKT	ART085	0.0861468	0.230801	0.00821217	1.06153	1.57586e+08	169557914	1.62729e+08	1.73632e+08	-0.178426	-0.0892809	-0.133932	-0.0536254	0	2	0	1	PC Outlier
D8-99	E05	62	58	54	50	2	3	NA	ART136E05	BTBD16	ART136	0.0854443	0.231224	0.00824007	1.06101	1.65807e+08	1.76994e+08	1.74188e+08	1.75554e+08	-0.128601	-0.0320978	-0.0552581	-0.042114	0	8	8	3	New
E3-62	G06	30	26	22	18	1	2	NA	ART049G06	DNAAF2	ART049	0.0843649	0.23155	0.00826457	1.06022	1.59242e+08	1.73249e+08	1.66078e+08	1.67592e+08	-0.12733	-0.00906109	-0.0650969	-0.0547378	0	1	0	0	PC Outlier
E5-106	D12	15	11	7	3	4	2	NA	ART086D12	LMBR1L	ART086	0.0862143	0.231697	0.00828267	1.06158	1.45605e+08	1.56829e+08	1.50978e+08	1.59628e+08	-0.292507	-0.201867	-0.242067	-0.174945	0	0	0	0	PC Outlier
E7-91	A03	80	76	72	68	3	2	NA	ART123A03	ASZ1	ART123	0.0844017	0.232362	0.00831938	1.06025	1.62528e+08	1.79952e+08	1.67191e+08	1.69971e+08	-0.151159	-0.0060831	-0.10543	-0.0887578	0	0	0	0	PC Outlier
E3-62	A06	29	25	21	17	2	2	NA	ART049A06	TAF1D	ART049	0.0847026	0.232789	0.00835841	1.06047	1.54829e+08	1.66464e+08	1.63365e+08	1.63096e+08	-0.167878	-0.0666943	-0.0888599	-0.0939733	0	0	1	0	PC Outlier
D8-99	A06	29	25	21	17	2	1	NA	ART142A06	ZMYND12	ART142	0.0843276	0.232789	0.00836056	1.06019	1.96594e+08	2.13881e+08	2.07327e+08	2.02978e+08	0.11711	0.241012	0.196005	0.167297	0	6	6	1	New
E7-91	G03	79	75	71	67	6	2	NA	ART123G03	OPRM1	ART123	0.0832283	0.233737	0.00840758	1.05939	1.54157e+08	1.71224e+08	1.59217e+08	1.59676e+08	-0.22744	-0.0778049	-0.175928	-0.178901	0	1	0	0	PC Outlier
E5-106	D11	47	43	39	35	1	2	NA	ART085D11	PAH	ART085	0.0860342	0.234171	0.00843621	1.06145	1.48461e+08	1.61714e+08	1.5305e+08	1.61813e+08	-0.264485	-0.157616	-0.222405	-0.155332	1	1	0	0	PC Outlier
D8-99	A07	173	169	165	161	5	2	NA	ART140A07	STYXL1	ART140	0.0840206	0.234439	0.00845893	1.05997	1.70392e+08	1.83115e+08	1.7864e+08	1.79035e+08	-0.0892477	0.0169511	-0.0188458	-0.0137864	0	1	1	0	PC Outlier
E11-20	D10	79	75	71	67	4	4	NA	ART188D10	SLC5A2	ART188	0.0853653	0.234816	0.00848557	1.06096	1.7224e+08	1.76652e+08	1.78517e+08	2.03224e+08	-0.0549173	-0.0237921	-0.010618	0.125754	0	0	0	0	PC Outlier
E7-91	G02	158	154	150	146	4	2	NA	ART122G02	GP6	ART122	0.0848596	0.23629	0.00859137	1.06058	1.81771e+08	1.95719e+08	195346874	1.87289e+08	0.0102823	0.115092	0.119115	0.0512188	0	0	3	0	PC Outlier
E7-91	H10	80	76	72	68	4	2	NA	ART122H10	CHST6	ART122	0.0833778	0.23629	0.00858169	1.0595	1.64521e+08	1.81883e+08	1.70002e+08	1.71182e+08	-0.133568	0.0093171	-0.0813712	-0.0785153	0	0	0	0	PC Outlier
E7-91	B08	62	58	54	50	3	2	NA	ART123B08	PPP1R36	ART123	0.0828091	0.23629	0.00856657	1.05908	1.66339e+08	1.86056e+08	1.72973e+08	1.6978e+08	-0.117713	0.0420423	-0.0563738	-0.09038	0	2	3	0	New
E2-119	H05	141	137	133	129	6	4	NA	ART027H05	FGF12	ART027	0.0783922	0.23629	0.00855993	1.05584	1.72055e+08	1.74667e+08	1.89428e+08	1.78936e+08	-0.0208058	0.00813611	0.117223	0.0474002	1	3	4	3	New
E2-119	A04	112	108	104	100	3	1	NA	ART036A04	IER2	ART036	0.0787358	0.236328	0.00860589	1.05609	1.87954e+08	1.91279e+08	2.0653e+08	1.95506e+08	0.106698	0.139201	0.241931	0.175169	1	3	8	1	New
E7-91	A08	64	60	56	52	3	2	NA	ART123A08	ZBTB42	ART123	0.0968562	0.236625	0.00864302	1.06944	1.64224e+08	1.94306e+08	1.6647e+08	1.67378e+08	-0.136175	0.104638	-0.111663	-0.110933	5	3	4	6	PC Outlier
E7-91	F11	48	44	40	36	5	6	NA	ART110F11	CKAP2	ART110	0.0841505	0.236625	0.00863107	1.06006	2.04245e+08	2.23325e+08	2.1555e+08	2.1072e+08	0.17846	0.305452	0.2611	0.221279	0	9	12	10	New
E7-91	F08	144	140	136	132	5	2	NA	ART122F08	KCNK9	ART122	0.0832605	0.236843	0.00866414	1.05941	1.57094e+08	1.73743e+08	1.62233e+08	1.63443e+08	-0.200211	-0.0567358	-0.148853	-0.145263	0	0	0	0	PC Outlier
D4-117	E02	158	154	150	146	5	4	NA	ART062E02	ECH1	ART062	0.0934036	0.237274	0.00869312	1.06688	1.65914e+08	1.90019e+08	1.658e+08	1.77667e+08	-0.0732396	0.118969	-0.0797392	0.0212621	0	6	0	3	New
E1-129	H05	64	60	56	52	1	2	NA	ART013H05	MORN5	ART013	0.0801299	0.239773	0.00879801	1.05711	155536776	158425587	170476578	164647494	-0.161769	-0.126196	-0.0377637	-0.0809572	0	0	1	1	PC Outlier
E5-106	B06	31	27	23	19	2	2	NA	ART085B06	DDOST	ART085	0.0852247	0.24059	0.00888149	1.06085	1.40387e+08	1.51682e+08	1.44588e+08	1.54149e+08	-0.345155	-0.250008	-0.304453	-0.225329	0	0	0	0	PC Outlier
D9-103	B02	46	42	38	34	3	2	NA	ART159B02	KCNH2	ART159	0.0846952	0.24059	0.00886631	1.06046	1.85416e+08	1.96051e+08	1.95685e+08	1.95998e+08	0.0346867	0.11959	0.121135	0.11742	0	0	0	0	PC Outlier
D8-99	H04	109	105	101	97	6	2	NA	ART141H04	HOXC6	ART141	0.0836786	0.24059	0.00887057	1.05972	1.85967e+08	2.02662e+08	1.92638e+08	1.94882e+08	0.0369387	0.163283	0.0899901	0.108579	0	2	1	1	PC Outlier
E5-106	A04	93	89	85	81	5	1	NA	ART089A04	OSBPL6	ART089	0.0819663	0.24059	0.00885749	1.05846	1.95117e+08	2.18536e+08	2.04698e+08	2.01526e+08	0.129772	0.276812	0.197093	0.161311	1	10	5	7	New
D8-99	F04	96	92	88	84	5	2	NA	ART140F04	UHRF2	ART140	0.08399	0.240632	0.00894993	1.05995	1.46861e+08	1.55287e+08	1.52636e+08	1.58194e+08	-0.303655	-0.220859	-0.245806	-0.192331	2	4	3	7	New
E11-20	D08	143	139	135	131	4	2	NA	ART194D08	GPR87	ART194	0.0839272	0.240632	0.00893198	1.0599	1.39357e+08	1.56087e+08	1.48307e+08	1.46193e+08	-0.360554	-0.202352	-0.27809	-0.349438	0	2	0	0	PC Outlier
E11-20	B09	111	107	103	99	2	2	NA	ART193B09	EMR1	ART193	0.0832201	0.240632	0.00894121	1.05938	1.51322e+08	1.60043e+08	1.59784e+08	1.69186e+08	-0.241722	-0.166244	-0.170558	-0.138703	0	1	0	0	PC Outlier
E3-62	D08	143	139	135	131	4	1	NA	ART053D08	HEY1	ART053	0.0829165	0.240632	0.00892262	1.05916	1.91353e+08	2.06649e+08	2.00458e+08	2.01373e+08	0.137684	0.245275	0.206349	0.210176	1	6	7	4	New
E1-129	G11	46	42	38	34	1	2	NA	ART013G11	ZNF254	ART013	0.0805951	0.240632	0.00894603	1.05745	165163356	167379597	178582149	178306236	-0.0751309	-0.0468775	0.0292507	0.0340194	0	0	0	1	PC Outlier
E5-106	G08	142	138	134	130	1	2	NA	ART085G08	TNFRSF1A	ART085	0.0844235	0.241324	0.00898908	1.06026	1.63552e+08	1.77355e+08	1.69625e+08	1.77393e+08	-0.124818	-0.0244218	-0.0740518	-0.0227094	0	1	1	0	PC Outlier
E11-20	B05	63	59	55	51	5	4	NA	ART188B05	NMUR2	ART188	0.0858504	0.241772	0.00909671	1.06131	1.74085e+08	1.771e+08	1.77989e+08	2.10126e+08	-0.0395494	-0.0201436	-0.0148885	0.173935	0	0	0	1	PC Outlier
E5-106	C11	159	155	151	147	3	2	NA	ART087C11	RHCG	ART087	0.0843965	0.241772	0.00903555	1.06024	1.44466e+08	1.55771e+08	1.49949e+08	1.57451e+08	-0.303839	-0.211635	-0.251936	-0.194756	0	0	1	0	PC Outlier
D9-103	G10	78	74	70	66	4	2	NA	ART158G10	MAGEL2	ART158	0.0840079	0.241772	0.00909587	1.05996	1.82823e+08	1.93691e+08	1.93032e+08	1.92517e+08	0.0143673	0.10212	0.101437	0.0915686	0	0	0	0	PC Outlier
D9-103	H11	157	153	149	145	6	2	NA	ART159H11	MYO7A	ART159	0.0837986	0.241772	0.00908892	1.0598	1.868e+08	1.98004e+08	1.96582e+08	1.97171e+08	0.0454185	0.133893	0.127732	0.126026	1	1	1	1	PC Outlier
E5-106	H05	64	60	56	52	4	2	NA	ART086H05	CYP20A1	ART086	0.0832981	0.241772	0.00904452	1.05944	1.41827e+08	1.51441e+08	1.49271e+08	153582769	-0.330436	-0.252305	-0.258467	-0.230642	0	0	3	0	PC Outlier
E7-91	B10	79	75	71	67	5	2	NA	ART122B10	UBE3D	ART122	0.0817831	0.241772	0.00910512	1.05833	1.68297e+08	1.85596e+08	1.75367e+08	1.73505e+08	-0.100832	0.0384718	-0.0365451	-0.0590729	0	0	1	0	PC Outlier
E11-20	D04	95	91	87	83	1	6	NA	ART181D04	NDNF	ART181	0.0809719	0.241772	0.0091133	1.05773	1.96677e+08	2.00358e+08	2.0602e+08	2.29057e+08	0.136486	0.157877	0.196106	0.29839	0	4	3	0	New
E1-129	A04	112	108	104	100	3	2	NA	ART015A04	ZNF624	ART015	0.0800845	0.241772	0.00909265	1.05708	140504427	141637032	150995592	153261765	-0.308409	-0.287803	-0.212831	-0.18434	0	0	2	1	PC Outlier
E7-91	B06	31	27	23	19	2	6	NA	ART109B06	MTMR14	ART109	0.116198	0.242081	0.00915186	1.08387	2.07027e+08	2.58812e+08	2.03301e+08	2.146e+08	0.197974	0.518212	0.176698	0.247606	8	11	4	5	PC Outlier
E7-91	D11	47	43	39	35	4	2	NA	ART122D11	SCARA5	ART122	0.0817254	0.242081	0.0091503	1.05828	1.62612e+08	1.80047e+08	1.68892e+08	1.67499e+08	-0.150408	-0.00532354	-0.0908264	-0.109896	0	0	0	0	PC Outlier
E7-91	G09	95	91	87	83	6	2	NA	ART123G09	ARHGAP8	ART123	0.0830241	0.24277	0.00919141	1.05924	1.73139e+08	1.90001e+08	1.78322e+08	1.81946e+08	-0.0599106	0.0723133	-0.0124396	0.00946663	0	0	0	1	PC Outlier
E7-91	G11	46	42	38	34	1	2	A-specific	ART121G11	FAM125A	ART121	0.0817423	0.244362	0.00926527	1.0583	1.79779e+08	1.97769e+08	1.87661e+08	1.85456e+08	-0.00562155	0.130123	0.0612072	0.0370326	1	3	3	3	New
E7-91	G02	158	154	150	146	1	2	NA	ART121G02	SGK2	ART121	0.0835374	0.244517	0.00929328	1.05961	1.82088e+08	2.0608e+08	1.87698e+08	1.85578e+08	0.0127892	0.189507	0.0614906	0.0379819	0	3	0	1	PC Outlier
E5-106	F06	174	170	166	162	6	2	NA	ART087F06	VTN	ART087	0.0834672	0.244517	0.00931193	1.05956	1.56658e+08	1.68856e+08	1.63327e+08	1.69717e+08	-0.186945	-0.095264	-0.128645	-0.0865259	0	3	1	0	PC Outlier
D8-99	G11	46	42	38	34	4	2	NA	ART140G11	NEDD4	ART140	0.0828063	0.244517	0.00929958	1.05908	1.68832e+08	1.80208e+08	1.76987e+08	1.78172e+08	-0.102519	-0.00613441	-0.0322531	-0.0207509	0	0	0	0	PC Outlier
E7-91	A11	160	156	152	148	3	2	NA	ART123A11	SLC10A5	ART123	0.0820308	0.244582	0.00932799	1.05851	1.49753e+08	1.66903e+08	1.54e+08	1.54867e+08	-0.26926	-0.114683	-0.223993	-0.223013	0	0	0	0	PC Outlier
E11-20	E03	80	76	72	68	6	1	NA	ART198E03	empty	ART198	0.0836998	0.245858	0.00939031	1.05973	1.93736e+08	1.97211e+08	2.00881e+08	2.29418e+08	0.114753	0.135039	0.159659	0.300661	0	0	0	0	PC Outlier
E5-106	E04	94	90	86	82	5	2	NA	ART086E04	BTNL3	ART086	0.0841517	0.246277	0.00944089	1.06006	1.56322e+08	1.68497e+08	1.61449e+08	1.71196e+08	-0.190043	-0.0983362	-0.145329	-0.0740096	0	0	0	1	PC Outlier
E3-62	E06	30	26	22	18	5	2	NA	ART050E06	C10orf81	ART050	0.0822385	0.246277	0.00946108	1.05866	1.61036e+08	1.72864e+08	1.68618e+08	1.70332e+08	-0.111172	-0.0122645	-0.0431961	-0.0313408	0	0	0	3	PC Outlier
E3-62	B04	110	106	102	98	3	2	NA	ART051B04	TMC4	ART051	0.0820024	0.246277	0.0094542	1.05849	1.4375e+08	1.55704e+08	1.5114e+08	1.49994e+08	-0.274988	-0.163101	-0.201066	-0.214789	0	0	0	0	PC Outlier
E7-91	D04	95	91	87	83	4	2	NA	ART122D04	ATP6V0D2	ART122	0.0809707	0.246277	0.0094457	1.05773	1.56926e+08	1.73857e+08	1.6298e+08	1.61294e+08	-0.201763	-0.0557915	-0.14223	-0.164354	0	0	0	0	PC Outlier
D9-103	E10	78	74	70	66	5	2	NA	ART158E10	SOCS7	ART158	0.0828714	0.248875	0.00958723	1.05912	1.87778e+08	2.09872e+08	1.96688e+08	1.88492e+08	0.0529494	0.217872	0.128509	0.0610813	5	5	4	0	PC Outlier
E7-91	G10	127	123	119	115	6	2	NA	ART123G10	TSPYL1	ART123	0.0815667	0.248875	0.00958857	1.05817	1.57336e+08	1.74453e+08	1.61318e+08	1.6388e+08	-0.197993	-0.0508591	-0.157017	-0.141403	0	0	0	0	PC Outlier
E3-62	B01	14	10	6	2	3	2	NAsd+	ART051B01	EGFL8	ART051	0.0814259	0.248907	0.00960365	1.05806	1.5314e+08	1.65144e+08	1.60666e+08	1.60651e+08	-0.183705	-0.0781798	-0.112894	-0.115765	0	0	0	0	PC Outlier
E6-102	B06	174	170	166	162	3	1	NA	ART108B06	PDE1C	ART108	0.12031	0.249814	0.00966643	1.08697	1.91139e+08	2.4219e+08	1.93973e+08	1.91252e+08	0.108605	0.455005	0.122414	0.109328	0	1	1	0	PC Outlier
E11-20	G08	142	138	134	130	1	2	NA	ART193G08	PCDH20	ART193	0.0872146	0.249814	0.00965673	1.06232	1.60065e+08	1.67625e+08	1.97787e+08	1.55737e+08	-0.160682	-0.0994649	0.137268	-0.258206	1	6	13	4	New
E7-91	B06	31	27	23	19	5	1	NA	ART125B06	CCDC65	ART125	0.0978877	0.250184	0.00973639	1.07021	2.15377e+08	2.56464e+08	2.0944e+08	2.27852e+08	0.255022	0.505065	0.219615	0.334048	11	23	8	14	New
D8-99	A02	48	44	40	36	3	2	NA	ART141A02	ZNF528	ART141	0.0839174	0.250184	0.00970667	1.05989	1.60891e+08	1.71701e+08	1.64482e+08	1.74541e+08	-0.172023	-0.075894	-0.137967	-0.0504564	2	9	1	8	New
D8-99	E03	80	76	72	68	6	2	NA	ART141E03	ZNHIT6	ART141	0.082454	0.250184	0.009727	1.05882	1.37864e+08	1.45899e+08	1.44797e+08	1.46358e+08	-0.39486	-0.310827	-0.321868	-0.304523	0	0	0	0	PC Outlier
E7-91	F04	96	92	88	84	2	2	NA	ART121F04	CCL14-CCL15	ART121	0.0809156	0.250184	0.00972744	1.05769	1.61866e+08	1.78932e+08	1.67439e+08	1.67392e+08	-0.157045	-0.0142835	-0.103289	-0.110814	0	0	0	0	PC Outlier
E5-106	F05	142	138	134	130	6	2	NA	ART087F05	TRMT61B	ART087	0.0839491	0.250305	0.00975499	1.05992	1.6794e+08	1.78507e+08	1.71898e+08	1.88109e+08	-0.0866229	-0.015079	-0.0548512	0.0619087	2	1	0	4	PC Outlier
E7-91	H09	112	108	104	100	4	2	NA	ART122H09	UTS2R	ART122	0.0809268	0.250339	0.00978689	1.0577	1.57337e+08	1.74002e+08	1.62171e+08	1.63224e+08	-0.19799	-0.0545877	-0.149404	-0.147197	0	0	0	0	PC Outlier
E7-91	F07	176	172	168	164	2	2	NA	ART121F07	SSR2	ART121	0.0807551	0.250339	0.00979807	1.05757	1.58841e+08	1.75549e+08	1.64154e+08	1.64401e+08	-0.184263	-0.0418222	-0.131872	-0.13683	0	0	0	0	PC Outlier
E7-91	A05	144	140	136	132	3	2	NA	ART123A05	KIR3DL3	ART123	0.080724	0.250339	0.00977565	1.05755	1.56908e+08	1.74026e+08	1.62274e+08	1.61701e+08	-0.201924	-0.0543914	-0.148492	-0.160718	0	0	0	2	PC Outlier
E7-91	D05	63	59	55	51	1	2	NA	ART121D05	TNFSF4	ART121	0.0806499	0.250617	0.00982291	1.05749	1.76097e+08	1.95495e+08	1.8111e+08	1.82286e+08	-0.03547	0.113436	0.00994458	0.0121592	1	4	2	1	New
E7-91	F11	158	154	150	146	6	1	NA	ART126F11	SRP68	ART126	0.0821768	0.250747	0.00984193	1.05861	2.04441e+08	2.03849e+08	2.22446e+08	2.2342e+08	0.179842	0.17381	0.306533	0.305712	4	2	7	15	New
D8-99	D01	13	9	5	1	3	2	NA	ART141D01	PHOX2A	ART141	0.0821999	0.251193	0.00987339	1.05863	1.72329e+08	1.82108e+08	1.81962e+08	1.82141e+08	-0.0729432	0.00900111	0.00773852	0.0110305	0	0	0	0	PC Outlier
E3-62	E03	126	122	118	114	5	2	NA	ART050E03	ELMOD1	ART050	0.0809318	0.251513	0.00989995	1.0577	1.55086e+08	1.6738e+08	1.6265e+08	1.62451e+08	-0.165483	-0.0587813	-0.0951826	-0.09969	0	0	0	0	PC Outlier
E5-106	C04	111	107	103	99	3	2	NA	ART087C04	ABI2	ART087	0.0829342	0.251887	0.00992868	1.05917	1.39899e+08	1.50222e+08	1.4443e+08	1.53464e+08	-0.350183	-0.263961	-0.306032	-0.231755	0	0	0	0	PC Outlier
E1-129	E06	30	26	22	18	2	2	NA	ART013E06	PPIAL4G	ART013	0.0808325	0.253385	0.0100018	1.05763	157443237	163568016	167004738	169092855	-0.144193	-0.0801106	-0.0674482	-0.0425221	0	2	0	1	PC Outlier
E7-91	G05	62	58	54	50	4	2	NA	ART122G05	OR2B2	ART122	0.0811852	0.254377	0.0100551	1.05789	1.78491e+08	1.92801e+08	1.88751e+08	1.84888e+08	-0.0159894	0.0934198	0.0695635	0.0326039	0	0	3	0	PC Outlier
E5-106	C10	77	73	69	65	4	1	NA	ART089C10	DCAF4	ART089	0.149153	0.25573	0.0101271	1.10892	1.90764e+08	1.89288e+08	1.88526e+08	2.71493e+08	0.0972246	0.0695204	0.0783561	0.591257	0	1	0	4	PC Outlier
E11-20	H10	80	76	72	68	1	2	NA	ART193H10	SLC35E2	ART193	0.0794022	0.25573	0.010137	1.05658	1.39713e+08	1.44905e+08	1.46261e+08	1.594e+08	-0.35687	-0.309601	-0.298136	-0.224666	0	0	0	0	PC Outlier
E5-106	C02	157	153	149	145	4	2	NA	ART086C02	VIM	ART086	0.0814861	0.255933	0.0101736	1.05811	1.78902e+08	1.9195e+08	1.91878e+08	1.88489e+08	0.00460621	0.0896727	0.103784	0.0648199	4	4	3	0	PC Outlier
E11-20	G04	94	90	86	82	1	5	NA	ART184G04	MCHR1	ART184	0.0801793	0.255933	0.0101724	1.05715	1.93095e+08	2.03282e+08	2.03683e+08	2.15746e+08	0.109968	0.178778	0.179647	0.212018	0	1	3	0	PC Outlier
D8-99	H04	96	92	88	84	4	2	NA	ART140H04	HNF1B	ART140	0.0811407	0.256067	0.0101931	1.05785	1.4844e+08	1.56369e+08	1.58848e+08	1.54957e+08	-0.288226	-0.210839	-0.188257	-0.222161	7	5	6	5	PC Outlier
E5-106	D04	109	105	101	97	3	2	NA	ART087D04	GPKOW	ART087	0.0823107	0.256999	0.0102612	1.05871	1.58723e+08	1.71157e+08	1.63945e+08	1.7307e+08	-0.168052	-0.0757349	-0.12319	-0.0582989	0	0	0	0	PC Outlier
D8-99	C04	93	89	85	81	4	2	NA	ART140C04	LRRC23	ART140	0.0811396	0.256999	0.0102855	1.05785	1.74502e+08	1.8404e+08	1.83603e+08	1.85053e+08	-0.0548641	0.0242266	0.0206883	0.0339116	0	0	1	0	PC Outlier
E3-62	D05	141	137	133	129	3	2	NA	ART051D05	ZNF346	ART051	0.0805297	0.256999	0.0102874	1.05741	1.7042e+08	1.83145e+08	1.79192e+08	1.78665e+08	-0.0294626	0.0710843	0.0445481	0.037569	0	0	0	0	PC Outlier
E7-91	H08	144	140	136	132	1	2	NA	ART121H08	TMEM179B	ART121	0.0798883	0.256999	0.01028	1.05694	1.58718e+08	1.75628e+08	1.63513e+08	1.64293e+08	-0.185377	-0.0411688	-0.137521	-0.137775	0	0	0	0	PC Outlier
E3-62	B08	62	58	54	50	3	2	NA	ART051B08	C3orf49	ART051	0.0800649	0.257042	0.0103319	1.05707	1.48297e+08	1.60139e+08	1.54965e+08	1.5554e+08	-0.230068	-0.122582	-0.165016	-0.162409	0	0	0	0	PC Outlier
E3-62	F03	78	74	70	66	6	2	NA	ART051F03	SULT1A3	ART051	0.079984	0.257042	0.0103195	1.05701	1.45627e+08	1.57372e+08	1.52285e+08	1.52493e+08	-0.256272	-0.147731	-0.190185	-0.190949	0	0	0	0	PC Outlier
E2-119	E10	128	124	120	116	6	1	NA	ART036E10	SOHLH2	ART036	0.0780866	0.257042	0.01032	1.05562	1.85749e+08	1.88572e+08	1.98469e+08	1.98923e+08	0.0896788	0.118642	0.184491	0.200163	0	1	3	1	PC Outlier
E3-62	E07	32	28	24	20	6	4	NA	ART045E07	PRG3	ART045	0.103263	0.257324	0.0103576	1.0742	1.76921e+08	1.81805e+08	1.75149e+08	2.15999e+08	0.0245519	0.0604883	0.0116244	0.311333	2	7	0	14	New
E7-91	E08	64	60	56	52	6	2	NA	ART123E08	FECH	ART123	0.0825595	0.257855	0.010422	1.05889	1.63663e+08	1.85765e+08	1.6753e+08	1.67146e+08	-0.141114	0.039787	-0.102508	-0.112942	0	3	2	0	New
D8-99	D02	45	41	37	33	3	4	NA	ART135D02	ZNF550	ART135	0.0815274	0.257855	0.0104138	1.05814	1.75495e+08	1.78206e+08	1.99975e+08	1.78624e+08	-0.0466728	-0.0222533	0.143918	-0.0171005	3	4	9	4	New
E1-129	G06	30	26	22	18	1	2	NA	ART013G06	AVP	ART013	0.0746305	0.257855	0.0104088	1.05309	164512656	166248513	181236213	172653192	-0.080826	-0.0566598	0.050534	-0.0124608	0	0	3	0	PC Outlier
D8-99	A06	29	25	21	17	2	3	NA	ART136A06	ARID5A	ART136	0.0938777	0.257954	0.0104547	1.06723	1.47191e+08	1.46141e+08	1.7245e+08	1.52899e+08	-0.300412	-0.308438	-0.0697217	-0.241443	0	1	7	2	New
D8-99	B07	175	171	167	163	5	2	NA	ART140B07	RETSAT	ART140	0.0805518	0.257954	0.0104418	1.05742	1.51954e+08	1.61955e+08	1.58825e+08	1.60318e+08	-0.254472	-0.160207	-0.188465	-0.173089	0	0	0	0	PC Outlier
D8-99	C05	143	139	135	131	3	3	NA	ART138C05	DES	ART138	0.0885421	0.25829	0.010502	1.0633	1.69844e+08	1.86333e+08	1.67834e+08	1.8722e+08	-0.0938964	0.0420898	-0.108865	0.0507124	3	10	2	5	New
E5-106	G08	63	59	55	51	6	2	NA	ART087G08	GTF2A1L	ART087	0.0822688	0.25829	0.0105113	1.05868	1.57235e+08	1.69305e+08	1.61892e+08	1.7223e+08	-0.181645	-0.0914309	-0.141374	-0.0653242	0	1	0	1	PC Outlier
E5-106	C07	173	169	165	161	4	2	NA	ART086C07	FOXN3	ART086	0.0815169	0.25829	0.0105017	1.05813	1.73787e+08	1.91153e+08	1.78987e+08	1.86006e+08	-0.037247	0.0836705	0.003451	0.0456882	0	4	1	4	New
E1-129	F02	160	156	152	148	2	2	NA	ART013F02	UGGT2	ART013	0.0767372	0.258515	0.0105349	1.05463	141297903	142523100	150216876	154626921	-0.300285	-0.278805	-0.22029	-0.171546	0	0	0	2	PC Outlier
E5-106	F05	64	60	56	52	2	1	NA	ART088F05	IFIT2	ART088	0.0795584	0.259708	0.0105979	1.05669	2.02574e+08	2.19801e+08	2.12858e+08	2.14556e+08	0.183883	0.285138	0.253488	0.251697	0	10	8	7	New
E7-91	E03	80	76	72	68	6	2	NA	ART123E03	SEC14L3	ART123	0.0799813	0.260085	0.0106278	1.057	1.46429e+08	1.61602e+08	1.50308e+08	1.52554e+08	-0.301641	-0.161248	-0.259005	-0.244727	2	0	1	2	PC Outlier
E5-106	G11	46	42	38	34	1	2	NA	ART085G11	CYP20A1	ART085	0.0814988	0.260157	0.0106585	1.05812	1.59237e+08	1.71257e+08	1.64586e+08	1.73681e+08	-0.163389	-0.0748938	-0.117562	-0.0532139	0	0	1	0	PC Outlier
E7-91	G03	126	122	118	114	1	2	NA	ART121G03	LOC375010	ART121	0.0793055	0.260157	0.0106597	1.05651	1.65459e+08	1.7965e+08	1.72434e+08	1.72337e+08	-0.12537	-0.00850102	-0.0608808	-0.0688105	0	0	0	0	PC Outlier
E3-62	B05	63	59	55	51	2	6	NA	ART037B05	KLHL20	ART037	0.0865947	0.260295	0.0109258	1.06186	1.88784e+08	1.86682e+08	1.99606e+08	2.16618e+08	0.118185	0.0986811	0.200197	0.31546	4	4	9	13	New
D4-117	F07	176	172	168	164	2	3	NA	ART064F07	RFC5	ART064	0.0828361	0.260295	0.0108413	1.0591	1.72433e+08	193006069	1.86593e+08	1.70683e+08	-0.0176374	0.141473	0.0907158	-0.0365925	2	11	9	2	New
E5-106	G08	142	138	134	130	4	2	NA	ART086G08	SMAD1	ART086	0.0811489	0.260295	0.0108145	1.05786	1.48156e+08	1.58958e+08	1.53192e+08	1.61804e+08	-0.267444	-0.182414	-0.221061	-0.155411	0	0	0	0	PC Outlier
E7-91	E04	94	90	86	82	5	2	NA	ART122E04	GNAT1	ART122	0.0803743	0.260295	0.0107509	1.05729	1.72254e+08	1.88998e+08	1.77173e+08	1.80292e+08	-0.0673079	0.0646791	-0.0217655	-0.00371437	0	3	0	0	PC Outlier
E3-62	A11	45	41	37	33	2	2	NA	ART049A11	HAX1	ART049	0.080272	0.260295	0.0109215	1.05722	1.72336e+08	1.86642e+08	1.84074e+08	1.76395e+08	-0.013333	0.0983643	0.0833317	0.0191212	0	1	1	0	PC Outlier
E3-62	G09	110	106	102	98	1	2	NA	ART049G09	CDCA8	ART049	0.0801929	0.260295	0.010827	1.05716	1.62293e+08	1.73547e+08	1.69272e+08	1.72261e+08	-0.0999529	-0.00657634	-0.0376118	-0.0150919	0	0	0	4	PC Outlier
E11-20	F01	14	10	6	2	6	4	NA	ART189F01	SLC2A6	ART189	0.0801657	0.260295	0.0109157	1.05714	1.7256e+08	1.84956e+08	1.87546e+08	1.83787e+08	-0.0522457	0.0424781	0.0605649	-0.0192828	0	6	6	5	New
D8-99	H08	144	140	136	132	4	2	NA	ART140H08	ALDH7A1	ART140	0.0800465	0.260295	0.0107574	1.05705	1.37965e+08	1.44923e+08	1.45253e+08	1.46469e+08	-0.393802	-0.320506	-0.317334	-0.303425	0	0	0	0	PC Outlier
E5-106	D04	95	91	87	83	1	2	NA	ART085D04	ILK	ART085	0.0800403	0.260295	0.0109009	1.05705	1.51198e+08	1.61387e+08	1.57323e+08	1.64559e+08	-0.238128	-0.160534	-0.182676	-0.131053	0	0	3	0	PC Outlier
E11-20	G08	63	59	55	51	6	2	NA	ART195G08	empty	ART195	0.0800097	0.260295	0.0108007	1.05703	1.56795e+08	1.6713e+08	1.65707e+08	1.72637e+08	-0.19046	-0.103732	-0.118048	-0.109571	1	1	2	0	PC Outlier
D9-103	A11	160	156	152	148	3	2	NA	ART159A11	empty	ART159	0.0795926	0.260295	0.0107585	1.05672	1.55313e+08	1.63579e+08	1.67024e+08	1.60047e+08	-0.220899	-0.141652	-0.107344	-0.174924	3	1	3	1	PC Outlier
E7-91	F03	78	74	70	66	6	2	NA	ART123F03	C1orf141	ART123	0.0795485	0.260295	0.010818	1.05669	1.65421e+08	1.81357e+08	1.71347e+08	1.71768e+08	-0.1257	0.00513819	-0.0700051	-0.0735866	0	0	1	1	PC Outlier
E7-91	A10	128	124	120	116	3	2	NA	ART123A10	KCNJ14	ART123	0.0792493	0.260295	0.0108279	1.05647	1.64269e+08	1.81311e+08	1.69029e+08	1.70448e+08	-0.135782	0.00476935	-0.0896531	-0.0847144	0	0	0	0	PC Outlier
E1-129	B10	126	122	118	114	3	2	NA	ART015B10	KCNH7	ART015	0.0792034	0.260295	0.0108568	1.05643	174313926	185033862	184077486	183422907	0.00266327	0.0977881	0.072976	0.074836	0	5	3	3	New
E7-91	D06	31	27	23	19	1	2	NA	ART121D06	TMEM50B	ART121	0.0787893	0.260295	0.0108555	1.05613	1.65344e+08	1.8273e+08	1.71481e+08	1.69837e+08	-0.126373	0.0160228	-0.0688778	-0.0898958	0	0	0	0	PC Outlier
E7-91	H07	176	172	168	164	4	2	NA	ART122H07	WNT1	ART122	0.0787642	0.260295	0.0109008	1.05611	1.61364e+08	1.77613e+08	1.67264e+08	1.665e+08	-0.161523	-0.0249551	-0.104799	-0.118522	0	0	0	0	PC Outlier
E2-119	A06	176	172	168	164	3	5	NA	ART024A06	TAF12	ART024	0.0785522	0.260295	0.0108505	1.05596	1.76321e+08	1.76525e+08	1.86144e+08	1.93979e+08	0.0145282	0.0233942	0.0919924	0.163855	0	0	4	1	PC Outlier
E6-102	A06	29	25	21	17	5	3	NA	ART101A06	GAST	ART101	0.077584	0.260295	0.0106886	1.05525	1.61599e+08	1.67821e+08	1.8001e+08	1.64452e+08	-0.133604	-0.0742162	0.0146339	-0.108478	0	4	3	4	New
D9-103	D01	13	9	5	1	3	2	NA	ART159D01	IPO8	ART159	0.079704	0.260648	0.0109551	1.0568	1.76326e+08	1.85322e+08	1.857e+08	1.85967e+08	-0.0378372	0.0383971	0.0455737	0.0416296	0	0	0	0	PC Outlier
E5-106	C07	31	27	23	19	3	2	NA	ART087C07	empty	ART087	0.0812379	0.262124	0.0110436	1.05793	1.54782e+08	1.66833e+08	1.59486e+08	1.68882e+08	-0.204329	-0.112652	-0.162977	-0.093645	0	2	1	0	PC Outlier
E2-119	A08	64	60	56	52	3	2	NA	ART033A08	STAG3L4	ART033	0.0776979	0.262124	0.0110463	1.05533	1.35617e+08	1.39331e+08	1.4364e+08	1.44658e+08	-0.364138	-0.31796	-0.281962	-0.2594	0	0	1	1	PC Outlier
E3-62	D08	143	139	135	131	4	2	NA	ART050D08	DLX5	ART050	0.0789737	0.262168	0.0110627	1.05627	1.38457e+08	1.49357e+08	1.44244e+08	1.45482e+08	-0.329117	-0.223139	-0.268442	-0.258847	0	0	0	0	PC Outlier
D9-103	H07	29	25	21	17	6	2	NA	ART159H07	SLC16A9	ART159	0.0792373	0.262321	0.0110837	1.05646	1.72287e+08	1.80328e+08	1.82267e+08	1.81465e+08	-0.0712667	-0.00101939	0.0186566	0.00627459	0	0	1	0	PC Outlier
E3-62	E11	46	42	38	34	5	2	NA	ART050E11	ESD	ART050	0.0786668	0.262424	0.0111027	1.05604	1.44389e+08	1.55954e+08	1.51139e+08	1.50709e+08	-0.268595	-0.160782	-0.20108	-0.207922	0	0	0	0	PC Outlier
E7-91	E04	112	108	104	100	6	2	NA	ART123E04	EXOC3L2	ART123	0.0791619	0.262629	0.011126	1.0564	1.59723e+08	1.75941e+08	1.63961e+08	1.66428e+08	-0.176268	-0.0386003	-0.133566	-0.119151	1	1	0	2	PC Outlier
E7-91	D07	175	171	167	163	1	2	NA	ART121D07	PRAF2	ART121	0.0785755	0.262967	0.0111549	1.05597	1.53887e+08	1.7013e+08	1.58444e+08	1.59094e+08	-0.229968	-0.087057	-0.182953	-0.184166	0	0	0	0	PC Outlier
E11-20	F03	78	74	70	66	6	2	NA	ART195F03	WDR65	ART195	0.0795799	0.263245	0.0111813	1.05671	1.46968e+08	1.59142e+08	1.57153e+08	1.57293e+08	-0.283836	-0.174393	-0.194512	-0.243865	0	1	0	2	PC Outlier
E5-106	B04	95	91	87	83	5	2	NA	ART086B04	PNLIPRP3	ART086	0.0809928	0.263684	0.0112491	1.05775	1.46944e+08	1.57589e+08	1.51571e+08	1.60886e+08	-0.2793	-0.194891	-0.236409	-0.163622	0	0	0	0	PC Outlier
E3-62	A02	48	44	40	36	3	5	NA	ART042A02	KCTD4	ART042	0.0795555	0.263684	0.0112589	1.05669	1.70802e+08	1.81794e+08	1.7777e+08	1.82286e+08	-0.0262323	0.0603951	0.0330575	0.0665169	0	3	5	9	New
E11-20	A08	64	60	56	52	3	2	NA	ART195A08	empty	ART195	0.0788568	0.263684	0.0112705	1.05618	1.37612e+08	1.45326e+08	1.4469e+08	1.5335e+08	-0.378731	-0.305412	-0.313719	-0.280492	0	1	1	1	PC Outlier
E3-62	B05	142	138	134	130	3	2	NA	ART051B05	RWDD2A	ART051	0.0783891	0.263684	0.0112686	1.05584	1.60019e+08	1.72856e+08	1.67613e+08	1.66795e+08	-0.120315	-0.0123351	-0.0518246	-0.0616175	0	1	0	0	PC Outlier
E3-62	F10	126	122	118	114	6	2	NA	ART051F10	CCNG1	ART051	0.0783322	0.263684	0.0112733	1.0558	1.43295e+08	1.55197e+08	1.50198e+08	1.48854e+08	-0.279563	-0.167807	-0.210089	-0.225795	0	0	0	0	PC Outlier
D8-99	F03	128	124	120	116	5	2	NA	ART140F03	MKRN1	ART140	0.0788844	0.264647	0.0113796	1.0562	1.48216e+08	1.5726e+08	1.55263e+08	1.5619e+08	-0.290402	-0.202643	-0.221187	-0.210722	0	0	0	0	PC Outlier
E11-20	B11	47	43	39	35	5	2	NA	ART194B11	TMTC1	ART194	0.0785346	0.264647	0.0113836	1.05594	1.34557e+08	1.43863e+08	1.41993e+08	1.47468e+08	-0.411126	-0.320005	-0.340856	-0.336912	0	0	0	0	PC Outlier
E7-91	D08	143	139	135	131	4	2	NA	ART122D08	P2RY1	ART122	0.0782895	0.264647	0.0113774	1.05577	1.53605e+08	1.69869e+08	1.58383e+08	1.58428e+08	-0.232621	-0.0892681	-0.18351	-0.190215	0	0	0	0	PC Outlier
E7-91	B05	63	59	55	51	5	2	NA	ART122B05	OTC	ART122	0.0781996	0.264647	0.0113956	1.0557	1.73169e+08	1.91394e+08	1.78327e+08	1.78905e+08	-0.0596661	0.0828509	-0.0124002	-0.0148501	0	3	0	0	PC Outlier
E7-91	F05	64	60	56	52	5	2	NA	ART122F05	HTR5A	ART122	0.0781913	0.264647	0.0113488	1.05569	1.6281e+08	1.79685e+08	1.67738e+08	1.68364e+08	-0.148658	-0.00822323	-0.100717	-0.10246	0	0	0	0	PC Outlier
E7-91	B09	111	107	103	99	2	2	NA	ART121B09	VWC2L	ART121	0.0778901	0.264647	0.0114027	1.05547	1.66112e+08	1.83437e+08	1.72285e+08	1.70431e+08	-0.119689	0.021587	-0.0621236	-0.0848608	0	0	0	0	PC Outlier
E6-102	C08	141	137	133	129	1	2	NA	ART103C08	CDK16	ART103	0.0801908	0.266321	0.0115077	1.05716	1.82597e+08	1.82163e+08	1.94746e+08	2.03129e+08	0.0426432	0.0440952	0.128154	0.196252	0	0	4	8	New
E5-106	B03	127	123	119	115	2	2	NA	ART085B03	RRP1	ART085	0.0797916	0.266321	0.0115259	1.05687	1.49149e+08	1.59675e+08	1.54288e+08	1.6271e+08	-0.25781	-0.175924	-0.210774	-0.147358	0	0	0	0	PC Outlier
E5-106	A01	189	185	181	177	2	1	NA	ART088A01	CARD9	ART088	0.078419	0.266321	0.0115283	1.05586	1.94631e+08	2.06756e+08	2.05239e+08	2.09314e+08	0.126177	0.196873	0.200901	0.216014	3	2	2	5	PC Outlier
E3-62	G10	78	74	70	66	1	2	NA	ART049G10	GPM6A	ART049	0.0781006	0.266321	0.0115341	1.05563	1.55866e+08	1.68562e+08	1.62545e+08	1.629e+08	-0.158249	-0.0486267	-0.096114	-0.0957031	0	0	0	0	PC Outlier
E11-20	C03	79	75	71	67	3	4	NA	ART189C03	UBXN4	ART189	0.0842303	0.266726	0.0115664	1.06012	1.81472e+08	1.83065e+08	1.85005e+08	2.20792e+08	0.0204042	0.0276521	0.0408826	0.245369	0	0	0	0	PC Outlier
E3-62	D01	13	9	5	1	3	2	NA	ART051D01	KRT222	ART051	0.0781996	0.266753	0.0115973	1.0557	1.62778e+08	1.74694e+08	1.69659e+08	1.71564e+08	-0.095646	0.00292522	-0.034317	-0.0209475	0	0	0	0	PC Outlier
E7-91	D05	63	59	55	51	4	2	NA	ART122D05	SLC35D1	ART122	0.0778722	0.266753	0.0115882	1.05546	1.66307e+08	1.83289e+08	1.71248e+08	1.722e+08	-0.117995	0.0204287	-0.0708334	-0.0699647	0	0	0	0	PC Outlier
D8-99	B03	127	123	119	115	5	2	NA	ART140B03	C15orf43	ART140	0.0787756	0.267058	0.0116254	1.05612	1.57339e+08	1.67274e+08	1.6399e+08	1.66271e+08	-0.204229	-0.113579	-0.142295	-0.120485	0	0	0	1	PC Outlier
D8-99	D08	143	139	135	131	4	2	NA	ART140D08	LIN54	ART140	0.0785283	0.268405	0.0116989	1.05594	1.47914e+08	1.56464e+08	1.54607e+08	1.56573e+08	-0.293347	-0.209966	-0.227297	-0.207194	1	0	0	1	PC Outlier
D8-99	G08	142	138	134	130	4	2	NA	ART140G08	GIGYF2	ART140	0.0787016	0.268427	0.0117148	1.05607	1.58075e+08	1.67519e+08	1.6478e+08	1.67537e+08	-0.197495	-0.111472	-0.135359	-0.109549	0	0	0	0	PC Outlier
E6-102	G02	158	154	150	146	4	6	A-specific	ART092G02	KCNAB1	ART092	0.0785788	0.26879	0.0117755	1.05598	1.88411e+08	2.09054e+08	1.92325e+08	196241354	0.0878625	0.242737	0.110104	0.146482	1	5	3	3	New
E5-106	D04	95	91	87	83	4	2	NA	ART086D04	IQCC	ART086	0.0767425	0.26879	0.0117728	1.05463	1.43641e+08	1.50796e+08	1.49519e+08	1.57803e+08	-0.312099	-0.258461	-0.256073	-0.191535	0	0	2	2	New
E6-102	A01	189	185	181	177	5	2	NAc+	ART104A01	NUP62	ART104	0.0702173	0.26879	0.0117632	1.04987	1.9489e+08	2.36174e+08	2.03304e+08	1.78732e+08	0.136639	0.418715	0.190198	0.0116551	7	9	11	2	New
E5-106	E10	78	74	70	66	2	2	NA	ART085E10	TMPRSS6	ART085	0.079822	0.269193	0.0118081	1.05689	1.53418e+08	1.65049e+08	1.58114e+08	1.67184e+08	-0.217098	-0.128168	-0.17544	-0.108222	0	0	0	0	PC Outlier
E10-63	F06	174	170	166	162	6	6	NA	ART165F06	PIGQ	ART165	0.123983	0.269208	0.0118238	1.08974	1.95882e+08	2.50228e+08	1.94133e+08	1.95226e+08	0.118844	0.487414	0.112226	0.128842	0	46	0	0	PC Outlier
D8-99	F10	80	76	72	68	5	2	NA	ART140F10	CEBPB	ART140	0.0782072	0.269486	0.0118959	1.05571	1.51831e+08	1.60709e+08	1.5876e+08	1.60449e+08	-0.255644	-0.171348	-0.189055	-0.171908	1	0	0	0	PC Outlier
D9-103	C05	61	57	53	49	4	2	NA	ART158C05	KALRN	ART158	0.0781903	0.269486	0.0118687	1.05569	1.88029e+08	1.97362e+08	1.94409e+08	2.01631e+08	0.0548761	0.129208	0.111693	0.158298	0	0	0	2	PC Outlier
E7-91	E06	30	26	22	18	5	2	NA	ART122E06	EPHX3	ART122	0.0781704	0.269486	0.0118714	1.05568	1.80208e+08	1.94992e+08	1.90216e+08	1.85521e+08	-0.00218087	0.109718	0.0807166	0.0375343	0	0	1	0	PC Outlier
E7-91	C01	15	11	7	3	3	2	NA	ART123C01	WBP4	ART123	0.0773527	0.269486	0.0118911	1.05508	1.59132e+08	1.75793e+08	1.64761e+08	1.6331e+08	-0.181619	-0.0398142	-0.126552	-0.146432	0	0	0	0	PC Outlier
E2-119	E07	174	170	166	162	2	5	NA	ART022E07	GALNT3	ART022	0.110154	0.270707	0.0119648	1.07934	1.86564e+08	2.31144e+08	1.87426e+08	1.86126e+08	0.0959957	0.412316	0.1019	0.104233	1	12	1	1	PC Outlier
E5-106	G03	126	122	118	114	4	2	NA	ART086G03	MAP3K8	ART086	0.0774372	0.270775	0.0119847	1.05514	1.68595e+08	1.81967e+08	1.771e+08	1.78782e+08	-0.0809995	0.0126163	-0.011844	-0.0114589	1	5	2	0	New
E2-119	D06	31	27	23	19	4	5	NA	ART023D06	COPS7B	ART023	0.0757052	0.270775	0.0119979	1.05388	1.76413e+08	1.80166e+08	1.88802e+08	1.86568e+08	0.0152809	0.0528517	0.112453	0.107654	0	2	3	4	New
E2-119	G02	158	154	150	146	1	6	NA	ART019G02	BRD8	ART019	0.0939556	0.271148	0.0120295	1.06729	1.76307e+08	1.75702e+08	1.77866e+08	2.10543e+08	0.014409	0.0166534	0.0263682	0.282072	0	0	0	1	PC Outlier
E7-91	C02	47	43	39	35	3	2	NA	ART123C02	TRIML2	ART123	0.0772853	0.271157	0.012045	1.05503	1.72406e+08	1.89896e+08	1.7795e+08	1.77983e+08	-0.0660333	0.071516	-0.0154506	-0.0223094	0	0	0	0	PC Outlier
E5-106	F03	128	124	120	116	5	1	NA	ART089F03	ZNF79	ART089	0.0783605	0.271177	0.012061	1.05582	1.98875e+08	2.14651e+08	2.12907e+08	2.07322e+08	0.157296	0.250933	0.253819	0.202218	3	6	3	6	New
E7-91	C04	93	89	85	81	4	1	NA	ART125C04	FAM196A	ART125	0.0762866	0.271834	0.0121053	1.0543	2.28989e+08	2.20602e+08	2.46381e+08	2.5874e+08	0.343437	0.287749	0.453968	0.517454	11	5	23	12	Quartile Outlier
E5-106	D12	15	11	7	3	1	2	NA	ART085D12	TIMM50	ART085	0.0789675	0.273128	0.0121781	1.05626	1.59298e+08	1.73674e+08	1.64062e+08	1.71106e+08	-0.162835	-0.0546733	-0.122159	-0.0747697	0	1	0	0	PC Outlier
E6-102	F02	160	156	152	148	2	3	NA	ART100F02	RNF214	ART100	0.102839	0.273836	0.0122249	1.07388	163573071	1.64369e+08	2.02711e+08	1.62972e+08	-0.116085	-0.104198	0.185985	-0.121523	0	4	5	1	New
D8-99	C05	61	57	53	49	4	2	NA	ART140C05	KIF23	ART140	0.0773572	0.274705	0.0123144	1.05508	1.81178e+08	2.01826e+08	1.85164e+08	1.85805e+08	-0.000697184	0.157316	0.0329003	0.0397637	0	4	2	3	New
D8-99	E10	78	74	70	66	5	2	NA	ART140E10	FOLR2	ART140	0.077135	0.274705	0.0123388	1.05492	1.70959e+08	1.80474e+08	1.78956e+08	1.80546e+08	-0.0844536	-0.00400107	-0.0162961	-0.00165861	0	0	0	1	PC Outlier
D8-99	D08	61	57	53	49	3	2	NA	ART141D08	CLCN3	ART141	0.0770925	0.274705	0.0123424	1.05489	1.67015e+08	1.76348e+08	1.7612e+08	1.75031e+08	-0.118132	-0.0373669	-0.0393373	-0.0464149	0	0	0	0	PC Outlier
D9-103	A06	29	25	21	17	2	2	NA	ART157A06	KLHL5	ART157	0.0769392	0.274705	0.0123025	1.05478	1.71949e+08	1.80655e+08	1.80961e+08	1.80507e+08	-0.0741007	0.00159992	0.00828069	-0.00136518	0	0	0	0	PC Outlier
E7-91	H01	192	188	184	180	1	2	NA	ART121H01	C7orf26	ART121	0.076698	0.274705	0.0123553	1.0546	1.60927e+08	1.77615e+08	1.66148e+08	1.65546e+08	-0.165433	-0.0249386	-0.114453	-0.126814	0	0	0	0	PC Outlier
E2-119	C03	125	121	117	113	1	2	NA	ART031C03	SEC22B	ART031	0.0762955	0.274705	0.0122947	1.05431	1.61245e+08	1.73242e+08	1.81094e+08	1.54653e+08	-0.114423	-0.00368465	0.0523149	-0.163013	0	2	4	0	New
D8-99	D07	29	25	21	17	3	1	NA	ART144D07	TJP2	ART144	0.0807216	0.275098	0.0124189	1.05755	2.00282e+08	2.00545e+08	2.28846e+08	2.05818e+08	0.143929	0.148129	0.338476	0.187347	0	1	3	3	New
D4-117	D10	79	75	71	67	1	5	NA	ART058D10	IKBIP	ART058	0.0789887	0.275098	0.0124014	1.05628	1.76362e+08	1.89715e+08	1.8158e+08	1.89394e+08	0.0148657	0.116662	0.0514206	0.113481	0	3	5	4	New
E6-102	B05	142	138	134	130	3	1	NA	ART108B05	LCP1	ART108	0.0745574	0.275098	0.012411	1.05304	197383257	1.99559e+08	2.13302e+08	2.11348e+08	0.15498	0.17568	0.259459	0.253473	0	1	1	3	PC Outlier
D8-99	E09	110	106	102	98	2	2	NA	ART139E09	GPR155	ART139	0.0768382	0.275396	0.0124553	1.0547	1.69063e+08	1.78103e+08	1.77069e+08	1.78704e+08	-0.100546	-0.0230844	-0.0315846	-0.0164536	0	0	0	0	PC Outlier
E1-129	G03	79	75	71	67	6	2	NA	ART015G03	CCHCR1	ART015	0.0721074	0.275396	0.012463	1.05125	149890581	152891541	165192741	154970667	-0.215115	-0.177493	-0.0831869	-0.168343	1	3	3	3	New
E5-106	B05	63	59	55	51	5	2	NA	ART086B05	CYP39A1	ART086	0.0774397	0.275558	0.012541	1.05514	1.56957e+08	1.67397e+08	1.63001e+08	1.70372e+08	-0.1842	-0.107788	-0.131522	-0.0809713	0	0	1	0	PC Outlier
D4-117	E11	46	42	38	34	5	6	NA	ART056E11	NFATC2IP	ART056	0.0768023	0.275558	0.0125015	1.05468	2.00088e+08	2.00947e+08	2.24637e+08	2.10112e+08	0.196962	0.199639	0.35841	0.263244	3	7	10	7	New
E7-91	F08	144	140	136	132	2	2	NA	ART121F08	MACROD2	ART121	0.0765401	0.275558	0.012516	1.05449	1.62256e+08	1.78853e+08	1.67423e+08	1.67169e+08	-0.153569	-0.0149205	-0.103426	-0.112741	0	0	0	0	PC Outlier
E3-62	H09	93	89	85	81	6	2	NA	ART051H09	HLF	ART051	0.0763174	0.275558	0.0125302	1.05432	1.67965e+08	1.81982e+08	1.75372e+08	1.74365e+08	-0.0503895	0.0618922	0.0134678	0.00242363	0	2	0	3	New
E7-91	E11	160	156	152	148	6	2	NA	ART123E11	ENOSF1	ART123	0.076153	0.275558	0.0125469	1.0542	1.55478e+08	1.72613e+08	1.60325e+08	1.59017e+08	-0.215134	-0.0661565	-0.165921	-0.184865	0	0	0	0	PC Outlier
E3-62	G11	46	42	38	34	4	2	NA	ART050G11	AGPAT1	ART050	0.0761844	0.277576	0.0126542	1.05423	1.58278e+08	1.70333e+08	1.65227e+08	1.65405e+08	-0.136097	-0.0335476	-0.0725048	-0.0736844	0	0	0	0	PC Outlier
D9-103	A04	93	89	85	81	5	2	NA	ART158A04	PCNX	ART158	0.0755892	0.277648	0.012673	1.05379	1.80518e+08	1.87155e+08	1.89073e+08	1.92419e+08	-0.00393218	0.0525958	0.0715407	0.0908346	0	0	0	2	PC Outlier
E2-119	A06	29	25	21	17	2	3	NA	ART028A06	GM2A	ART028	0.0731351	0.277722	0.0126918	1.052	1.50802e+08	1.52309e+08	1.59372e+08	1.62437e+08	-0.211024	-0.189472	-0.132027	-0.0921676	0	0	0	0	PC Outlier
E5-106	C08	141	137	133	129	1	2	NA	ART085C08	empty	ART085	0.0768987	0.278957	0.0127637	1.05475	1.74212e+08	1.85494e+08	1.81438e+08	1.88661e+08	-0.0337244	0.0403109	0.0230734	0.0661384	0	0	2	1	PC Outlier
E5-106	A03	125	121	117	113	2	6	NA	ART073A03	KCMF1	ART073	0.0772545	0.279335	0.0128123	1.05501	2.0316e+08	2.20007e+08	2.1829e+08	2.09834e+08	0.188053	0.286489	0.289843	0.21959	6	10	9	7	New
E3-62	D04	95	91	87	83	4	2	NA	ART050D04	VPS37B	ART050	0.0760869	0.279335	0.0128276	1.05415	1.43285e+08	1.53767e+08	1.49386e+08	1.50319e+08	-0.279664	-0.181161	-0.217909	-0.211661	0	0	0	0	PC Outlier
E6-102	C01	15	11	7	3	3	5	NA	ART096C01	CREB3L1	ART096	0.0755219	0.279335	0.0128131	1.05374	1.85522e+08	1.84744e+08	2.05989e+08	1.96686e+08	0.0655694	0.0643955	0.209129	0.14975	0	0	3	3	New
E11-20	E01	16	12	8	4	6	5	NA	ART186E01	CRTAC1	ART186	0.0761845	0.279396	0.0128459	1.05423	1.80929e+08	1.99821e+08	1.87511e+08	1.94508e+08	0.0160867	0.154006	0.0602953	0.0625122	2	13	3	7	New
E11-20	C02	47	43	39	35	3	2	NA	ART195C02	TMCO3	ART195	0.0769176	0.2795	0.0128662	1.05476	1.54549e+08	1.62658e+08	1.6049e+08	1.74267e+08	-0.211275	-0.142864	-0.164195	-0.0960138	0	0	0	0	PC Outlier
D8-99	G03	79	75	71	67	6	2	NA	ART141G03	C9orf152	ART141	0.0764858	0.279603	0.0128916	1.05445	1.46978e+08	1.56003e+08	1.53288e+08	1.54741e+08	-0.302502	-0.214226	-0.239659	-0.224166	0	0	0	0	PC Outlier
D8-99	A03	80	76	72	68	3	1	NA	ART144A03	ELMO2	ART144	0.0725121	0.279603	0.0129021	1.05155	2.03245e+08	2.07243e+08	2.19795e+08	2.1304e+08	0.165116	0.195528	0.280261	0.237096	1	5	9	9	New
E11-20	G09	110	106	102	98	1	4	NA	ART187G09	SLC37A2	ART187	0.0734274	0.281652	0.0130123	1.05221	1.7048e+08	1.73612e+08	1.84865e+08	1.88873e+08	-0.0697411	-0.0488403	0.0397958	0.0201034	0	2	3	0	New
D8-99	D09	111	107	103	99	1	2	NA	ART139D09	ANKRD9	ART139	0.0765191	0.281718	0.013031	1.05447	1.67758e+08	1.82725e+08	1.73073e+08	1.73997e+08	-0.111721	0.0138807	-0.0645223	-0.0549655	0	2	2	2	New
E5-106	E03	126	122	118	114	5	4	NA	ART080E03	DACT2	ART080	0.0798549	0.282663	0.0130904	1.05691	1.73174e+08	1.84692e+08	1.93921e+08	1.75208e+08	-0.042341	0.0340644	0.119066	-0.0405893	1	2	4	0	New
E11-20	F02	46	42	38	34	6	4	NA	ART189F02	PDIA3	ART189	0.105775	0.283132	0.0133459	1.07607	1.83568e+08	1.84777e+08	1.83501e+08	2.38728e+08	0.0369739	0.0410817	0.0291107	0.358054	0	1	0	8	PC Outlier
E1-129	D01	191	187	183	179	1	1	NA	ART016D01	CCDC14	ART016	0.0820588	0.283132	0.0133241	1.05853	194850531	221077035	204736014	193934367	0.163343	0.354548	0.226428	0.155231	1	2	2	2	New
E6-102	D03	127	123	119	115	1	3	NA	ART100D03	DCP1A	ART100	0.0816362	0.283132	0.0131318	1.05822	1.57317e+08	1.55847e+08	1.7978e+08	1.64975e+08	-0.172341	-0.181008	0.0127964	-0.103902	2	5	14	5	New
E5-106	F07	176	172	168	164	5	2	NA	ART086F07	CFP	ART086	0.076215	0.283132	0.0131869	1.05425	1.36876e+08	1.48567e+08	1.45208e+08	1.42549e+08	-0.381692	-0.279942	-0.298285	-0.338203	1	4	9	0	New
E7-91	F01	14	10	6	2	6	2	NA	ART123F01	OPRK1	ART123	0.0759343	0.283132	0.0132827	1.05404	1.85499e+08	1.99674e+08	1.95685e+08	1.91187e+08	0.0395644	0.143952	0.121607	0.0809369	0	0	5	0	PC Outlier
D9-103	G01	190	186	182	178	1	2	NA	ART157G01	GDF7	ART157	0.0757388	0.283132	0.0132596	1.0539	1.83622e+08	1.94005e+08	1.92162e+08	1.92283e+08	0.0206577	0.104457	0.0949202	0.0898126	0	0	0	0	PC Outlier
D9-103	E01	190	186	182	178	2	2	NA	ART157E01	KRTAP12-3	ART157	0.0756754	0.283132	0.0132206	1.05385	1.8417e+08	1.9425e+08	1.92903e+08	1.92995e+08	0.0249576	0.106278	0.100478	0.0951432	0	0	0	0	PC Outlier
E3-62	C03	125	121	117	113	1	2	NA	ART049C03	ZC2HC1C	ART049	0.075667	0.283132	0.013194	1.05385	1.60802e+08	1.7277e+08	1.67648e+08	1.68351e+08	-0.113264	-0.0130549	-0.0515192	-0.0482174	0	0	0	0	PC Outlier
E7-91	C09	95	91	87	83	3	2	NA	ART123C09	PSG8	ART123	0.0755863	0.283132	0.0131806	1.05379	1.70233e+08	1.87514e+08	1.75527e+08	1.7529e+08	-0.0843307	0.0533014	-0.0352304	-0.0443041	0	0	0	0	PC Outlier
E7-91	F09	94	90	86	82	6	2	NA	ART123F09	PNPLA5	ART123	0.0754937	0.283132	0.0131684	1.05372	1.81906e+08	1.96702e+08	1.89024e+08	1.89293e+08	0.0113523	0.122318	0.0716457	0.0665738	0	1	2	2	New
E7-91	B03	127	123	119	115	5	2	NA	ART122B03	ALX3	ART122	0.0753552	0.283132	0.0133483	1.05362	1.62812e+08	1.79167e+08	1.68022e+08	1.67583e+08	-0.148635	-0.0123924	-0.0982735	-0.109173	0	0	0	0	PC Outlier
E3-62	E09	110	106	102	98	2	2	NA	ART049E09	FAM131C	ART049	0.0752841	0.283132	0.0133139	1.05357	1.57366e+08	1.69243e+08	1.6454e+08	1.63987e+08	-0.144429	-0.0428083	-0.0785134	-0.086112	0	0	0	0	PC Outlier
E7-91	A02	48	44	40	36	3	2	NA	ART123A02	CDC14A	ART123	0.0752817	0.283132	0.0133247	1.05357	1.63081e+08	1.80422e+08	1.67978e+08	1.67261e+08	-0.146255	-0.0023207	-0.0986501	-0.111949	0	0	0	0	PC Outlier
D8-99	C09	109	105	101	97	1	2	NA	ART139C09	MAGEA2B	ART139	0.0751162	0.283132	0.0133036	1.05345	1.83771e+08	1.91634e+08	1.97895e+08	1.90185e+08	0.019806	0.0825558	0.128835	0.0733762	0	0	4	2	New
E2-119	C01	189	185	181	177	4	3	NA	ART029C01	ASB6	ART029	0.0715209	0.283132	0.0133307	1.05082	1.47741e+08	1.49366e+08	1.55253e+08	1.59351e+08	-0.24061	-0.217626	-0.169801	-0.119839	0	0	0	0	PC Outlier
E3-62	G03	79	75	71	67	6	2	NA	ART051G03	C14orf105	ART051	0.0756352	0.284176	0.0134279	1.05382	1.38545e+08	1.49821e+08	1.43556e+08	1.44994e+08	-0.328204	-0.218668	-0.275342	-0.263695	0	1	0	0	PC Outlier
E7-91	B01	14	10	6	2	3	2	NAsd+	ART123B01	RCCD1	ART123	0.0750436	0.284176	0.0134291	1.05339	1.6827e+08	1.83022e+08	1.75949e+08	1.72838e+08	-0.101065	0.0183241	-0.0317641	-0.064625	0	0	1	1	PC Outlier
D8-99	A01	189	185	181	177	2	5	NA	ART130A01	KLHL11	ART130	0.0808765	0.284193	0.0136349	1.05766	1.81981e+08	2.06392e+08	1.82178e+08	1.88513e+08	0.00568212	0.189589	0.00945034	0.0606363	3	8	6	6	New
E5-106	D08	143	139	135	131	4	2	NA	ART086D08	CEACAM1	ART086	0.0774614	0.284193	0.0135319	1.05516	1.38934e+08	1.50068e+08	1.42974e+08	1.50278e+08	-0.360165	-0.265439	-0.320651	-0.26202	0	1	0	0	PC Outlier
D8-99	C01	189	185	181	177	4	4	NA	ART134C01	APOBEC3D	ART134	0.0772804	0.284193	0.0135895	1.05503	1.75813e+08	1.74175e+08	1.90952e+08	1.90741e+08	-0.0440661	-0.0552571	0.0773088	0.0775914	1	5	5	6	New
E5-106	A06	29	25	21	17	2	2	NA	ART085A06	SYBU	ART085	0.0768977	0.284193	0.0136219	1.05475	1.58926e+08	1.7253e+08	1.63525e+08	1.70862e+08	-0.166209	-0.0642115	-0.126897	-0.0768247	1	2	0	0	PC Outlier
E7-91	B03	127	123	119	115	2	2	NA	ART121B03	ZNF485	ART121	0.0764544	0.284193	0.0135384	1.05442	1.65974e+08	1.82219e+08	1.6941e+08	1.7353e+08	-0.120884	0.0119771	-0.0864072	-0.0588584	0	0	0	1	PC Outlier
D8-99	A01	189	185	181	177	5	6	NAc+	ART128A01	TRIM3	ART128	0.0758133	0.284193	0.0136027	1.05396	1.94948e+08	2.06621e+08	2.02767e+08	2.05808e+08	0.104984	0.191192	0.163926	0.187274	2	8	4	6	New
D8-99	C12	191	187	183	179	3	2	NA	ART141C12	RCC1	ART141	0.0753072	0.284193	0.0136669	1.05359	1.59055e+08	169499695	1.65373e+08	1.66891e+08	-0.188577	-0.0945134	-0.13018	-0.115115	0	1	0	2	PC Outlier
E3-62	C04	93	89	85	81	4	2	NA	ART050C04	PTPLA	ART050	0.0751393	0.284193	0.0136099	1.05346	1.63407e+08	1.76029e+08	1.69694e+08	1.71114e+08	-0.0900884	0.0139087	-0.0340193	-0.0247366	0	0	0	0	PC Outlier
E7-91	B12	15	11	7	3	5	6	NAc+	ART110B12	PLK1S1	ART110	0.075099	0.284193	0.013534	1.05343	1.94848e+08	2.09467e+08	2.04816e+08	2.0145e+08	0.110504	0.213029	0.187409	0.156372	5	6	7	8	New
E1-129	H10	80	76	72	68	4	1	NA	ART017H10	VAV1	ART017	0.075072	0.284193	0.0134906	1.05341	189077265	206719389	196950483	194159133	0.119951	0.257672	0.170496	0.156902	0	5	1	3	New
E3-62	D10	79	75	71	67	1	2	NA	ART049D10	RSU1	ART049	0.0749707	0.284193	0.0135189	1.05334	1.45871e+08	1.56365e+08	1.5231e+08	1.52621e+08	-0.253861	-0.156987	-0.189941	-0.189741	0	0	0	0	PC Outlier
E3-62	A08	141	137	133	129	2	2	NA	ART049A08	LOC155060	ART049	0.0749555	0.284193	0.0135652	1.05333	1.72739e+08	1.85118e+08	1.81195e+08	1.79943e+08	-0.00996068	0.0865398	0.0605917	0.047853	0	0	0	0	PC Outlier
E7-91	D10	79	75	71	67	4	2	NA	ART122D10	TXNIP	ART122	0.0749504	0.284193	0.0136661	1.05332	1.74859e+08	1.91176e+08	1.81596e+08	1.79866e+08	-0.0456529	0.0812038	0.0138096	-0.00712102	0	2	2	0	New
E3-62	G04	94	90	86	82	1	2	NA	ART049G04	NUFIP1	ART049	0.0746617	0.284193	0.0136633	1.05311	1.54483e+08	1.68472e+08	1.61271e+08	1.58801e+08	-0.171107	-0.049393	-0.10747	-0.132474	0	1	1	1	PC Outlier
E5-106	A05	61	57	53	49	2	2	NA	ART085A05	ZSCAN29	ART085	0.0746271	0.284193	0.0135065	1.05309	174135834	1.83342e+08	1.84674e+08	1.86403e+08	-0.0343521	0.023478	0.0485782	0.0487689	0	0	3	2	New
E11-20	H09	93	89	85	81	6	3	NA	ART192H09	SLC7A1	ART192	0.0959861	0.28555	0.0138242	1.0688	1.68883e+08	1.72714e+08	2.06553e+08	1.73125e+08	-0.0833139	-0.0563162	0.199833	-0.1055	2	2	7	2	New
D8-99	D07	175	171	167	163	4	2	NA	ART140D07	C6orf62	ART140	0.0751871	0.28555	0.0138029	1.0535	1.66083e+08	1.82135e+08	1.70475e+08	1.71488e+08	-0.126202	0.00921438	-0.0863424	-0.0759181	0	1	0	1	PC Outlier
E3-62	H04	109	105	101	97	6	2	NA	ART051H04	CCBL2	ART051	0.0747491	0.28555	0.0138274	1.05318	1.72733e+08	1.86287e+08	1.7973e+08	1.80177e+08	-0.0100076	0.0956227	0.0488784	0.0497235	0	2	0	1	PC Outlier
E3-62	F04	110	106	102	98	6	2	NA	ART051F04	OTUD6B	ART051	0.0746716	0.28555	0.0138239	1.05312	1.62098e+08	1.75299e+08	1.68573e+08	1.68683e+08	-0.101687	0.00791002	-0.0435836	-0.0453725	0	0	0	0	PC Outlier
E3-62	E08	142	138	134	130	2	2	NA	ART049E08	RTN2	ART049	0.0743772	0.28555	0.0137989	1.05291	1.61957e+08	1.74333e+08	1.69449e+08	1.68199e+08	-0.10294	-6.33175e-05	-0.0361035	-0.0495218	0	0	0	0	PC Outlier
E7-91	F03	78	74	70	66	6	5	NA	ART114F03	WHAMMP3	ART114	0.0728229	0.28555	0.013802	1.05177	1.91908e+08	1.97276e+08	1.98302e+08	2.10079e+08	0.0885733	0.126524	0.140779	0.216885	2	7	5	8	New
E1-129	B02	46	42	38	34	3	2	NA	ART015B02	FAM160B1	ART015	0.0717242	0.285587	0.0138451	1.05097	172915605	175063329	187799643	182628009	-0.00895649	0.0178757	0.101857	0.0685703	0	0	2	0	PC Outlier
E7-91	C05	143	139	135	131	3	2	NA	ART123C05	NIPAL1	ART123	0.0748737	0.286067	0.0139085	1.05327	1.67588e+08	1.84565e+08	1.72465e+08	1.72677e+08	-0.106927	0.0304375	-0.0606226	-0.0659742	0	0	0	0	PC Outlier
E3-62	E02	158	154	150	146	2	2	NA	ART049E02	GFOD2	ART049	0.0746414	0.286067	0.0138971	1.0531	1.53439e+08	1.65442e+08	1.59617e+08	1.60089e+08	-0.180887	-0.0755789	-0.122336	-0.12082	0	0	0	0	PC Outlier
E1-129	F04	110	106	102	98	6	2	NA	ART015F04	STRN	ART015	0.0722715	0.286067	0.013931	1.05137	167456106	170062245	179677350	178669638	-0.0552416	-0.0239383	0.0380713	0.0369567	0	0	1	2	PC Outlier
E2-119	C06	29	25	21	17	4	6	NA	ART020C06	ERCC5	ART020	0.0716717	0.286067	0.013932	1.05093	1.80944e+08	1.8215e+08	1.89119e+08	1.97128e+08	0.0518655	0.0686536	0.114873	0.187085	1	1	5	8	New
E1-129	B11	158	154	150	146	3	6	NA	ART003B11	LINC00266-1	ART003	0.114247	0.287062	0.0140572	1.08241	189845001	188893899	243309357	188876457	0.125797	0.127575	0.475455	0.117105	0	0	34	0	PC Outlier
E5-106	G03	126	122	118	114	4	4	NA	ART080G03	LHX6	ART080	0.0872483	0.287062	0.0140687	1.06234	2.03903e+08	1.92619e+08	2.06442e+08	2.61594e+08	0.193316	0.0946885	0.209335	0.53767	25	14	15	23	PC Outlier
E5-106	A05	61	57	53	49	5	1	NA	ART089A05	GGA1	ART089	0.0788404	0.287062	0.014089	1.05617	2.15328e+08	2.30865e+08	2.46984e+08	2.11123e+08	0.271968	0.355988	0.468013	0.228426	7	14	16	6	New
E7-91	G06	175	171	167	163	6	2	NA	ART123G06	HNF4A	ART123	0.0747691	0.287062	0.0140705	1.05319	1.62658e+08	1.79288e+08	1.67072e+08	1.67738e+08	-0.150002	-0.0114121	-0.10645	-0.107836	0	0	0	0	PC Outlier
E3-62	A06	29	25	21	17	5	2	NA	ART050A06	RAD1	ART050	0.074484	0.287062	0.0140583	1.05298	1.7117e+08	1.83064e+08	1.7846e+08	1.79586e+08	-0.023127	0.0704395	0.0386472	0.0449842	0	1	1	2	PC Outlier
D8-99	B02	46	42	38	34	3	6	NA	ART129B02	ARNTL2	ART129	0.0742775	0.287062	0.0140254	1.05283	184479689	1.99642e+08	1.93077e+08	1.88953e+08	0.0253558	0.141618	0.0932767	0.0640049	1	10	6	5	New
E2-119	D05	63	59	55	51	1	5	NA	ART022D05	LOC284276	ART022	0.0716065	0.287062	0.0140921	1.05089	1.80695e+08	1.82422e+08	1.94677e+08	1.90402e+08	0.0498808	0.0708012	0.156658	0.137003	3	4	3	3	New
E6-102	D02	45	41	37	33	3	2	NA	ART105D02	NCOA4	ART105	0.0769091	0.287186	0.0141301	1.05476	1.98712e+08	2.12873e+08	2.20946e+08	1.9612e+08	0.164658	0.268857	0.310255	0.145591	4	12	12	7	New
E3-62	B07	175	171	167	163	5	2	NA	ART050B07	SH3GL3	ART050	0.0740893	0.287186	0.0141165	1.0527	1.43563e+08	1.5387e+08	1.50064e+08	1.49787e+08	-0.27687	-0.18019	-0.211374	-0.216779	0	0	2	0	PC Outlier
E3-62	G08	142	138	134	130	1	2	NA	ART049G08	DGUOK	ART049	0.0738556	0.28812	0.0142081	1.05253	1.56166e+08	1.68452e+08	1.63816e+08	1.61248e+08	-0.155476	-0.0495676	-0.0848813	-0.110413	0	0	0	0	PC Outlier
E5-106	D10	125	121	117	113	3	2	NA	ART087D10	ZNF563	ART087	0.0732041	0.28812	0.0141943	1.05205	1.74686e+08	1.83238e+08	1.84499e+08	1.87906e+08	-0.0297975	0.022656	0.0472124	0.0603514	0	0	2	0	PC Outlier
E11-20	B11	47	43	39	35	5	1	NA	ART197B11	empty	ART197	0.0760354	0.288793	0.0143015	1.05412	1.90381e+08	1.93631e+08	1.95174e+08	2.24603e+08	0.0895474	0.108606	0.118079	0.270064	0	0	0	0	PC Outlier
E7-91	D01	191	187	183	179	4	2	NA	ART122D01	OR8I2	ART122	0.0746435	0.288793	0.0143376	1.0531	1.55674e+08	1.71084e+08	1.59682e+08	1.61187e+08	-0.213315	-0.0789858	-0.17172	-0.165309	0	0	0	0	PC Outlier
E7-91	C03	79	75	71	67	3	2	NA	ART123C03	DHH	ART123	0.0745223	0.288793	0.0143366	1.05301	1.72066e+08	1.88369e+08	1.77249e+08	1.78045e+08	-0.0688845	0.0598674	-0.0211452	-0.0218089	0	0	0	0	PC Outlier
E7-91	F01	192	188	184	180	2	2	NA	ART121F01	ADAT3	ART121	0.0744394	0.288793	0.014315	1.05295	1.6274e+08	1.79039e+08	1.67362e+08	1.67819e+08	-0.149278	-0.0134199	-0.103952	-0.107145	2	0	1	1	PC Outlier
D8-99	D06	31	27	23	19	1	2	NA	ART139D06	PINK1	ART139	0.0741809	0.288793	0.014327	1.05276	1.59866e+08	1.69252e+08	1.66766e+08	1.67893e+08	-0.181241	-0.0966262	-0.118071	-0.106483	0	0	0	0	PC Outlier
E1-129	G07	31	27	23	19	6	1	NA	ART018G07	WDR47	ART018	0.0737163	0.288793	0.0142591	1.05242	207547641	225928107	227948895	202441455	0.254418	0.385863	0.381373	0.217167	1	7	11	3	New
E3-62	D07	175	171	167	163	4	2	NA	ART050D07	ALKBH3	ART050	0.0746327	0.289582	0.0144251	1.05309	1.54446e+08	1.67385e+08	1.59419e+08	1.61563e+08	-0.171452	-0.0587376	-0.12413	-0.10759	1	1	0	1	PC Outlier
E11-20	D09	111	107	103	99	1	2	NA	ART193D09	SEL1L3	ART193	0.0742991	0.289582	0.0144087	1.05285	1.56891e+08	1.69685e+08	1.63745e+08	1.70356e+08	-0.189578	-0.081844	-0.135229	-0.128765	1	3	3	0	New
D8-99	B09	111	107	103	99	5	5	NA	ART131B09	MAML2	ART131	0.0736769	0.289582	0.0144123	1.0524	1.82185e+08	1.99946e+08	1.9001e+08	1.84415e+08	0.0072965	0.143814	0.0701766	0.02893	4	17	7	5	New
E1-129	H09	112	108	104	100	1	3	NA	ART010H09	LOC149134	ART010	0.078645	0.290148	0.0144856	1.05603	165134943	175754628	166751559	181027773	-0.0753791	0.0235615	-0.069637	0.0558733	0	2	2	3	New
E3-62	D04	109	105	101	97	3	2	NA	ART051D04	ZHX1-C8ORF76	ART051	0.0735566	0.290148	0.0144854	1.05231	1.53155e+08	1.64296e+08	1.60081e+08	1.59485e+08	-0.183565	-0.0856073	-0.118152	-0.126267	0	0	0	1	PC Outlier
E3-62	B02	159	155	151	147	2	2	NA	ART049B02	NMNAT1	ART049	0.0739658	0.290192	0.0145039	1.05261	1.45671e+08	1.57009e+08	1.51275e+08	1.52089e+08	-0.255839	-0.151062	-0.19978	-0.194776	0	0	0	0	PC Outlier
E1-129	A12	13	9	5	1	2	3	NA	ART010A12	ASIP	ART010	0.0790623	0.290241	0.0146047	1.05633	161150499	168255747	156745692	187116111	-0.110616	-0.0393454	-0.158911	0.103596	0	3	0	4	New
E2-119	A04	93	89	85	81	2	4	A-specific	ART025A04	VHL	ART025	0.0749408	0.290241	0.0146142	1.05332	1.77683e+08	1.84827e+08	1.81552e+08	1.92931e+08	0.0256245	0.0896973	0.0559605	0.156038	4	5	4	5	New
E2-119	F07	176	172	168	164	5	2	NA	ART032F07	CDC26	ART032	0.0741994	0.290241	0.0146931	1.05278	1.38672e+08	1.46868e+08	1.4428e+08	1.45008e+08	-0.332004	-0.24195	-0.275552	-0.255911	0	2	0	0	PC Outlier
E7-91	B12	15	11	7	3	5	2	NA	ART122B12	SLC35E2B	ART122	0.0741631	0.290241	0.0146304	1.05275	1.73327e+08	1.8966e+08	1.78502e+08	1.79348e+08	-0.058348	0.0697206	-0.0109862	-0.0112893	0	0	0	0	PC Outlier
E7-91	G04	111	107	103	99	6	2	NA	ART123G04	PAFAH1B1	ART123	0.0741599	0.290241	0.0146931	1.05275	1.7094e+08	1.91807e+08	174268649	1.74244e+08	-0.0783577	0.0859589	-0.0456101	-0.052942	1	6	0	0	PC Outlier
E7-91	B02	159	155	151	147	2	2	NA	ART121B02	SPO11	ART121	0.0741219	0.290241	0.0145529	1.05272	1.60694e+08	1.79119e+08	1.64829e+08	1.63871e+08	-0.167524	-0.0127727	-0.125949	-0.141485	0	2	0	0	PC Outlier
E3-62	D03	127	123	119	115	1	2	NA	ART049D03	CD40	ART049	0.073896	0.290241	0.0145732	1.05256	1.41326e+08	1.52042e+08	1.46745e+08	1.47825e+08	-0.299522	-0.197433	-0.243643	-0.235804	0	0	0	0	PC Outlier
E7-91	H02	160	156	152	148	1	2	NA	ART121H02	SUN5	ART121	0.0737762	0.290241	0.0147323	1.05247	1.63222e+08	1.79399e+08	1.68167e+08	1.67933e+08	-0.145012	-0.0105183	-0.0970245	-0.106165	0	0	0	0	PC Outlier
E7-91	B07	175	171	167	163	5	2	NA	ART122B07	WNT16	ART122	0.0735304	0.290241	0.0146827	1.05229	1.57652e+08	1.73551e+08	1.62855e+08	1.61441e+08	-0.195101	-0.0583303	-0.143338	-0.163042	0	0	0	0	PC Outlier
D9-103	C12	13	9	5	1	4	2	NA	ART158C12	PLEKHA6	ART158	0.0735133	0.290241	0.0146113	1.05228	1.82945e+08	1.92236e+08	1.91959e+08	1.91232e+08	0.015333	0.0912378	0.0933954	0.0819056	0	0	1	0	PC Outlier
E3-62	E12	14	10	6	2	5	2	NA	ART050E12	MIOX	ART050	0.0734477	0.290241	0.0147183	1.05223	1.60045e+08	1.72623e+08	1.66694e+08	1.66306e+08	-0.120075	-0.0142837	-0.0597485	-0.0658494	0	0	0	0	PC Outlier
E3-62	E03	126	122	118	114	2	2	NA	ART049E03	PEX7	ART049	0.0733275	0.290241	0.0146455	1.05214	1.48628e+08	1.59696e+08	1.55637e+08	1.54166e+08	-0.226845	-0.126578	-0.158766	-0.175207	0	0	0	2	PC Outlier
E11-20	A04	112	108	104	100	3	2	NA	ART195A04	SEC63	ART195	0.0728545	0.290241	0.0146916	1.0518	1.30501e+08	1.36618e+08	1.38343e+08	1.43696e+08	-0.455283	-0.39456	-0.378435	-0.374292	0	0	1	0	PC Outlier
E1-129	E08	142	138	134	130	2	1	A-specific	ART016E08	STAT3	ART016	0.0562794	0.290241	0.0147252	1.03978	235555443	264013218	252456183	220533444	0.437042	0.610609	0.528696	0.34066	13	8	11	11	PC and Quartile Outlier
E7-91	D10	79	75	71	67	1	2	NA	ART121D10	HOXC8	ART121	0.0735043	0.290932	0.0147846	1.05227	1.61255e+08	1.77961e+08	1.66271e+08	1.65013e+08	-0.162502	-0.0221353	-0.113388	-0.131468	0	1	0	0	PC Outlier
E3-62	C08	141	137	133	129	1	2	NA	ART049C08	CACNG7	ART049	0.0730836	0.290932	0.0148159	1.05196	1.66963e+08	1.79092e+08	1.75099e+08	1.73129e+08	-0.0590263	0.0387955	0.0112171	-0.00784078	0	0	0	0	PC Outlier
E1-129	B10	79	75	71	67	2	2	NA	ART013B10	KIAA1009	ART013	0.0703669	0.290932	0.0148132	1.04998	151266213	153512613	164125620	159086880	-0.201935	-0.171644	-0.0925368	-0.130523	0	0	2	0	PC Outlier
D8-99	F05	64	60	56	52	2	2	NA	ART139F05	KLF5	ART139	0.0736304	0.291325	0.0148521	1.05236	1.55264e+08	1.64591e+08	1.61534e+08	1.63099e+08	-0.223381	-0.136908	-0.164064	-0.148279	0	0	0	0	PC Outlier
E11-20	D05	63	59	55	51	1	4	NA	ART187D05	FOXRED1	ART187	0.0784308	0.291338	0.0148689	1.05587	173806557	175225587	1.77079e+08	2.0919e+08	-0.0418579	-0.0354904	-0.0222854	0.167495	0	0	0	0	PC Outlier
D9-103	D11	157	153	149	145	3	2	NA	ART159D11	MROH5	ART159	0.0727998	0.291559	0.0148964	1.05176	1.79826e+08	1.88458e+08	1.88659e+08	1.88218e+08	-0.00947606	0.0626039	0.068381	0.0589862	0	0	0	1	PC Outlier
E2-119	A12	13	9	5	1	2	5	NA	ART022A12	LMO3	ART022	0.0812045	0.292025	0.0149527	1.0579	1.69631e+08	1.68845e+08	1.96071e+08	1.72386e+08	-0.0412799	-0.0407761	0.16695	-0.00640028	0	0	38	0	PC Outlier
E5-106	D08	143	139	135	131	1	2	NA	ART085D08	FBXW2	ART085	0.0750479	0.292025	0.0149504	1.0534	1.54365e+08	1.65176e+08	1.58657e+08	1.67912e+08	-0.208215	-0.127055	-0.170492	-0.101954	0	1	0	0	PC Outlier
E7-91	G08	142	138	134	130	4	2	NA	ART122G08	F2RL2	ART122	0.0734359	0.292527	0.0149947	1.05222	1.63902e+08	1.78764e+08	1.69133e+08	1.69553e+08	-0.139008	-0.0156404	-0.088764	-0.0923131	0	2	0	0	PC Outlier
E11-20	B05	63	59	55	51	5	5	NA	ART185B05	SLC38A11	ART185	0.0790313	0.293638	0.0151117	1.05631	1.79315e+08	1.80468e+08	1.82764e+08	2.16375e+08	0.00315411	0.00703632	0.023304	0.216216	0	0	1	0	PC Outlier
E2-119	G01	15	11	7	3	6	6	NA	ART021G01	TOPBP1	ART021	0.0746256	0.293638	0.0151393	1.05309	1.81393e+08	1.93734e+08	1.86292e+08	1.90725e+08	0.0554392	0.157604	0.0931403	0.13945	0	7	1	3	New
E5-106	B12	15	11	7	3	5	2	NA	ART086B12	ZIM3	ART086	0.0742532	0.293638	0.0151515	1.05282	1.57005e+08	1.67272e+08	1.61992e+08	1.70586e+08	-0.183754	-0.10886	-0.140482	-0.0791585	0	0	0	0	PC Outlier
E7-91	F10	126	122	118	114	6	2	NA	ART123F10	IPCEF1	ART123	0.0737424	0.293638	0.0151659	1.05244	1.6957e+08	1.83722e+08	1.74161e+08	1.77529e+08	-0.0899636	0.0238297	-0.0465035	-0.02599	0	0	1	0	PC Outlier
E7-91	E03	126	122	118	114	2	2	NA	ART121E03	CPOX	ART121	0.0736039	0.293638	0.0151284	1.05234	1.74407e+08	1.89172e+08	1.79566e+08	1.81895e+08	-0.0493857	0.0660052	-0.00241071	0.00906003	0	1	0	1	PC Outlier
D8-99	C07	173	169	165	161	4	2	NA	ART140C07	INTS9	ART140	0.0725495	0.293638	0.0151279	1.05157	1.84233e+08	1.92642e+08	1.95035e+08	1.92385e+08	0.0234278	0.0901261	0.107831	0.0899745	2	1	5	3	New
D8-99	B11	47	43	39	35	2	4	NA	ART133B11	XRCC6BP1	ART133	0.06933	0.293638	0.0150878	1.04923	1.74732e+08	1.76785e+08	1.82758e+08	1.89592e+08	-0.0529627	-0.0338026	0.0140332	0.0688712	0	1	5	2	New
E7-91	A02	157	153	149	145	2	2	NA	ART121A02	RBM43	ART121	0.0719167	0.294693	0.0152367	1.05111	1.79561e+08	1.88272e+08	1.8911e+08	1.88723e+08	-0.00736678	0.059125	0.0723041	0.0622205	1	1	3	7	New
E5-106	G03	79	75	71	67	6	2	NA	ART087G03	AKT1	ART087	0.0745789	0.294858	0.0152815	1.05305	1.38798e+08	1.48349e+08	1.42928e+08	1.50716e+08	-0.361578	-0.282061	-0.321115	-0.257822	0	0	0	0	PC Outlier
D4-117	C10	77	73	69	65	1	2	NA	ART067C10	DCTN1	ART067	0.0737223	0.294858	0.0152687	1.05243	1.69361e+08	1.77758e+08	1.74146e+08	1.84615e+08	-0.0435669	0.0227436	-0.00888288	0.0766052	4	5	9	5	New
E1-129	B12	190	186	182	178	3	2	NA	ART015B12	TLE2	ART015	0.0693153	0.294858	0.0152945	1.04922	162335061	164698101	176627187	169930053	-0.10005	-0.0701773	0.0133702	-0.0353968	0	1	2	0	PC Outlier
E5-106	E08	142	138	134	130	2	2	NA	ART085E08	CD4	ART085	0.0747079	0.295075	0.0153385	1.05315	1.66957e+08	1.79666e+08	1.71976e+08	1.80057e+08	-0.0950908	-0.0057444	-0.0541978	-0.00120674	0	1	0	0	PC Outlier
E1-129	A03	80	76	72	68	3	2	NA	ART015A03	DTL	ART015	0.0714028	0.295075	0.015324	1.05074	153359532	157684707	164518668	161358606	-0.182107	-0.132958	-0.0890859	-0.110067	0	1	0	1	PC Outlier
E3-62	D09	93	89	85	81	3	2	NA	ART051D09	EXOSC7	ART051	0.0725356	0.295076	0.0153706	1.05156	1.73739e+08	1.86877e+08	1.8111e+08	1.8054e+08	-0.00162927	0.100185	0.0599097	0.0526241	0	0	1	0	PC Outlier
D8-99	F03	78	74	70	66	6	2	NA	ART141F03	SKP1P1	ART141	0.0724758	0.295076	0.0153714	1.05152	1.57159e+08	1.65478e+08	1.63874e+08	1.65438e+08	-0.205878	-0.12916	-0.143316	-0.12773	0	0	0	0	PC Outlier
E1-129	D09	93	89	85	81	3	2	NA	ART015D09	APEH	ART015	0.0714674	0.295627	0.0154165	1.05078	180073827	186338178	189393408	192047184	0.0495639	0.107922	0.114049	0.141123	0	1	0	0	PC Outlier
D4-117	C01	189	185	181	177	4	2	NA	ART068C01	TMEM53	ART068	0.0758074	0.295868	0.0154553	1.05395	1.5915e+08	1.69855e+08	1.61823e+08	1.73281e+08	-0.133288	-0.042873	-0.11477	-0.0147987	1	3	1	9	New
E7-91	F01	192	188	184	180	5	2	NA	ART122F01	OR52W1	ART122	0.0733831	0.295868	0.015519	1.05218	1.60833e+08	1.7647e+08	1.64621e+08	1.66718e+08	-0.166277	-0.0342711	-0.127772	-0.116639	0	0	0	0	PC Outlier
D8-99	F09	112	108	104	100	2	2	NA	ART139F09	STK36	ART139	0.0727865	0.295868	0.0155278	1.05175	1.51502e+08	1.60509e+08	1.57555e+08	1.59024e+08	-0.258772	-0.173139	-0.20004	-0.184776	0	0	0	0	PC Outlier
E7-91	E05	62	58	54	50	5	4	NA	ART116E05	TRIM61	ART116	0.0727493	0.295868	0.0154677	1.05172	1.73672e+08	1.92516e+08	1.78196e+08	1.77527e+08	-0.0554774	0.091282	-0.0134547	-0.0260117	1	8	4	3	New
E3-62	B07	30	26	22	18	3	2	NA	ART051B07	FAM54B	ART051	0.0720962	0.295868	0.0155102	1.05124	1.55032e+08	1.66487e+08	1.62421e+08	1.60407e+08	-0.165984	-0.0664955	-0.0972165	-0.117952	0	0	0	1	PC Outlier
E2-119	E03	80	76	72	68	6	2	NA	ART033E03	EMP3	ART033	0.0705571	0.295868	0.0155066	1.05012	1.32929e+08	1.36424e+08	1.39007e+08	1.41647e+08	-0.39302	-0.348378	-0.32927	-0.289741	0	0	0	0	PC Outlier
E3-62	F01	14	10	6	2	6	2	NA	ART051F01	STAP1	ART051	0.0723749	0.296688	0.0155873	1.05145	1.64352e+08	1.76424e+08	1.70901e+08	1.71495e+08	-0.0817674	0.0171411	-0.0237931	-0.0215253	0	0	0	0	PC Outlier
E7-91	C07	31	27	23	19	3	2	NA	ART123C07	GPR63	ART123	0.0731233	0.296889	0.0156702	1.05199	1.70297e+08	1.86501e+08	1.75131e+08	1.75937e+08	-0.0837876	0.0454862	-0.0384913	-0.0389879	0	0	0	0	PC Outlier
E7-91	H03	128	124	120	116	4	2	NA	ART122H03	C15orf27	ART122	0.0728697	0.296889	0.0156467	1.05181	1.6487e+08	1.81276e+08	1.69368e+08	1.69746e+08	-0.130515	0.00449545	-0.086765	-0.0906668	0	0	0	0	PC Outlier
E7-91	G11	159	155	151	147	6	2	NA	ART123G11	SPRED1	ART123	0.0728547	0.296889	0.0156235	1.0518	1.66687e+08	1.85484e+08	1.71019e+08	1.6978e+08	-0.114703	0.0376022	-0.0727642	-0.0903822	0	2	0	1	PC Outlier
E7-91	G06	30	26	22	18	1	2	NA	ART121G06	EFCAB2	ART121	0.072556	0.296889	0.0156568	1.05158	1.76628e+08	1.92211e+08	1.82993e+08	1.82068e+08	-0.0311269	0.0889951	0.0248636	0.0104288	0	0	0	0	PC Outlier
D4-117	E07	32	28	24	20	6	1	NA	ART072E07	PSMD13	ART072	0.0703335	0.296889	0.0156804	1.04996	1.90151e+08	1.95438e+08	2.02905e+08	2.02537e+08	0.123477	0.159538	0.211621	0.210274	0	3	8	5	New
D4-117	A10	77	73	69	65	5	1	NA	ART071A10	TREX1	ART071	0.0653971	0.297552	0.015732	1.04637	2.21455e+08	2.11188e+08	2.51191e+08	2.36719e+08	0.343343	0.271358	0.519601	0.435262	9	6	13	13	New
E2-119	C05	61	57	53	49	1	5	NA	ART022C05	CST11	ART022	0.0746893	0.297916	0.0157843	1.05313	1.74042e+08	1.894e+08	1.76303e+08	1.82105e+08	-0.00424705	0.124961	0.013637	0.0727287	0	2	3	5	New
E7-91	D09	111	107	103	99	4	2	NA	ART122D09	GRPR	ART122	0.0726916	0.297916	0.0157728	1.05168	169514242	1.87507e+08	1.73091e+08	1.74468e+08	-0.0904371	0.0532468	-0.0553966	-0.0510867	0	2	0	0	PC Outlier
E5-106	H06	173	169	165	161	6	2	NA	ART087H06	KCNS2	ART087	0.0728323	0.298461	0.0158796	1.05178	1.65577e+08	1.76599e+08	1.71493e+08	1.78486e+08	-0.107059	-0.030582	-0.0582525	-0.0138463	0	0	0	0	PC Outlier
E7-91	F07	30	26	22	18	6	2	NA	ART123F07	FOXJ1	ART123	0.0723382	0.298461	0.015875	1.05142	1.66281e+08	1.81201e+08	1.72115e+08	1.71244e+08	-0.118222	0.00389564	-0.063549	-0.0779977	0	0	0	0	PC Outlier
E7-91	E09	110	106	102	98	5	2	NA	ART122E09	SPPL3	ART122	0.0719212	0.298461	0.0158702	1.05112	1.83721e+08	1.97883e+08	1.90895e+08	1.90529e+08	0.0256697	0.130954	0.0858591	0.0759601	0	0	0	0	PC Outlier
E2-119	D10	125	121	117	113	3	6	NA	ART021D10	SKA2	ART021	0.0707942	0.298461	0.0158343	1.05029	1.83205e+08	1.87955e+08	1.94648e+08	1.92307e+08	0.0697815	0.113915	0.156444	0.151369	1	1	1	1	PC Outlier
E7-91	B07	175	171	167	163	2	2	NA	ART121B07	CABP4	ART121	0.0728265	0.298482	0.0158973	1.05178	1.68921e+08	1.84871e+08	1.73416e+08	1.74823e+08	-0.0954969	0.0328255	-0.0526849	-0.0481518	0	0	0	0	PC Outlier
E7-91	D08	143	139	135	131	1	2	NA	ART121D08	AP5S1	ART121	0.0726121	0.298501	0.0159375	1.05162	1.70451e+08	1.87356e+08	1.74628e+08	1.75925e+08	-0.0824887	0.0520889	-0.042635	-0.0390837	0	0	0	0	PC Outlier
E7-91	C12	191	187	183	179	3	2	NA	ART123C12	RARG	ART123	0.0723148	0.298501	0.0159271	1.0514	1.63569e+08	1.79698e+08	1.69407e+08	1.66982e+08	-0.141948	-0.00812312	-0.0864262	-0.114352	0	0	0	0	PC Outlier
E2-119	F10	126	122	118	114	6	3	NA	ART030F10	LOC400707	ART030	0.0683482	0.298501	0.0159481	1.04852	1.48901e+08	1.49962e+08	1.55816e+08	1.60834e+08	-0.229325	-0.211881	-0.164581	-0.106469	0	0	0	0	PC Outlier
E3-62	B06	31	27	23	19	2	2	NA	ART049B06	PPP1R7	ART049	0.0723707	0.298989	0.0159908	1.05144	1.36714e+08	1.46701e+08	1.41906e+08	1.42966e+08	-0.347394	-0.249031	-0.29202	-0.284018	0	0	0	0	PC Outlier
E5-106	D11	47	43	39	35	1	3	NA	ART082D11	CKMT1B	ART082	0.0808908	0.299298	0.0160243	1.05767	1.61667e+08	1.7366e+08	1.61193e+08	1.82781e+08	-0.141542	-0.054795	-0.147614	0.0204546	0	10	0	10	New
E5-106	C07	173	169	165	161	1	2	NA	ART085C07	IRAK4	ART085	0.0735826	0.299298	0.016055	1.05233	1.56916e+08	1.6932e+08	1.62073e+08	1.6792e+08	-0.184569	-0.0913082	-0.139765	-0.101886	0	1	0	0	PC Outlier
E2-119	E10	128	124	120	116	6	3	NA	ART030E10	FLJ45256	ART030	0.0710364	0.299298	0.0160572	1.05047	1.60825e+08	1.66345e+08	1.67761e+08	1.70634e+08	-0.118188	-0.0622982	-0.0580157	-0.0211409	4	3	1	2	PC Outlier
E7-91	F05	64	60	56	52	2	2	NA	ART121F05	PLA2G5	ART121	0.0724406	0.299523	0.0160964	1.05149	1.61834e+08	1.77824e+08	1.66343e+08	1.66485e+08	-0.157326	-0.0232435	-0.112759	-0.118654	0	0	0	1	PC Outlier
E7-91	A08	64	60	56	52	3	5	NA	ART114A08	IQCF3	ART114	0.0626694	0.299523	0.0161026	1.0444	2.22569e+08	2.52137e+08	2.09316e+08	2.37843e+08	0.30241	0.480512	0.218763	0.395963	17	19	14	26	New
E3-62	E05	62	58	54	50	5	2	NA	ART050E05	TPM1	ART050	0.0718126	0.299602	0.0161331	1.05104	1.62535e+08	1.74785e+08	1.69149e+08	1.68963e+08	-0.0978033	0.00367393	-0.0386582	-0.0429877	0	0	0	2	PC Outlier
E2-119	D03	77	73	69	65	3	5	NA	ART024D03	NSUN5P1	ART024	0.0712118	0.299602	0.0161402	1.0506	1.83372e+08	1.90878e+08	1.96341e+08	1.88407e+08	0.071097	0.136178	0.16894	0.121808	0	10	2	3	New
D9-103	E05	144	140	136	132	6	3	NA	ART156E05	CTAG1A	ART156	0.131756	0.299927	0.0162287	1.09563	1.97899e+08	2.71644e+08	1.95705e+08	1.89656e+08	0.128684	0.590077	0.121279	0.0699647	10	25	6	4	PC Outlier
E1-129	A01	16	12	8	4	3	1	NAc+	ART018A01	SETX	ART018	0.0720068	0.299927	0.016241	1.05118	193342815	212562495	200073321	197477829	0.152137	0.297886	0.193192	0.181353	1	1	4	2	New
E1-129	C03	79	75	71	67	3	2	NA	ART015C03	DDX1	ART015	0.0707951	0.299927	0.0162176	1.0503	162207342	168008679	173320866	169880958	-0.101185	-0.0414655	-0.0138919	-0.0358136	0	2	0	0	PC Outlier
E1-129	B04	95	91	87	83	5	2	NA	ART014B04	SLC12A8	ART014	0.070168	0.299927	0.0161927	1.04984	153486801	157723191	164730978	161098578	-0.18091	-0.132606	-0.0872253	-0.112394	0	1	0	0	PC Outlier
E2-119	B06	31	27	23	19	2	3	NA	ART028B06	CSRP3	ART028	0.0682221	0.299927	0.0161855	1.04842	1.56474e+08	1.58242e+08	1.62925e+08	1.69114e+08	-0.157757	-0.134343	-0.100213	-0.0340488	0	0	0	2	PC Outlier
E5-106	F04	96	92	88	84	5	2	NA	ART086F04	CHIT1	ART086	0.072867	0.300761	0.016303	1.0518	1.39465e+08	1.48599e+08	1.43445e+08	1.51553e+08	-0.354661	-0.279634	-0.31591	-0.249839	0	0	0	0	PC Outlier
E11-20	C03	79	75	71	67	3	5	NA	ART186C03	GALNTL5	ART186	0.0763282	0.302864	0.0165082	1.05433	1.86271e+08	1.87773e+08	1.90957e+08	2.21858e+08	0.0580626	0.0642833	0.0865663	0.252323	0	0	0	0	PC Outlier
E5-106	A11	160	156	152	148	3	2	NA	ART087A11	LBP	ART087	0.0732942	0.302864	0.0165111	1.05212	1.36011e+08	1.45543e+08	1.40025e+08	1.47155e+08	-0.390845	-0.309615	-0.350718	-0.29232	0	0	0	0	PC Outlier
E5-106	E03	80	76	72	68	6	2	NA	ART087E03	UMPS	ART087	0.071864	0.302864	0.0164495	1.05107	1.31704e+08	1.38884e+08	1.35168e+08	1.4462e+08	-0.437269	-0.377176	-0.401652	-0.317388	0	0	0	1	PC Outlier
E3-62	A11	45	41	37	33	5	2	NA	ART050A11	AGBL2	ART050	0.0717474	0.302864	0.016518	1.05099	1.54026e+08	1.64831e+08	1.59891e+08	1.61279e+08	-0.175384	-0.080917	-0.119862	-0.11013	0	0	0	0	PC Outlier
D8-99	A03	125	121	117	113	5	2	NA	ART140A03	LTC4S	ART140	0.0711134	0.302864	0.0164545	1.05053	1.75063e+08	1.84281e+08	1.8233e+08	1.84027e+08	-0.0502292	0.0261112	0.0106514	0.0258899	0	1	0	0	PC Outlier
D9-103	C07	173	169	165	161	1	2	NA	ART157C07	ZBTB34	ART157	0.0710247	0.302864	0.0165013	1.05046	1.70296e+08	1.78951e+08	1.78325e+08	1.77443e+08	-0.0880345	-0.012074	-0.012895	-0.0260604	0	0	0	0	PC Outlier
E2-119	C05	61	57	53	49	1	1	NA	ART034C05	SNX21	ART034	0.0771397	0.303541	0.0165718	1.05492	1.90333e+08	1.93707e+08	1.91024e+08	2.16036e+08	0.124847	0.157403	0.129331	0.319226	1	9	2	9	New
E5-106	C03	79	75	71	67	3	2	NA	ART087C03	DNPEP	ART087	0.0731604	0.303596	0.016676	1.05202	1.56091e+08	1.66953e+08	1.60208e+08	1.69428e+08	-0.192181	-0.111617	-0.156454	-0.0889893	0	0	0	0	PC Outlier
E5-106	A10	77	73	69	65	2	2	NA	ART085A10	FIBCD1	ART085	0.072938	0.303596	0.0166158	1.05186	1.6214e+08	1.73249e+08	1.6675e+08	1.75738e+08	-0.137326	-0.0582102	-0.0987183	-0.0362342	0	0	0	0	PC Outlier
E5-106	G03	79	75	71	67	6	6	NA	ART075G03	KIAA1737	ART075	0.0722414	0.303596	0.0166316	1.05135	1.95433e+08	2.12642e+08	2.07756e+08	2.00952e+08	0.132107	0.237365	0.218489	0.157192	1	5	4	4	New
E3-62	F08	62	58	54	50	6	2	NA	ART051F08	TTC1	ART051	0.0718361	0.303596	0.0166591	1.05105	1.64695e+08	1.76425e+08	1.70709e+08	1.72573e+08	-0.0787536	0.0171487	-0.0254146	-0.0124865	0	0	0	1	PC Outlier
E3-62	C07	173	169	165	161	1	2	NA	ART049C07	TRDV2	ART049	0.0711771	0.303596	0.0166662	1.05057	1.55311e+08	1.66134e+08	1.61969e+08	1.61757e+08	-0.163397	-0.0695571	-0.101237	-0.105865	0	0	0	0	PC Outlier
E1-129	A07	32	28	24	20	3	2	NA	ART015A07	ELMO1	ART015	0.0682083	0.303596	0.0165922	1.04841	152362980	154170819	163895166	161379981	-0.191512	-0.165472	-0.0945639	-0.109876	0	0	1	1	PC Outlier
D8-99	B09	111	107	103	99	2	2	NA	ART139B09	ALDH5A1	ART139	0.0710401	0.304328	0.0167332	1.05047	1.60511e+08	1.69532e+08	1.66978e+08	1.68335e+08	-0.175431	-0.0942401	-0.116239	-0.102693	0	0	0	0	PC Outlier
D8-99	B02	159	155	151	147	2	2	NA	ART139B02	REXO2	ART139	0.0708753	0.304329	0.0167501	1.05035	1.55158e+08	1.63652e+08	1.61423e+08	1.62876e+08	-0.224366	-0.145168	-0.165056	-0.150248	0	0	0	0	PC Outlier
E7-91	E03	126	122	118	114	5	2	NA	ART122E03	OR13C3	ART122	0.0708085	0.305634	0.016839	1.05031	1.71124e+08	1.85596e+08	1.77723e+08	1.75917e+08	-0.0768016	0.0384682	-0.0172921	-0.0391555	0	0	0	0	PC Outlier
E3-62	C12	13	9	5	1	1	2	NA	ART049C12	SLA	ART049	0.0715463	0.307106	0.0169371	1.05084	1.70866e+08	1.8207e+08	1.77008e+08	1.79978e+08	-0.0256882	0.062589	0.0268574	0.048128	0	0	0	7	PC Outlier
E5-106	C12	13	9	5	1	4	2	NA	ART086C12	BMP3	ART086	0.0721143	0.307434	0.0169877	1.05126	1.6656e+08	1.77256e+08	1.72052e+08	1.80152e+08	-0.0985222	-0.0252234	-0.0535566	-0.000443647	0	0	0	0	PC Outlier
E3-62	E04	94	90	86	82	2	2	A-specific	ART049E04	C3orf26	ART049	0.0710179	0.307434	0.0169894	1.05046	1.63042e+08	1.75601e+08	1.69198e+08	1.69426e+08	-0.0933122	0.0103941	-0.0382418	-0.0390352	0	0	0	1	PC Outlier
E3-62	B11	158	154	150	146	3	2	NA	ART051B11	ATP4B	ART051	0.0704871	0.308487	0.0170919	1.05007	1.44576e+08	1.5631e+08	1.50915e+08	1.48627e+08	-0.266725	-0.157498	-0.203219	-0.227997	0	0	0	0	PC Outlier
E6-102	H11	48	44	40	36	4	4	NA	ART098H11	TXLNA	ART098	0.0669054	0.308487	0.0170972	1.04747	1.71815e+08	174014547	1.92188e+08	1.7462e+08	-0.0451661	-0.0219279	0.109077	-0.0219307	0	1	4	1	PC Outlier
E2-119	A02	157	153	149	145	2	2	NA	ART031A02	FAM60A	ART031	0.0596818	0.308487	0.017099	1.04224	1.65325e+08	1.76517e+08	1.8355e+08	1.55929e+08	-0.0783708	0.0233335	0.0717527	-0.151153	2	4	5	2	New
E5-106	D10	79	75	71	67	4	2	NA	ART086D10	NONO	ART086	0.0729318	0.309587	0.0172111	1.05185	1.60219e+08	172627661	1.64189e+08	1.72827e+08	-0.154522	-0.0633953	-0.121045	-0.0603299	0	1	0	2	PC Outlier
E5-106	A06	29	25	21	17	5	2	NA	ART086A06	POLD2	ART086	0.0718118	0.309587	0.0172201	1.05104	1.74189e+08	1.8443e+08	1.78587e+08	1.90678e+08	-0.0339082	0.0320116	0.000222454	0.0814768	0	0	0	2	PC Outlier
E1-129	B09	94	90	86	82	3	2	NA	ART015B09	GNL2	ART015	0.0679644	0.309587	0.0172289	1.04824	169375977	172280655	182152512	178419816	-0.0387953	-0.00524051	0.0578097	0.0349381	0	0	0	0	PC Outlier
E2-119	E06	30	26	22	18	2	3	NA	ART028E06	CCDC53	ART028	0.0671014	0.309587	0.0171824	1.04761	1.53582e+08	1.55018e+08	1.60904e+08	1.64901e+08	-0.18467	-0.164038	-0.118219	-0.0704492	0	0	0	0	PC Outlier
E5-106	A07	32	28	24	20	3	2	NA	ART087A07	GLTSCR2	ART087	0.0718097	0.310389	0.0172907	1.05103	1.47872e+08	1.58068e+08	1.52631e+08	1.59253e+08	-0.270215	-0.190518	-0.226356	-0.178342	0	1	1	0	PC Outlier
E3-62	F09	94	90	86	82	6	1	NA	ART054F09	ENOX2	ART054	0.0822734	0.310564	0.0173523	1.05869	1.93285e+08	1.98555e+08	2.25636e+08	1.91635e+08	0.152176	0.187637	0.37704	0.138672	0	8	6	0	New
E6-102	G02	158	154	150	146	4	2	NA	ART104G02	CBS	ART104	0.0713104	0.310564	0.0173488	1.05067	1.71252e+08	1.80981e+08	1.82934e+08	1.76272e+08	-0.0498977	0.034702	0.0378832	-0.00834688	0	1	2	1	PC Outlier
E1-129	H10	80	76	72	68	4	2	NA	ART014H10	ZNF263	ART014	0.0674832	0.310564	0.017339	1.04789	154936629	157242456	166519242	163513206	-0.167346	-0.13701	-0.0716483	-0.0909306	0	0	0	0	PC Outlier
E3-62	C06	29	25	21	17	1	2	NA	ART049C06	TRA2A	ART049	0.0706033	0.311283	0.0174098	1.05016	1.69648e+08	1.81376e+08	1.7657e+08	1.76923e+08	-0.0360066	0.0570754	0.023285	0.0234295	0	0	0	0	PC Outlier
E5-106	B10	126	122	118	114	3	2	NA	ART087B10	CAP2	ART087	0.0722272	0.311645	0.0174473	1.05134	1.6688e+08	1.79854e+08	1.71779e+08	1.78901e+08	-0.0957555	-0.00423645	-0.0558536	-0.010495	0	4	1	0	PC Outlier
D9-103	A07	173	169	165	161	5	2	NA	ART158A07	UMODL1	ART158	0.0693341	0.311707	0.0174688	1.04923	1.73075e+08	1.8089e+08	1.81315e+08	1.80601e+08	-0.0646824	0.00347033	0.0111012	-0.000616459	0	0	0	0	PC Outlier
E1-129	B06	31	27	23	19	5	1	NA	ART017B06	ERCC3	ART017	0.0630671	0.311707	0.0174855	1.04468	213364863	221803209	248695821	200848707	0.294298	0.359279	0.507045	0.205771	8	10	14	1	New
E5-106	F04	110	106	102	98	6	4	NA	ART081F04	PPP2R5C	ART081	0.0699324	0.311743	0.0175048	1.04967	1.66964e+08	1.68908e+08	1.82105e+08	1.79106e+08	-0.0950313	-0.0948231	0.0283685	-0.00884214	0	2	3	1	New
D9-103	A03	125	121	117	113	5	2	NA	ART158A03	ABCA6	ART158	0.0689321	0.311802	0.0175428	1.04894	1.81095e+08	1.88517e+08	1.88492e+08	1.90801e+08	0.000669848	0.0630534	0.0671061	0.0786464	0	0	2	3	New
E6-102	C06	29	25	21	17	4	3	NA	ART101C06	HIST1H4L	ART101	0.0664446	0.311802	0.0175402	1.04713	1.65347e+08	1.68616e+08	1.80814e+08	1.70556e+08	-0.100519	-0.0673905	0.0210639	-0.0558981	1	3	4	3	New
E6-102	C01	189	185	181	177	4	2	NA	ART104C01	LRRC48	ART104	0.076743	0.311882	0.0175646	1.05463	1.63027e+08	1.6218e+08	1.67784e+08	1.87127e+08	-0.120911	-0.123536	-0.0868348	0.0778687	0	0	0	3	PC Outlier
E1-129	E11	46	42	38	34	2	2	NA	ART013E11	PJA1	ART013	0.0665204	0.311955	0.0175861	1.04719	172471644	174368259	186319872	181418607	-0.0126654	0.0121362	0.0904443	0.0589846	0	0	0	0	PC Outlier
E5-106	D05	141	137	133	129	3	2	NA	ART087D05	DGCR14	ART087	0.0708682	0.312226	0.0176187	1.05035	1.73147e+08	1.84781e+08	1.79259e+08	1.85855e+08	-0.0425638	0.0347546	0.00564223	0.0445165	0	2	0	0	PC Outlier
E7-91	B09	111	107	103	99	5	2	NA	ART122B09	NPY2R	ART122	0.070911	0.31227	0.0176386	1.05038	1.73567e+08	1.89516e+08	1.78079e+08	1.79442e+08	-0.0563488	0.0686262	-0.014407	-0.0105327	0	0	1	0	PC Outlier
E2-119	C04	111	107	103	99	3	3	NA	ART030C04	HBEGF	ART030	0.0692708	0.312979	0.017696	1.04919	1.59201e+08	1.59158e+08	1.6604e+08	1.74143e+08	-0.132827	-0.126011	-0.0728895	0.00823027	0	0	0	3	PC Outlier
E7-91	E06	30	26	22	18	2	2	NA	ART121E06	SFT2D1	ART121	0.0708805	0.313136	0.0177761	1.05036	1.64837e+08	1.79604e+08	1.68398e+08	1.71499e+08	-0.130803	-0.00887436	-0.0950459	-0.0758482	0	0	0	0	PC Outlier
E3-62	E05	62	58	54	50	2	2	NA	ART049E05	KLK10	ART049	0.0697827	0.313136	0.0178094	1.04956	1.60577e+08	1.71932e+08	1.67384e+08	1.66675e+08	-0.115288	-0.0200707	-0.0537963	-0.0626494	0	0	0	0	PC Outlier
D8-99	E03	80	76	72	68	6	1	NA	ART144E03	VCPIP1	ART144	0.0697728	0.313136	0.017748	1.04955	1.91418e+08	1.99674e+08	1.98388e+08	2.03486e+08	0.0786228	0.141852	0.132427	0.170908	0	5	1	3	New
E3-62	G06	30	26	22	18	4	2	NA	ART050G06	GBAS	ART050	0.0696534	0.313136	0.017793	1.04946	1.62136e+08	1.73359e+08	1.69638e+08	1.67858e+08	-0.101349	-0.00814248	-0.0344955	-0.0524477	0	0	0	0	PC Outlier
E7-91	B03	78	74	70	66	3	4	NA	ART117B03	CCNYL1	ART117	0.0686886	0.313136	0.0177412	1.04876	1.76392e+08	1.78518e+08	1.81319e+08	1.95469e+08	-0.0330612	-0.0176212	0.0116069	0.112897	1	2	2	7	New
E1-129	G05	62	58	54	50	4	2	NA	ART014G05	ADAM33	ART014	0.0666995	0.313136	0.01777	1.04732	166033827	168233454	178947810	174730230	-0.0675474	-0.0395366	0.0322017	0.00479144	0	0	0	0	PC Outlier
E5-106	F06	32	28	24	20	2	2	NA	ART085F06	RET	ART085	0.071739	0.313187	0.0178297	1.05098	1.32891e+08	1.41858e+08	1.36206e+08	1.44307e+08	-0.424321	-0.346616	-0.390615	-0.320516	0	0	0	0	PC Outlier
D8-99	B11	158	154	150	146	3	2	NA	ART141B11	GPSM2	ART141	0.0724593	0.313405	0.0181209	1.05151	1.65191e+08	1.77205e+08	177499085	1.65629e+08	-0.13397	-0.0303727	-0.0280884	-0.126071	2	5	6	3	New
E5-106	B05	142	138	134	130	3	2	NA	ART087B05	MMP10	ART087	0.0714468	0.313405	0.0180901	1.05077	1.62103e+08	1.73986e+08	1.67053e+08	1.74015e+08	-0.137657	-0.0520872	-0.0960984	-0.0504451	0	0	0	0	PC Outlier
E5-106	H03	77	73	69	65	6	2	NA	ART087H03	RTN4R	ART087	0.0710997	0.313405	0.0180277	1.05052	1.58457e+08	1.6881e+08	1.63038e+08	1.71523e+08	-0.17047	-0.0956564	-0.131194	-0.0712596	0	0	1	0	PC Outlier
E3-62	C08	63	59	55	51	3	2	NA	ART051C08	CCDC101	ART051	0.0704611	0.313405	0.0179105	1.05005	1.41413e+08	1.51353e+08	1.46111e+08	1.48354e+08	-0.298636	-0.20399	-0.24989	-0.230644	0	0	0	0	PC Outlier
E3-62	H03	77	73	69	65	6	2	NA	ART051H03	2019-03-08	ART051	0.0702532	0.313405	0.0179891	1.0499	1.54806e+08	1.66005e+08	1.60282e+08	1.61688e+08	-0.168088	-0.0706822	-0.116344	-0.106479	0	0	0	0	PC Outlier
E3-62	G11	46	42	38	34	1	2	NA	ART049G11	AGPAT2	ART049	0.0694962	0.313405	0.0179971	1.04935	1.49893e+08	1.61588e+08	1.57019e+08	1.53679e+08	-0.214622	-0.109586	-0.14602	-0.179771	0	0	0	0	PC Outlier
E3-62	E10	78	74	70	66	2	2	NA	ART049E10	RBM11	ART049	0.0694297	0.313405	0.0180482	1.0493	1.44873e+08	1.55923e+08	1.51206e+08	1.49298e+08	-0.263765	-0.161071	-0.200435	-0.2215	0	0	0	0	PC Outlier
E3-62	E07	174	170	166	162	5	2	NA	ART050E07	CDX4	ART050	0.0694111	0.313405	0.0180847	1.04929	1.52174e+08	1.62982e+08	1.58728e+08	1.57684e+08	-0.192828	-0.0971912	-0.130402	-0.142657	1	0	1	0	PC Outlier
E11-20	B10	79	75	71	67	5	2	NA	ART194B10	CHRNA3	ART194	0.0689051	0.313405	0.0179745	1.04892	1.52509e+08	1.61211e+08	1.60388e+08	1.66273e+08	-0.230448	-0.15575	-0.165114	-0.163764	0	0	0	0	PC Outlier
D9-103	A08	141	137	133	129	2	2	NA	ART157A08	GRAMD2	ART157	0.0683895	0.313405	0.017974	1.04855	1.95355e+08	2.03107e+08	204864166	2.04313e+08	0.110021	0.170601	0.187267	0.177362	4	3	1	3	PC Outlier
E6-102	G10	78	74	70	66	4	2	A-specific	ART104G10	TTC39C	ART104	0.068358	0.313405	0.0180403	1.04852	1.74185e+08	1.74491e+08	1.82575e+08	1.91581e+08	-0.0253999	-0.0179811	0.0350474	0.111808	0	0	4	7	New
D9-103	C11	45	41	37	33	4	2	NA	ART158C11	ABCC8	ART158	0.0681663	0.313405	0.0180685	1.04838	1.84049e+08	1.91694e+08	1.91932e+08	1.93132e+08	0.02401	0.0871626	0.0931965	0.0961698	0	0	0	0	PC Outlier
D9-103	C06	29	25	21	17	1	2	NA	ART157C06	NUAK1	ART157	0.0679893	0.313405	0.0180099	1.04825	1.8628e+08	1.94265e+08	1.9441e+08	1.95002e+08	0.041398	0.106388	0.111703	0.110071	0	0	2	0	PC Outlier
E2-119	H01	192	188	184	180	4	2	NA	ART032H01	STYX	ART032	0.0675675	0.313405	0.0179245	1.04795	1.29551e+08	1.32972e+08	1.36211e+08	1.36436e+08	-0.430156	-0.385357	-0.358584	-0.343824	0	0	0	0	PC Outlier
E1-129	G09	110	106	102	98	4	2	NA	ART014G09	POLI	ART014	0.0669745	0.313405	0.0180942	1.04752	167430879	170365158	179893782	176106393	-0.0554589	-0.0213709	0.0398081	0.0161095	0	0	0	0	PC Outlier
E2-119	A04	93	89	85	81	5	1	NA	ART035A04	IL37	ART035	0.0663787	0.313405	0.0181042	1.04709	1.849e+08	1.87981e+08	1.99118e+08	1.91465e+08	0.0830696	0.114111	0.189198	0.145035	0	0	1	0	PC Outlier
E7-91	E12	192	188	184	180	6	2	NA	ART123E12	ENPP7	ART123	0.0704589	0.314044	0.0181753	1.05005	1.65957e+08	1.82204e+08	1.69853e+08	1.70894e+08	-0.121035	0.0118609	-0.0826406	-0.0809491	0	0	0	0	PC Outlier
E7-91	A12	192	188	184	180	3	2	NA	ART123A12	HTR7	ART123	0.0699229	0.314088	0.0182064	1.04966	1.54555e+08	1.70969e+08	1.59497e+08	1.56483e+08	-0.22372	-0.0799603	-0.173393	-0.208038	2	0	0	0	PC Outlier
E3-62	C03	125	121	117	113	4	2	NA	ART050C03	ROGDI	ART050	0.0692423	0.314088	0.0182127	1.04917	1.6963e+08	1.8076e+08	1.7731e+08	1.76228e+08	-0.0361629	0.0521673	0.0293188	0.0177521	0	0	0	0	PC Outlier
E3-62	B08	143	139	135	131	5	2	NA	ART050B08	NPTN	ART050	0.0699139	0.314117	0.0182437	1.04965	1.43545e+08	1.53937e+08	1.48804e+08	1.49629e+08	-0.277048	-0.179562	-0.22354	-0.218301	0	0	0	3	PC Outlier
E7-91	G03	126	122	118	114	4	2	NA	ART122G03	NODAL	ART122	0.0691996	0.314117	0.0182493	1.04913	1.82529e+08	1.96025e+08	1.90889e+08	1.87558e+08	0.0162816	0.117342	0.0858141	0.0532873	0	0	1	0	PC Outlier
E1-129	C04	93	89	85	81	1	2	NA	ART013C04	NUDT1	ART013	0.0675336	0.31537	0.0183397	1.04792	176187690	181040211	186841719	186143589	0.0180886	0.0663089	0.0944794	0.0960781	0	0	0	0	PC Outlier
E3-62	H10	80	76	72	68	1	3	NA	ART046H10	TMEM183A	ART046	0.0692401	0.315719	0.0183775	1.04916	1.66465e+08	1.68146e+08	1.70696e+08	1.85978e+08	-0.0633319	-0.0521904	-0.0255232	0.0954381	2	4	4	8	New
E7-91	H02	45	41	37	33	6	4	NA	ART117H02	MFF	ART117	0.0702185	0.316275	0.0184275	1.04988	1.77491e+08	1.98196e+08	1.7991e+08	1.81356e+08	-0.0240976	0.133238	0.000351459	0.00477383	0	9	3	8	New
D9-103	A08	141	137	133	129	5	2	NA	ART158A08	PIP5K1C	ART158	0.0675809	0.316884	0.0184806	1.04796	1.82137e+08	1.89775e+08	1.90171e+08	1.90587e+08	0.00894639	0.0726538	0.0798971	0.077031	0	0	0	0	PC Outlier
E7-91	A10	77	73	69	65	5	4	NA	ART116A10	ZC3H12D	ART116	0.0709059	0.317493	0.0185563	1.05038	1.76524e+08	1.79756e+08	1.99363e+08	1.77769e+08	-0.0319815	-0.00765554	0.148475	-0.0240465	3	5	9	2	New
E7-91	C10	127	123	119	115	3	2	NA	ART123C10	SLC17A2	ART123	0.0698417	0.317493	0.0185447	1.0496	1.73237e+08	1.88601e+08	1.77669e+08	1.79298e+08	-0.0590994	0.0616448	-0.0177313	-0.0116866	0	0	0	0	PC Outlier
D4-117	A03	125	121	117	113	2	1	A-specific	ART070A03	GMPPB	ART070	0.0030858	0.317493	0.018569	1.00214	2.45291e+08	2.06054e+08	2.5552e+08	2.8472e+08	0.490825	0.235846	0.544254	0.701633	12	7	22	20	Quartile Outlier
D9-103	A12	13	9	5	1	2	2	NA	ART157A12	CCL27	ART157	0.0677625	0.317957	0.0186139	1.04809	1.88344e+08	1.96921e+08	1.96218e+08	1.9691e+08	0.057288	0.125977	0.12506	0.124115	0	1	0	0	PC Outlier
E2-119	G03	126	122	118	114	4	5	NA	ART023G03	CAV3	ART023	0.0744943	0.318099	0.0186545	1.05299	1.70578e+08	1.70147e+08	1.73899e+08	1.93409e+08	-0.0332461	-0.0296896	-0.00617617	0.15961	0	0	0	3	PC Outlier
E3-62	D11	47	43	39	35	4	2	NA	ART050D11	TXNL1	ART050	0.0695702	0.318099	0.0187283	1.0494	1.48667e+08	1.58759e+08	1.54244e+08	1.55379e+08	-0.226471	-0.135068	-0.171738	-0.163897	0	0	0	0	PC Outlier
D8-99	A05	144	140	136	132	3	2	NA	ART141A05	SOX13	ART141	0.0690496	0.318099	0.0186941	1.04903	1.52232e+08	1.61557e+08	1.58331e+08	1.58268e+08	-0.251839	-0.163753	-0.192959	-0.191655	0	1	0	0	PC Outlier
D9-103	H02	45	41	37	33	6	2	NA	ART159H02	SH3TC1	ART159	0.0676383	0.318099	0.0186791	1.048	1.88468e+08	1.94979e+08	1.99631e+08	1.95809e+08	0.0582425	0.111677	0.149937	0.116029	0	0	4	1	PC Outlier
E1-129	H01	192	188	184	180	4	2	NA	ART014H01	GNE	ART014	0.0665232	0.318099	0.0187173	1.04719	138563955	141077718	148016664	146365785	-0.328473	-0.293511	-0.241578	-0.250759	0	0	0	1	PC Outlier
E2-119	E10	128	124	120	116	6	2	NA	ART033E10	MS4A6E	ART033	0.0663849	0.318099	0.0186773	1.04709	1.28806e+08	1.31478e+08	1.34673e+08	1.36829e+08	-0.43848	-0.401653	-0.374962	-0.33967	0	0	0	0	PC Outlier
E7-91	H04	109	105	101	97	6	2	NA	ART123H04	IP6K3	ART123	0.069178	0.318682	0.0187804	1.04912	1.91773e+08	1.97406e+08	1.95e+08	2.11439e+08	0.0875593	0.12747	0.116548	0.226194	0	0	0	4	PC Outlier
E10-63	E06	30	26	22	18	5	4	NA	ART170E06	NTF4	ART170	0.0849169	0.318737	0.0190386	1.06063	1.71798e+08	2.00512e+08	1.73131e+08	1.69924e+08	-0.0704224	0.167856	-0.0529572	-0.0714155	0	0	0	0	PC Outlier
E11-20	E03	80	76	72	68	6	3	NA	ART192E03	SACM1L	ART192	0.0773763	0.318737	0.0190548	1.0551	1.6368e+08	1.63045e+08	1.68e+08	1.97482e+08	-0.128458	-0.139432	-0.0982188	0.0844041	0	0	0	0	PC Outlier
E1-129	A05	61	57	53	49	2	3	NA	ART010A05	COX5B	ART010	0.0770243	0.318737	0.0188021	1.05484	159005871	160824321	154315071	190204443	-0.129945	-0.104516	-0.181458	0.127213	0	1	2	4	New
E1-129	G08	142	138	134	130	1	1	NA	ART016G08	CNOT3	ART016	0.0764725	0.318737	0.0188968	1.05444	191706795	188727462	197902584	221242671	0.139877	0.126303	0.177453	0.345292	1	0	1	6	PC Outlier
E11-20	G09	95	91	87	83	6	4	NA	ART189G09	ALPL	ART189	0.0748226	0.318737	0.0189015	1.05323	1.79914e+08	1.80713e+08	1.83755e+08	2.15185e+08	0.00796424	0.00899327	0.031104	0.208263	0	0	0	0	PC Outlier
E5-106	B07	30	26	22	18	3	2	NA	ART087B07	PLXDC2	ART087	0.0705178	0.318737	0.0189653	1.05009	1.62716e+08	1.7361e+08	1.67142e+08	1.75947e+08	-0.132206	-0.0552107	-0.0953325	-0.0345206	0	0	0	0	PC Outlier
E7-91	B08	143	139	135	131	5	2	NA	ART122B08	TRIB1	ART122	0.0699517	0.318737	0.0189558	1.04968	1.67256e+08	1.8344e+08	1.70399e+08	1.7302e+08	-0.109787	0.0216174	-0.0780102	-0.0631121	0	0	0	0	PC Outlier
E7-91	D12	15	11	7	3	1	2	NA	ART121D12	PRSS57	ART121	0.0695157	0.318737	0.0190116	1.04936	1.75269e+08	1.913e+08	1.79914e+08	1.80657e+08	-0.0422727	0.082142	0.00038056	-0.000793629	0	0	0	0	PC Outlier
E5-106	G07	174	170	166	162	4	2	NA	ART086G07	NUF2	ART086	0.0694657	0.318737	0.0189077	1.04933	1.68601e+08	1.78243e+08	1.73738e+08	1.83008e+08	-0.080952	-0.0172139	-0.0394948	0.0222497	4	2	4	4	New
E3-62	A01	189	185	181	177	2	2	NA	ART049A01	PSMB7	ART049	0.0694012	0.318737	0.0188647	1.04928	1.72516e+08	1.88449e+08	1.77881e+08	1.77302e+08	-0.0118216	0.112265	0.0339587	0.0265149	0	2	0	0	PC Outlier
E7-91	F02	160	156	152	148	5	2	NA	ART122F02	DFFB	ART122	0.0692445	0.318737	0.0190242	1.04917	1.62539e+08	1.79044e+08	1.66721e+08	1.66034e+08	-0.151055	-0.0133768	-0.109484	-0.122569	0	0	0	0	PC Outlier
D8-99	H10	80	76	72	68	1	2	NA	ART139H10	DNAJC25	ART139	0.0675863	0.318737	0.0189156	1.04796	1.4809e+08	1.53875e+08	1.54178e+08	1.56617e+08	-0.291629	-0.23404	-0.231308	-0.206781	1	0	0	1	PC Outlier
D9-103	D07	29	25	21	17	3	2	NA	ART159D07	APOBEC1	ART159	0.0670516	0.318737	0.0189958	1.04757	1.85926e+08	1.93636e+08	1.94096e+08	1.94457e+08	0.0386505	0.101707	0.10937	0.106029	0	0	0	0	PC Outlier
E2-119	H10	125	121	117	113	6	3	NA	ART030H10	RHOQ	ART030	0.0660329	0.318737	0.0190671	1.04683	1.5119e+08	1.51172e+08	1.6438e+08	1.57555e+08	-0.207319	-0.200286	-0.0873847	-0.136188	2	6	4	0	New
E1-129	E09	110	106	102	98	5	2	NA	ART014E09	NOL10	ART014	0.065946	0.318737	0.0190038	1.04677	172176858	175193640	184743450	180956205	-0.0151333	0.0189492	0.078186	0.0553028	0	1	0	0	PC Outlier
E2-119	F09	94	90	86	82	6	5	NA	ART024F09	DNPEP	ART024	0.0652062	0.318737	0.0189953	1.04623	1.7897e+08	1.79376e+08	1.94936e+08	1.85408e+08	0.0360408	0.0465089	0.158576	0.0986559	1	0	3	0	PC Outlier
E3-62	B04	95	91	87	83	2	2	NA	ART049B04	KRT8	ART049	0.068438	0.318841	0.019091	1.04858	1.52382e+08	1.62783e+08	1.58936e+08	1.57995e+08	-0.190864	-0.0989583	-0.128507	-0.139813	0	0	0	0	PC Outlier
E7-91	B11	47	43	39	35	2	4	NA	ART115B11	SPC24	ART115	0.0763039	0.319246	0.0191516	1.05431	1.72727e+08	1.98849e+08	1.74296e+08	1.74147e+08	-0.0633535	0.137977	-0.0453828	-0.0537433	1	10	2	3	New
E7-91	H02	160	156	152	148	4	2	NA	ART122H02	EFNB3	ART122	0.0689824	0.319246	0.0191685	1.04898	1.60745e+08	1.76946e+08	1.64425e+08	1.64678e+08	-0.167073	-0.0303807	-0.129496	-0.134395	0	0	0	0	PC Outlier
E3-62	D01	191	187	183	179	4	2	NA	ART050D01	GSG1	ART050	0.0686746	0.319246	0.0191542	1.04875	1.35392e+08	1.45429e+08	1.40538e+08	1.40354e+08	-0.36141	-0.261592	-0.305999	-0.310616	0	0	0	0	PC Outlier
E6-102	E08	142	138	134	130	5	2	NA	ART104E08	LZTR1	ART104	0.110331	0.319282	0.0192062	1.07948	2.45769e+08	3.21206e+08	2.3642e+08	2.4635e+08	0.471281	0.862362	0.407912	0.474562	23	40	26	20	Quartile Outlier
E7-91	E11	46	42	38	34	5	2	NA	ART122E11	PROZ	ART122	0.0691579	0.319282	0.0191979	1.0491	1.67774e+08	1.82516e+08	1.72403e+08	1.73191e+08	-0.105325	0.0143279	-0.0611412	-0.0616865	0	0	0	0	PC Outlier
E7-91	D03	127	123	119	115	4	2	NA	ART122D03	GPR148	ART122	0.0691972	0.319345	0.0192692	1.04913	1.7352e+08	1.88897e+08	1.78031e+08	1.7929e+08	-0.0567438	0.0639067	-0.0147922	-0.0117544	0	0	0	0	PC Outlier
D8-99	H11	157	153	149	145	6	2	NA	ART141H11	ARHGDIB	ART141	0.0685119	0.319345	0.019281	1.04863	1.82205e+08	1.90999e+08	188573071	1.92511e+08	0.00745778	0.0777663	0.0592237	0.090919	0	0	1	2	PC Outlier
E2-119	B08	62	58	54	50	3	3	NA	ART030B08	ZNF684	ART030	0.0653694	0.319345	0.019241	1.04635	1.57407e+08	1.58656e+08	1.66353e+08	1.67177e+08	-0.149175	-0.130573	-0.0701775	-0.0506665	0	1	1	0	PC Outlier
E1-129	B11	47	43	39	35	5	2	NA	ART014B11	STAT1	ART014	0.0648236	0.319345	0.0192714	1.04596	149542650	151231410	160935957	157297950	-0.218468	-0.193243	-0.120851	-0.146838	0	0	0	0	PC Outlier
E2-119	D01	191	187	183	179	4	3	NA	ART029D01	ZNF581	ART029	0.0699861	0.319513	0.0193973	1.04971	1.55545e+08	1.64757e+08	1.59821e+08	1.63246e+08	-0.16635	-0.0761353	-0.127964	-0.084994	0	5	0	1	PC Outlier
D8-99	B10	79	75	71	67	5	2	NA	ART140B10	PPP1R14B	ART140	0.068593	0.319513	0.0193478	1.04869	1.61308e+08	1.70649e+08	1.67378e+08	1.68469e+08	-0.16829	-0.084762	-0.112792	-0.101538	0	1	0	0	PC Outlier
E7-91	F04	110	106	102	98	6	2	A-specific	ART123F04	KLRG2	ART123	0.0682025	0.319513	0.0193977	1.04841	1.80978e+08	1.9469e+08	1.87813e+08	1.86698e+08	0.0039694	0.107486	0.0623699	0.0466602	1	1	1	0	PC Outlier
E1-129	D11	47	43	39	35	4	2	NA	ART014D11	LRCH3	ART014	0.0678141	0.319513	0.0193764	1.04813	154907892	163738368	163088496	160350552	-0.167614	-0.0786088	-0.101682	-0.119108	0	1	2	0	PC Outlier
E2-119	A10	77	73	69	65	2	1	NA	ART034A10	FAM122C	ART034	0.0664232	0.319513	0.0193565	1.04712	1.8684e+08	1.92345e+08	1.95924e+08	1.96236e+08	0.0981208	0.147218	0.165873	0.180541	0	2	3	3	New
E1-129	F03	128	124	120	116	2	2	NA	ART013F03	C9orf64	ART013	0.0660005	0.319513	0.0193426	1.04681	147111426	150305112	157616901	154222767	-0.242115	-0.202107	-0.150915	-0.175322	0	1	0	0	PC Outlier
E6-102	D03	77	73	69	65	3	1	NA	ART108D03	ZNF433	ART108	0.0687164	0.319989	0.0194444	1.04878	1.93233e+08	2.06081e+08	2.05157e+08	1.97233e+08	0.124324	0.222077	0.203289	0.153754	0	3	3	4	New
E5-106	F02	46	42	38	34	6	2	NA	ART087F02	RNF14	ART087	0.0708838	0.320682	0.0195112	1.05036	1.65063e+08	1.77171e+08	1.68778e+08	1.78369e+08	-0.111549	-0.0259196	-0.0812812	-0.0147935	0	1	0	0	PC Outlier
E3-62	D09	111	107	103	99	1	2	NA	ART049D09	EXOSC3	ART049	0.0685097	0.320682	0.0195222	1.04863	1.56612e+08	1.69839e+08	1.61679e+08	1.61632e+08	-0.151355	-0.0377411	-0.103819	-0.106975	0	2	0	1	PC Outlier
E11-20	D10	79	75	71	67	4	5	NA	ART185D10	NTNG1	ART185	0.0729433	0.320701	0.0196525	1.05186	1.78175e+08	1.79838e+08	1.80869e+08	2.12543e+08	-0.00604432	0.00199002	0.00826585	0.190441	0	0	0	0	PC Outlier
E2-119	A03	125	121	117	113	5	1	NA	ART035A03	AKIP1	ART035	0.0709823	0.320701	0.0198621	1.05043	1.92874e+08	1.98118e+08	1.94131e+08	2.13529e+08	0.143977	0.189884	0.152607	0.302388	2	3	4	19	New
E5-106	F06	174	170	166	162	6	4	NA	ART081F06	TBC1D3C	ART081	0.0700842	0.320701	0.0196557	1.04978	1.85664e+08	2.11013e+08	1.8723e+08	1.91801e+08	0.0581255	0.226274	0.0684043	0.0899505	6	11	4	10	New
E5-106	G05	143	139	135	131	6	2	NA	ART087G05	SHPK	ART087	0.0692593	0.320701	0.0198431	1.04918	1.57849e+08	1.67948e+08	1.6226e+08	1.70589e+08	-0.176018	-0.103045	-0.1381	-0.0791301	0	0	0	0	PC Outlier
E3-62	B03	127	123	119	115	5	2	NA	ART050B03	STAR	ART050	0.0684695	0.320701	0.0198198	1.0486	1.48656e+08	1.59267e+08	1.53749e+08	1.54992e+08	-0.22658	-0.130454	-0.176381	-0.167496	0	0	0	0	PC Outlier
D8-99	G06	30	26	22	18	1	2	NA	ART139G06	RRP9	ART139	0.0682506	0.320701	0.0198326	1.04844	1.72893e+08	1.82871e+08	1.78902e+08	1.80975e+08	-0.0682299	0.0150289	-0.0167319	0.00176508	0	0	0	0	PC Outlier
E3-62	A04	93	89	85	81	2	2	NA	ART049A04	TEX2	ART049	0.0680916	0.320701	0.0195649	1.04833	1.72987e+08	1.84807e+08	1.80222e+08	1.79421e+08	-0.00789372	0.0841139	0.0528196	0.0436601	0	0	1	1	PC Outlier
E3-62	G05	62	58	54	50	1	2	NA	ART049G05	ARMC1	ART049	0.0680388	0.320701	0.0197367	1.04829	1.62891e+08	1.7376e+08	1.69339e+08	1.69551e+08	-0.0946446	-0.00481051	-0.0370391	-0.0379679	0	0	0	1	PC Outlier
E3-62	A03	125	121	117	113	2	2	NA	ART049A03	FAM113B	ART049	0.0677392	0.320701	0.0197144	1.04807	1.56949e+08	1.68341e+08	1.64325e+08	1.61223e+08	-0.148257	-0.0505151	-0.0804058	-0.110633	0	0	0	0	PC Outlier
D8-99	G04	111	107	103	99	6	1	NA	ART144G04	SPATA5	ART144	0.0677082	0.320701	0.0197308	1.04805	2.04838e+08	2.14055e+08	2.21121e+08	2.07794e+08	0.176374	0.242182	0.288934	0.20113	2	13	8	3	New
E3-62	H02	45	41	37	33	6	2	NA	ART051H02	SULT1A2	ART051	0.0675505	0.320701	0.0197925	1.04794	1.67155e+08	1.77649e+08	1.7508e+08	1.73154e+08	-0.0573678	0.0271263	0.0110588	-0.00763695	0	0	1	2	PC Outlier
D9-103	D05	141	137	133	129	3	2	NA	ART159D05	NES	ART159	0.0660709	0.320701	0.0195664	1.04686	1.90842e+08	1.98069e+08	1.99355e+08	1.99756e+08	0.0763028	0.134364	0.147939	0.144818	0	0	0	1	PC Outlier
D9-103	C02	157	153	149	145	1	2	NA	ART157C02	DUX4L7	ART157	0.0656962	0.320701	0.0198297	1.04659	1.86842e+08	1.93763e+08	1.94984e+08	1.95764e+08	0.0457394	0.102655	0.115953	0.115698	0	0	0	1	PC Outlier
D9-103	A06	29	25	21	17	5	2	NA	ART158A06	GPR31	ART158	0.0656884	0.320701	0.019834	1.04658	1.86918e+08	1.9398e+08	1.95101e+08	1.95663e+08	0.0463258	0.104269	0.116821	0.114953	0	0	0	0	PC Outlier
D4-117	B03	78	74	70	66	3	1	NA	ART072B03	CCNI	ART072	0.0654325	0.320701	0.019624	1.0464	1.97144e+08	2.03026e+08	2.08964e+08	2.08837e+08	0.175576	0.214492	0.254069	0.254467	1	2	10	4	New
D4-117	C04	93	89	85	81	1	1	NA	ART070C04	SQSTM1	ART070	0.0646876	0.320701	0.0197109	1.04586	1.97425e+08	2.03083e+08	2.14839e+08	2.03624e+08	0.177633	0.214893	0.294075	0.217994	1	3	7	3	New
E2-119	A04	112	108	104	100	3	3	NA	ART030A04	LOC100129534	ART030	0.0642892	0.320701	0.0198507	1.04557	1.5922e+08	1.6155e+08	1.66741e+08	1.69144e+08	-0.132657	-0.104497	-0.0668177	-0.0337902	0	3	2	1	New
E2-119	B04	110	106	102	98	3	3	NA	ART030B04	TIMM23	ART030	0.06424	0.320701	0.0198482	1.04553	1.52021e+08	1.53499e+08	1.58663e+08	1.62816e+08	-0.19941	-0.178249	-0.138459	-0.0888023	0	0	1	0	PC Outlier
E2-119	B12	15	11	7	3	2	6	NAc+	ART019B12	RAD54B	ART019	0.0627716	0.320701	0.0198466	1.04447	1.84992e+08	1.86799e+08	2.0453e+08	1.86452e+08	0.0837817	0.105011	0.227891	0.106759	2	4	3	0	New
E3-62	D10	125	121	117	113	3	2	NA	ART051D10	KLK5	ART051	0.0673679	0.321467	0.0199274	1.0478	1.67708e+08	1.78926e+08	1.7517e+08	1.73475e+08	-0.0526037	0.0374554	0.0117998	-0.00496261	0	0	0	0	PC Outlier
E5-106	B07	175	171	167	163	2	2	NA	ART085B07	UQCRC2	ART085	0.0692992	0.321488	0.0200617	1.04921	1.53423e+08	1.64029e+08	1.5771e+08	1.65022e+08	-0.217046	-0.137105	-0.179131	-0.127004	0	1	0	0	PC Outlier
E11-20	B07	175	171	167	163	5	2	NA	ART194B07	C11orf24	ART194	0.0691395	0.321488	0.0199761	1.04909	1.43815e+08	1.56438e+08	1.52696e+08	1.50992e+08	-0.315129	-0.199111	-0.236018	-0.302841	0	3	0	0	PC Outlier
E11-20	G04	94	90	86	82	4	2	NA	ART194G04	TACSTD2	ART194	0.0688668	0.321488	0.0201061	1.04889	1.54563e+08	1.65235e+08	1.65494e+08	1.63646e+08	-0.211141	-0.120181	-0.119903	-0.186737	0	0	2	0	PC Outlier
E11-20	B07	62	58	54	50	3	2	NA	ART195B07	empty	ART195	0.0687467	0.321488	0.0201075	1.04881	1.49039e+08	1.59817e+08	1.59093e+08	1.57756e+08	-0.263651	-0.168281	-0.176809	-0.239624	0	1	0	0	PC Outlier
E1-129	D10	125	121	117	113	3	2	NA	ART015D10	YY1AP1	ART015	0.0683138	0.321488	0.0199865	1.04849	186603624	205342866	191195406	190843803	0.100952	0.248034	0.127711	0.132055	0	3	1	0	PC Outlier
E7-91	B07	30	26	22	18	3	2	NA	ART123B07	AVPR1A	ART123	0.0682415	0.321488	0.0200183	1.04844	1.7898e+08	1.93841e+08	1.84206e+08	1.84939e+08	-0.012049	0.101179	0.0343952	0.0330031	0	0	0	0	PC Outlier
E3-62	B10	126	122	118	114	3	2	NA	ART051B10	AKTIP	ART051	0.0676363	0.321488	0.0200046	1.048	1.59501e+08	1.70995e+08	1.66496e+08	1.64381e+08	-0.124993	-0.0279507	-0.061471	-0.0826474	0	0	0	0	PC Outlier
E3-62	E11	46	42	38	34	2	2	NA	ART049E11	CNPY3	ART049	0.0673801	0.321488	0.0201071	1.04781	1.61794e+08	1.73161e+08	1.68947e+08	1.66882e+08	-0.104394	-0.00979525	-0.0403834	-0.0608644	0	0	0	0	PC Outlier
D9-103	C03	125	121	117	113	1	2	NA	ART157C03	CNTNAP1	ART157	0.0655979	0.321488	0.0200942	1.04652	1.75134e+08	1.81895e+08	1.82619e+08	1.83331e+08	-0.0476192	0.0114703	0.0214344	0.0210314	0	0	0	0	PC Outlier
E1-129	G04	94	90	86	82	4	2	NA	ART014G04	HDAC10	ART014	0.0650569	0.321488	0.0199765	1.04613	156564675	159713226	167311746	164493081	-0.152266	-0.114517	-0.0647985	-0.0823109	0	0	0	0	PC Outlier
E6-102	H11	48	44	40	36	4	1	NA	ART107H11	ITK	ART107	0.0788771	0.321546	0.0201289	1.0562	1.95565e+08	1.95241e+08	1.96754e+08	2.29832e+08	0.141628	0.144123	0.142956	0.374436	0	0	0	8	PC Outlier
E3-62	E08	142	138	134	130	5	2	NA	ART050E08	TRMT61A	ART050	0.0673746	0.322815	0.0202264	1.04781	1.50819e+08	1.62195e+08	1.57254e+08	1.5504e+08	-0.205735	-0.104172	-0.143855	-0.167053	0	0	0	1	PC Outlier
E6-102	E02	48	44	40	36	6	4	NA	ART099E02	SSX2IP	ART099	0.0700349	0.323196	0.0203103	1.04974	1.97727e+08	2.12448e+08	2.01299e+08	2.09485e+08	0.15749	0.265976	0.175902	0.240698	5	8	10	17	New
E5-106	A03	125	121	117	113	5	2	NA	ART086A03	HFM1	ART086	0.0672657	0.323196	0.0203204	1.04773	1.65278e+08	174436627	1.71314e+08	1.77838e+08	-0.109671	-0.048356	-0.0597632	-0.019096	0	1	3	1	PC Outlier
E3-62	E04	94	90	86	82	5	2	NA	ART050E04	NRBF2	ART050	0.067071	0.323196	0.0202957	1.04759	1.46516e+08	1.57834e+08	1.53035e+08	1.50003e+08	-0.2475	-0.143497	-0.183092	-0.214698	0	0	0	0	PC Outlier
E1-129	F10	80	76	72	68	2	2	NA	ART013F10	DEPDC5	ART013	0.0639629	0.323196	0.0203221	1.04533	143695242	145156869	154118880	151558182	-0.276012	-0.252388	-0.183294	-0.200466	0	0	0	1	PC Outlier
E5-106	H08	144	140	136	132	4	2	NA	ART086H08	FMNL1	ART086	0.0689118	0.323219	0.0203415	1.04893	1.31701e+08	1.39954e+08	1.34517e+08	1.43317e+08	-0.437301	-0.366102	-0.408621	-0.330445	0	1	0	1	PC Outlier
D9-103	C01	189	185	181	177	4	2	NA	ART158C01	FAM153A	ART158	0.0663003	0.323679	0.0203885	1.04703	1.71751e+08	1.80131e+08	1.78719e+08	1.78674e+08	-0.0757628	-0.00259228	-0.00970753	-0.0160878	0	0	0	0	PC Outlier
E7-91	F11	48	44	40	36	5	2	NA	ART122F11	STK35	ART122	0.0686056	0.323881	0.0204912	1.0487	1.51347e+08	1.66167e+08	1.53844e+08	1.56313e+08	-0.253982	-0.121063	-0.225456	-0.209611	1	0	0	0	PC Outlier
D9-103	D03	77	73	69	65	3	2	NA	ART159D03	POU3F3	ART159	0.0671395	0.323881	0.0204597	1.04764	1.87458e+08	1.96705e+08	1.93444e+08	1.96893e+08	0.0504922	0.124391	0.104514	0.123991	0	0	0	1	PC Outlier
D9-103	B08	62	58	54	50	3	2	NA	ART159B08	PSORS1C2	ART159	0.0667884	0.323881	0.020437	1.04738	1.70833e+08	1.77394e+08	1.76192e+08	1.81284e+08	-0.0834884	-0.0246835	-0.0302521	0.00483549	5	1	2	4	PC Outlier
D8-99	G07	174	170	166	162	1	2	NA	ART139G07	IFI35	ART139	0.066433	0.323881	0.0204633	1.04712	1.63546e+08	1.72118e+08	1.70611e+08	1.70019e+08	-0.148406	-0.0724022	-0.0851861	-0.0883302	5	3	2	2	PC Outlier
E1-129	F06	32	28	24	20	5	2	NA	ART014F06	ZNF225	ART014	0.063677	0.323881	0.0204831	1.04513	152167680	153920637	164252709	159164163	-0.193363	-0.167815	-0.0914201	-0.129822	0	0	1	1	PC Outlier
D4-117	C02	157	153	149	145	4	6	NA	ART056C02	ZFC3H1	ART056	0.0704361	0.324076	0.0205278	1.05003	1.81301e+08	2.05286e+08	1.83732e+08	1.8461e+08	0.0547138	0.230462	0.0684216	0.0765658	0	5	0	3	New
E7-91	A01	189	185	181	177	2	5	NA	ART112A01	KIAA1217	ART112	0.0428288	0.324076	0.0205396	1.03013	1.92043e+08	2.17134e+08	2.00802e+08	1.77467e+08	0.0895837	0.26489	0.158848	-0.0265002	5	13	13	5	New
E5-106	D07	29	25	21	17	3	2	NA	ART087D07	CAP1	ART087	0.0673313	0.324968	0.0206142	1.04778	1.72537e+08	1.82506e+08	1.78143e+08	1.85981e+08	-0.0476617	0.016882	-0.00336956	0.0454964	0	0	0	0	PC Outlier
D4-117	B05	142	138	134	130	3	2	NA	ART069B05	WDR54	ART069	0.0692719	0.324981	0.0206331	1.04919	1.58762e+08	1.73646e+08	1.61176e+08	1.66655e+08	-0.136808	-0.0110204	-0.120543	-0.0710457	0	3	1	2	New
D8-99	F09	94	90	86	82	6	2	NA	ART141F09	ZMYM2	ART141	0.0670366	0.325098	0.0206586	1.04756	1.87718e+08	1.92036e+08	1.90776e+08	2.06331e+08	0.0504615	0.0855833	0.0759787	0.190932	9	7	7	12	PC Outlier
E3-62	E09	110	106	102	98	5	2	NA	ART050E09	CCND2	ART050	0.0671622	0.325111	0.0206961	1.04765	1.63114e+08	1.75259e+08	1.69461e+08	1.68363e+08	-0.0926726	0.00758358	-0.0360033	-0.0481114	0	0	0	0	PC Outlier
E1-129	E05	62	58	54	50	5	2	NA	ART014E05	SLCO1B1	ART014	0.0638709	0.325111	0.0206798	1.04527	172844550	175239297	185645493	181348398	-0.00954945	0.0193251	0.0852131	0.0584262	0	0	0	0	PC Outlier
E2-119	B11	47	43	39	35	5	3	NA	ART029B11	SFTPC	ART029	0.0633922	0.325111	0.0207136	1.04492	1.53541e+08	1.55078e+08	1.60126e+08	1.64233e+08	-0.185056	-0.163479	-0.125213	-0.0762992	0	0	0	0	PC Outlier
E3-62	C10	77	73	69	65	1	2	NA	ART049C10	WBSCR22	ART049	0.0675275	0.325228	0.0207391	1.04792	1.6686e+08	1.77861e+08	1.72696e+08	1.74399e+08	-0.059919	0.0288451	-0.00872416	0.00270453	0	0	0	0	PC Outlier
E1-129	F06	174	170	166	162	6	2	NA	ART015F06	FAM111B	ART015	0.0652352	0.325324	0.0207634	1.04626	162290241	166738383	174171168	168639768	-0.100448	-0.052415	-0.0068314	-0.046393	0	1	1	0	PC Outlier
E3-62	G10	127	123	119	115	6	2	NA	ART051G10	CEACAM21	ART051	0.0670276	0.325675	0.0208039	1.04756	1.35828e+08	1.45832e+08	1.40804e+08	1.40573e+08	-0.356774	-0.257601	-0.303269	-0.308371	0	0	0	0	PC Outlier
E1-129	E04	94	90	86	82	2	2	NA	ART013E04	TMEM220	ART013	0.0640605	0.326264	0.0208596	1.0454	171618975	174801816	183765726	179853660	-0.0198155	0.0157189	0.0705305	0.0464857	0	0	0	0	PC Outlier
E7-91	E02	158	154	150	146	2	2	NA	ART121E02	MESDC1	ART121	0.0669803	0.326801	0.0209121	1.04752	1.69014e+08	1.8317e+08	1.75169e+08	1.72857e+08	-0.0946994	0.0194903	-0.0381785	-0.0644692	0	0	0	0	PC Outlier
E11-20	F07	176	172	168	164	5	2	NA	ART194F07	TMPO	ART194	0.0653405	0.327742	0.0209946	1.04633	1.38617e+08	1.46152e+08	1.45695e+08	1.50483e+08	-0.368233	-0.297232	-0.303731	-0.307715	0	0	0	0	PC Outlier
E1-129	C10	77	73	69	65	1	2	NA	ART013C10	FAAH2	ART013	0.0639831	0.327742	0.0210271	1.04535	169835058	173461896	179063181	180233505	-0.0348903	0.00461756	0.0331315	0.0495294	0	0	0	0	PC Outlier
E1-129	G04	94	90	86	82	1	2	NA	ART013G04	LOC285141	ART013	0.0634506	0.327742	0.0210182	1.04496	167372919	170004042	179265141	175623840	-0.0559584	-0.0244322	0.0347578	0.0121509	0	0	0	0	PC Outlier
E5-106	E12	14	10	6	2	5	2	NA	ART086E12	ZNF331	ART086	0.0684981	0.328185	0.0211102	1.04862	167310491	1.78879e+08	1.71292e+08	1.80382e+08	-0.0920373	-0.0120738	-0.059943	0.0013994	0	0	0	0	PC Outlier
E3-62	C05	143	139	135	131	3	2	NA	ART051C05	CASP6	ART051	0.0671209	0.328185	0.0211649	1.04762	1.51281e+08	1.61719e+08	1.56929e+08	1.57172e+08	-0.201323	-0.108414	-0.146846	-0.147347	0	0	0	0	PC Outlier
E3-62	C01	15	11	7	3	3	2	NA	ART051C01	GNMT	ART051	0.0670948	0.328185	0.0211507	1.0476	1.46478e+08	1.56238e+08	1.5154e+08	1.52922e+08	-0.247869	-0.158163	-0.19726	-0.186899	0	0	0	0	PC Outlier
E2-119	D03	127	123	119	115	4	6	NA	ART020D03	IDE	ART020	0.0650574	0.328185	0.0211416	1.04613	1.825e+08	1.81447e+08	2.0169e+08	1.87784e+08	0.064216	0.0630752	0.207714	0.117031	3	2	6	1	PC Outlier
E1-129	G02	158	154	150	146	4	2	NA	ART014G02	TYW1B	ART014	0.064741	0.328185	0.0211481	1.0459	169234416	174567636	179519949	177026364	-0.0400016	0.0137849	0.0368069	0.0236264	0	1	0	0	PC Outlier
E11-20	H08	144	140	136	132	4	2	NA	ART194H08	GABRR2	ART194	0.0646526	0.328185	0.0211616	1.04583	1.33866e+08	1.40108e+08	1.40684e+08	1.46206e+08	-0.418553	-0.358165	-0.354222	-0.349316	0	0	0	0	PC Outlier
E2-119	E01	190	186	182	178	2	3	NA	ART028E01	RHOA	ART028	0.0672158	0.328193	0.0212566	1.04769	1.6753e+08	1.78556e+08	1.72917e+08	1.72951e+08	-0.0592586	0.0399026	-0.0143479	-0.00168311	0	4	2	5	New
D8-99	A09	96	92	88	84	3	2	NA	ART141A09	SENP3	ART141	0.065556	0.328193	0.0212299	1.04649	1.5495e+08	1.62659e+08	1.61546e+08	1.61294e+08	-0.226301	-0.153946	-0.163955	-0.164335	1	1	2	0	PC Outlier
E2-119	F06	32	28	24	20	2	2	NA	ART031F06	RAN	ART031	0.0641004	0.328193	0.021245	1.04543	1.31451e+08	1.3404e+08	1.36982e+08	1.39585e+08	-0.40915	-0.373813	-0.350434	-0.310901	0	0	0	0	PC Outlier
D4-117	E08	142	138	134	130	2	4	NA	ART061E08	PSMD7	ART061	0.0632335	0.328193	0.0212305	1.0448	1.66625e+08	1.68582e+08	1.862e+08	1.69637e+08	-0.0670703	-0.0537254	0.0876723	-0.0454571	0	2	5	2	New
E1-129	F01	14	10	6	2	6	2	NA	ART015F01	ADAM20	ART015	0.0629137	0.328193	0.021242	1.04457	172426410	174473325	185106627	180991638	-0.0130438	0.0130053	0.0810193	0.0555853	0	0	0	0	PC Outlier
E2-119	E01	16	12	8	4	6	1	NA	ART036E01	PDE4D	ART036	0.0741307	0.328205	0.0213775	1.05273	1.96856e+08	2.14338e+08	1.95281e+08	2.09982e+08	0.173459	0.303415	0.161132	0.278222	4	10	2	12	New
E2-119	B01	191	187	183	179	5	6	NAsd+	ART020B01	DHX36	ART020	0.0726625	0.328205	0.0213813	1.05166	2.00564e+08	2.28658e+08	2.07438e+08	1.95371e+08	0.200387	0.396718	0.248259	0.174171	4	18	3	1	PC Outlier
E5-106	D02	159	155	151	147	4	2	NA	ART086D02	CS	ART086	0.0680889	0.328205	0.0213852	1.04833	1.55521e+08	1.66098e+08	1.59669e+08	1.67239e+08	-0.197451	-0.119023	-0.161321	-0.107743	0	0	0	0	PC Outlier
E5-106	B04	95	91	87	83	2	2	NA	ART085B04	TIMM44	ART085	0.0667522	0.328205	0.0213552	1.04736	1.57394e+08	1.66541e+08	1.62373e+08	1.6954e+08	-0.180186	-0.11518	-0.137089	-0.0880328	0	0	0	0	PC Outlier
D9-103	D08	61	57	53	49	3	2	NA	ART159D08	WDR43	ART159	0.0652706	0.328205	0.0213673	1.04628	1.72537e+08	1.80601e+08	1.79213e+08	1.79784e+08	-0.0691756	0.00116399	-0.0057266	-0.00715233	0	0	0	0	PC Outlier
D9-103	A12	13	9	5	1	5	2	NA	ART158A12	ITGA11	ART158	0.064626	0.328205	0.0212762	1.04581	1.9326e+08	2.00889e+08	2.01227e+08	2.02023e+08	0.0944662	0.154756	0.161423	0.161097	0	0	1	0	PC Outlier
E1-129	D04	109	105	101	97	3	2	NA	ART015D04	PAPOLG	ART015	0.0636417	0.328205	0.0213183	1.0451	167872923	171039645	179545176	175924791	-0.051655	-0.0156705	0.0370097	0.014621	0	0	1	0	PC Outlier
E11-20	C08	63	59	55	51	3	1	NA	ART198C08	empty	ART198	0.0676023	0.328294	0.0214275	1.04797	1.98387e+08	2.01617e+08	2.01542e+08	2.3226e+08	0.148978	0.166916	0.164402	0.318422	0	0	0	0	PC Outlier
E3-62	A05	61	57	53	49	2	2	NA	ART049A05	ATP1B3	ART049	0.0665419	0.328294	0.0214158	1.0472	1.70386e+08	1.81929e+08	1.7703e+08	1.76731e+08	-0.02975	0.0614707	0.0270407	0.0218644	0	0	0	0	PC Outlier
E2-119	A03	125	121	117	113	5	2	A-specific	ART032A03	C9orf100	ART032	0.0658189	0.328705	0.0214726	1.04668	1.71031e+08	1.7534e+08	1.74798e+08	1.84844e+08	-0.029419	0.0136786	0.00126099	0.0942601	3	7	4	12	New
E6-102	A02	48	44	40	36	3	3	NA	ART102A02	NDUFS4	ART102	0.0676874	0.328948	0.0215986	1.04804	1.68438e+08	1.76909e+08	1.73384e+08	1.79676e+08	-0.0738012	0.00187282	-0.0394657	0.0192515	0	3	5	4	New
E5-106	G06	30	26	22	18	4	2	NA	ART086G06	ERO1L	ART086	0.0674124	0.328948	0.0216799	1.04784	1.6842e+08	1.78641e+08	1.72121e+08	1.82938e+08	-0.0825055	-0.0139957	-0.0529797	0.0216959	0	0	0	4	PC Outlier
E7-91	B01	191	187	183	179	5	2	NAsd+	ART122B01	CRYL1	ART122	0.0670994	0.328948	0.0216547	1.04761	1.69961e+08	1.84994e+08	1.74285e+08	1.7497e+08	-0.0866414	0.0337829	-0.0454725	-0.0469364	0	0	0	0	PC Outlier
D8-99	G07	174	170	166	162	4	2	NA	ART140G07	RRAGB	ART140	0.0667558	0.328948	0.0215737	1.04736	1.78709e+08	1.88014e+08	1.90603e+08	1.81892e+08	-0.0204954	0.0550477	0.0746746	0.00905895	2	3	5	2	New
E3-62	G01	15	11	7	3	6	2	NA	ART051G01	ART5	ART051	0.0665183	0.328948	0.0216462	1.04719	1.55246e+08	1.65625e+08	1.61115e+08	1.61342e+08	-0.163994	-0.0739883	-0.108868	-0.10957	0	0	0	0	PC Outlier
D8-99	C05	143	139	135	131	3	2	NA	ART141C05	SP7	ART141	0.066132	0.328948	0.0217079	1.04691	1.61613e+08	1.7051e+08	1.67525e+08	1.68551e+08	-0.165565	-0.0859386	-0.11152	-0.10084	0	0	0	0	PC Outlier
D8-99	E12	14	10	6	2	2	2	NAsd+	ART139E12	PUS1	ART139	0.065796	0.328948	0.0216561	1.04666	1.74422e+08	1.83525e+08	1.81029e+08	1.82052e+08	-0.0555212	0.0201791	0.000317932	0.0103274	0	0	0	0	PC Outlier
E11-20	C09	95	91	87	83	3	2	NA	ART195C09	empty	ART195	0.0656413	0.328948	0.0216622	1.04655	1.53814e+08	1.61099e+08	1.60448e+08	1.69481e+08	-0.218149	-0.156759	-0.164575	-0.136191	0	0	0	0	PC Outlier
D9-103	A03	125	121	117	113	2	2	NA	ART157A03	GPR27	ART157	0.0649495	0.328948	0.0215088	1.04605	1.81284e+08	1.89292e+08	1.87902e+08	1.89634e+08	0.0021706	0.0689749	0.0625838	0.0698017	0	0	0	1	PC Outlier
E2-119	F11	48	44	40	36	5	2	NA	ART032F11	KIAA1598	ART032	0.0637408	0.328948	0.0217057	1.04517	1.2874e+08	1.3151e+08	1.34083e+08	1.36434e+08	-0.43922	-0.4013	-0.381298	-0.343841	0	0	0	0	PC Outlier
E1-129	H08	61	57	53	49	6	2	NA	ART015H08	PBXIP1	ART015	0.0636481	0.328948	0.0216413	1.04511	181126926	184967496	193586517	189513396	0.0579765	0.0972705	0.145641	0.121962	0	0	2	0	PC Outlier
E1-129	C09	109	105	101	97	1	2	NA	ART013C09	MDM4	ART013	0.0608755	0.328948	0.0216993	1.0431	184682052	185031693	203579838	189867492	0.0860191	0.0977712	0.218257	0.124655	0	0	6	0	PC Outlier
E3-62	B10	79	75	71	67	2	2	NA	ART049B10	TMEM55B	ART049	0.0663169	0.329195	0.0217425	1.04704	1.3716e+08	1.48236e+08	1.42087e+08	1.40909e+08	-0.342691	-0.23401	-0.290185	-0.304928	0	1	0	0	PC Outlier
E7-91	G07	31	27	23	19	6	5	NA	ART114G07	RPS18	ART114	0.0703406	0.329877	0.0218308	1.04996	1.92952e+08	2.12777e+08	1.92176e+08	2.03228e+08	0.096395	0.235649	0.0955043	0.169053	1	10	3	6	New
E5-106	A03	80	76	72	68	3	2	NA	ART087A03	SLC26A5	ART087	0.0673906	0.329877	0.0218473	1.04782	1.48798e+08	1.57939e+08	1.52618e+08	1.60923e+08	-0.261209	-0.19169	-0.226476	-0.163288	0	0	0	0	PC Outlier
E7-91	G08	142	138	134	130	1	2	NA	ART121G08	CD53	ART121	0.0666237	0.329877	0.0218686	1.04726	1.8097e+08	1.94347e+08	1.86175e+08	1.88029e+08	0.00390313	0.104938	0.049733	0.0569096	0	0	0	0	PC Outlier
E7-91	E07	174	170	166	162	5	2	NA	ART122E07	PCYT1A	ART122	0.0664649	0.329877	0.0218516	1.04715	1.66007e+08	1.80229e+08	1.71619e+08	1.69727e+08	-0.1206	-0.00386471	-0.0677116	-0.0908297	0	0	0	0	PC Outlier
E3-62	C01	189	185	181	177	4	2	NA	ART050C01	RPL6	ART050	0.0663195	0.329877	0.0218976	1.04704	1.52745e+08	1.62618e+08	1.58354e+08	1.59172e+08	-0.18743	-0.100421	-0.133803	-0.129106	0	0	0	0	PC Outlier
E11-20	C11	45	41	37	33	4	5	NA	ART185C11	ALG3	ART185	0.0638458	0.329877	0.0218898	1.04525	1.77774e+08	1.85702e+08	2.04009e+08	1.77857e+08	-0.00929774	0.0482876	0.181955	-0.066599	0	3	5	0	New
E2-119	A04	93	89	85	81	2	5	NA	ART022A04	PRSS30P	ART022	0.0667299	0.330017	0.0219475	1.04734	1.75051e+08	1.86224e+08	1.8076e+08	1.80788e+08	0.00409257	0.100565	0.0496496	0.0622528	1	2	3	0	New
E7-91	B01	191	187	183	179	2	2	NA	ART121B01	PAQR6	ART121	0.0665604	0.330017	0.0219777	1.04722	1.72873e+08	1.88521e+08	1.77907e+08	1.76798e+08	-0.0621292	0.0610334	-0.0157962	-0.0319436	0	0	0	0	PC Outlier
E3-62	F09	112	108	104	100	2	2	NA	ART049F09	TSGA13	ART049	0.0659513	0.330017	0.0219469	1.04677	1.43613e+08	1.5207e+08	1.48493e+08	1.5075e+08	-0.276372	-0.19717	-0.226558	-0.207534	0	0	2	2	New
E3-62	H11	157	153	149	145	6	2	NA	ART051H11	CEP170P1	ART051	0.0657415	0.330017	0.0219803	1.04662	1.69685e+08	1.81044e+08	1.76893e+08	1.75257e+08	-0.0356946	0.0544361	0.0259246	0.00977983	0	0	0	0	PC Outlier
E5-106	H02	45	41	37	33	6	5	NA	ART078H02	COPS2	ART078	0.0737868	0.330324	0.0220229	1.05248	1.84148e+08	1.84519e+08	1.88299e+08	2.14443e+08	0.0463024	0.0327106	0.076624	0.250933	2	3	9	14	New
E5-106	E03	126	122	118	114	5	2	NA	ART086E03	SLC25A25	ART086	0.0674028	0.330324	0.0220575	1.04783	1.55724e+08	1.66711e+08	1.59981e+08	1.66712e+08	-0.195572	-0.113708	-0.1585	-0.1123	0	1	0	1	PC Outlier
E3-62	A07	173	169	165	161	5	2	NA	ART050A07	ANGEL2	ART050	0.0658856	0.330324	0.0220591	1.04673	1.60273e+08	1.70455e+08	1.66485e+08	1.66711e+08	-0.118024	-0.0325159	-0.0615593	-0.062341	0	0	0	0	PC Outlier
D8-99	F02	46	42	38	34	6	1	NA	ART144F02	KANSL1	ART144	0.063818	0.330324	0.0220742	1.04523	2.0269e+08	2.07818e+08	2.10398e+08	2.1618e+08	0.161168	0.199523	0.217224	0.258211	2	6	8	3	New
E1-129	E03	126	122	118	114	5	2	NA	ART014E03	FBXO42	ART014	0.0615219	0.331761	0.0221887	1.04357	162750375	163571319	177362577	168942159	-0.0963637	-0.0800814	0.0193644	-0.0438084	0	0	1	0	PC Outlier
E3-62	G01	190	186	182	178	4	2	NA	ART050G01	C21orf59	ART050	0.0660114	0.332493	0.0222561	1.04682	1.44515e+08	1.54814e+08	1.4963e+08	1.49759e+08	-0.26734	-0.171373	-0.215559	-0.217053	0	0	0	0	PC Outlier
E5-106	F09	94	90	86	82	6	2	NA	ART087F09	IFIT1	ART087	0.0663558	0.332566	0.0222795	1.04707	1.65449e+08	1.75212e+08	1.70017e+08	1.78618e+08	-0.108179	-0.0419589	-0.0707288	-0.0127827	0	0	0	1	PC Outlier
E6-102	H04	96	92	88	84	1	5	NA	ART094H04	TEKT3	ART094	0.072415	0.33288	0.0224244	1.05148	1.95111e+08	1.97269e+08	1.95136e+08	2.24725e+08	0.138278	0.15903	0.131039	0.342011	8	10	2	12	New
E5-106	E09	110	106	102	98	5	2	NA	ART086E09	DLC1	ART086	0.0674086	0.33288	0.0224903	1.04783	1.71974e+08	1.86639e+08	1.75031e+08	1.8332e+08	-0.0523769	0.0491887	-0.0287972	0.0247036	2	1	1	0	PC Outlier
D9-103	H03	77	73	69	65	6	2	NA	ART159H03	SHANK2	ART159	0.0657873	0.33288	0.0223829	1.04666	1.75761e+08	1.85328e+08	1.81336e+08	183232266	-0.0424674	0.0384439	0.011261	0.0202547	1	3	1	1	PC Outlier
D8-99	E06	30	26	22	18	2	2	NA	ART139E06	GSK3A	ART139	0.0654255	0.33288	0.0224133	1.04639	1.57205e+08	1.65367e+08	1.62401e+08	1.64764e+08	-0.205455	-0.130123	-0.156341	-0.133623	0	0	0	0	PC Outlier
D8-99	A10	77	73	69	65	5	2	NA	ART140A10	TMCC3	ART140	0.0650224	0.33288	0.0224568	1.0461	1.81113e+08	1.89648e+08	1.91726e+08	1.85932e+08	-0.0012143	0.0675292	0.0831483	0.0407469	0	4	2	0	New
E5-106	A01	189	185	181	177	5	4	NAc+	ART080A01	CLEC11A	ART080	0.0648749	0.33288	0.0223873	1.04599	1.80794e+08	1.86729e+08	1.84061e+08	2.01385e+08	0.0197778	0.0498847	0.0437784	0.160295	2	3	5	9	New
D9-103	C09	109	105	101	97	4	2	NA	ART158C09	KSR1	ART158	0.0645357	0.33288	0.0225041	1.04575	1.90407e+08	1.98837e+08	1.96655e+08	1.99699e+08	0.0730056	0.13995	0.128267	0.144407	2	1	0	5	PC Outlier
D9-103	H04	109	105	101	97	6	2	NA	ART159H04	BRCA2	ART159	0.0635092	0.33288	0.0223383	1.045	1.92383e+08	1.9963e+08	1.99747e+08	2.01559e+08	0.0879059	0.145691	0.150771	0.157784	0	1	0	3	PC Outlier
E6-102	H10	80	76	72	68	1	4	NA	ART097H10	KRT79	ART097	0.0628067	0.33288	0.0224384	1.0445	1.73412e+08	1.74102e+08	1.87566e+08	1.82306e+08	-0.0318175	-0.0212	0.0739549	0.0402127	0	0	2	2	New
E6-102	D03	127	123	119	115	1	5	NA	ART094D03	HCK	ART094	0.0625848	0.33288	0.0224967	1.04434	1.84501e+08	1.89326e+08	2.02245e+08	1.87166e+08	0.0576069	0.0997398	0.182663	0.0781725	1	5	7	1	New
E2-119	E12	14	10	6	2	2	2	NAsd+	ART031E12	NACA2	ART031	0.0145208	0.33288	0.0223584	1.01012	1.79582e+08	1.94919e+08	1.94662e+08	1.55354e+08	0.0409652	0.166399	0.156547	-0.156487	3	11	19	3	New
D8-99	A02	157	153	149	145	2	2	NA	ART139A02	SSPN	ART139	0.0645772	0.332946	0.022527	1.04578	173556694	1.82193e+08	1.80308e+08	1.80929e+08	-0.0626992	0.00966949	-0.00543472	0.00139925	0	0	0	0	PC Outlier
D9-103	D12	189	185	181	177	3	2	NA	ART159D12	JMJD7-PLA2G4B	ART159	0.0633483	0.333402	0.0225764	1.04489	1.82592e+08	1.89619e+08	1.89717e+08	1.9095e+08	0.012546	0.0714612	0.0764487	0.0797729	0	0	0	0	PC Outlier
E1-129	H09	93	89	85	81	6	2	NA	ART015H09	TTC12	ART015	0.0634324	0.333603	0.0226457	1.04495	190002960	195343416	199165131	201249837	0.126997	0.176011	0.186628	0.20865	1	4	10	4	New
E1-129	C11	45	41	37	33	4	2	NA	ART014C11	TAP2	ART014	0.062333	0.333603	0.0226395	1.04415	172255887	175747194	183241062	180752661	-0.0144713	0.0235004	0.0664056	0.0536791	0	0	1	0	PC Outlier
E1-129	F09	112	108	104	100	2	1	NA	ART016F09	BANK1	ART016	0.0606033	0.333603	0.02264	1.0429	191798991	193846752	210203802	196494993	0.140571	0.164915	0.264452	0.174155	0	0	9	1	PC Outlier
E5-106	H07	176	172	168	164	4	2	NA	ART086H07	EFS	ART086	0.0659459	0.333646	0.022769	1.04677	1.49118e+08	1.6017e+08	1.54167e+08	1.5763e+08	-0.258106	-0.171459	-0.211908	-0.193115	0	3	2	0	New
E3-62	D04	95	91	87	83	1	2	NA	ART049D04	CBR3	ART049	0.0650524	0.333646	0.022797	1.04612	1.44171e+08	1.54344e+08	1.50411e+08	1.48076e+08	-0.270772	-0.175758	-0.208047	-0.233353	0	0	0	0	PC Outlier
E2-119	H04	96	92	88	84	4	2	NA	ART032H04	ING5	ART032	0.0630457	0.333646	0.022699	1.04467	1.37654e+08	1.40394e+08	1.42518e+08	1.46771e+08	-0.342629	-0.306993	-0.29328	-0.238478	0	0	0	1	PC Outlier
E1-129	E05	62	58	54	50	5	1	NA	ART017E05	WDR7	ART017	0.0624992	0.333646	0.0227327	1.04427	188421561	190448559	194747031	205478802	0.11494	0.1394	0.154264	0.238652	0	2	1	2	New
E2-119	A08	141	137	133	129	2	6	NA	ART019A08	DDX11	ART019	0.062255	0.333646	0.0227894	1.0441	1.76684e+08	1.79477e+08	1.83358e+08	1.88392e+08	0.0174964	0.0473246	0.0702405	0.121689	0	0	0	2	PC Outlier
E1-129	B05	142	138	134	130	3	2	NA	ART015B05	EHHADH	ART015	0.0619319	0.333646	0.0227149	1.04386	165994263	168489801	178208262	173336175	-0.0678912	-0.03734	0.026227	-0.00676501	0	0	0	0	PC Outlier
E2-119	H05	141	137	133	129	6	6	NA	ART021H05	PSCA	ART021	0.061775	0.333646	0.0226946	1.04375	1.80132e+08	1.81674e+08	1.92499e+08	1.87669e+08	0.0453732	0.0648762	0.140427	0.116141	0	0	3	0	PC Outlier
E1-129	F03	78	74	70	66	6	2	NA	ART015F03	POU2F1	ART015	0.0617731	0.333646	0.0227427	1.04375	156951882	159249915	168032223	164359899	-0.148702	-0.118709	-0.0585993	-0.0834794	0	0	1	0	PC Outlier
E2-119	F12	190	186	182	178	6	2	NA	ART033F12	PAEP	ART033	0.0862276	0.333827	0.022865	1.06159	1.60026e+08	1.59869e+08	1.56036e+08	1.94091e+08	-0.125373	-0.119582	-0.162546	0.164691	0	0	0	10	PC Outlier
E3-62	E08	64	60	56	52	6	2	NA	ART051E08	SULT1A1	ART051	0.0657986	0.333827	0.0228581	1.04666	1.48046e+08	1.61115e+08	1.52669e+08	1.51564e+08	-0.232506	-0.113813	-0.186543	-0.199765	0	2	1	0	PC Outlier
E3-62	F06	32	28	24	20	2	2	NA	ART049F06	HAUS1	ART049	0.0657594	0.333827	0.0228347	1.04664	1.30021e+08	1.38171e+08	1.34229e+08	1.36154e+08	-0.419812	-0.33545	-0.372253	-0.354454	0	0	0	2	PC Outlier
E2-119	F02	46	42	38	34	6	4	NA	ART027F02	SRSF10	ART027	0.0747858	0.334321	0.0229964	1.0532	1.76785e+08	1.7576e+08	2.04719e+08	1.77153e+08	0.0183151	0.0171334	0.229222	0.0329475	0	0	4	0	PC Outlier
E5-106	C02	157	153	149	145	4	1	A-specific	ART089C02	EIF2B4	ART089	0.0711684	0.334321	0.0230613	1.05057	1.96748e+08	2.17064e+08	1.96711e+08	2.11664e+08	0.141781	0.267062	0.139671	0.232116	1	6	2	15	New
E5-106	D09	111	107	103	99	4	2	NA	ART086D09	IGHV4-31	ART086	0.0662194	0.334321	0.0229316	1.04697	1.53353e+08	1.6241e+08	1.5732e+08	1.65786e+08	-0.217705	-0.151417	-0.182702	-0.120338	0	0	0	0	PC Outlier
E5-106	C02	47	43	39	35	3	2	NA	ART087C02	NR1H4	ART087	0.065792	0.334321	0.0229793	1.04666	1.58673e+08	1.68241e+08	1.62947e+08	1.71007e+08	-0.168504	-0.100532	-0.132004	-0.0756013	0	1	0	0	PC Outlier
D8-99	C03	125	121	117	113	4	2	NA	ART140C03	TSPAN13	ART140	0.0636399	0.334321	0.0230314	1.0451	1.8642e+08	1.94698e+08	1.93635e+08	1.94992e+08	0.0404501	0.105439	0.0974429	0.109388	0	3	2	6	New
D9-103	D04	109	105	101	97	3	2	NA	ART159D04	SCRT1	ART159	0.0634637	0.334321	0.0229588	1.04497	1.75741e+08	1.83614e+08	1.82699e+08	1.82615e+08	-0.0426315	0.0250388	0.0220679	0.0153897	2	0	0	0	PC Outlier
D9-103	A09	109	105	101	97	2	2	NA	ART157A09	NRG2	ART157	0.0624354	0.334321	0.0230309	1.04423	1.81516e+08	1.87744e+08	1.88888e+08	1.89936e+08	0.00401422	0.0571268	0.0701286	0.0720934	0	0	0	0	PC Outlier
E1-129	B04	110	106	102	98	3	2	NA	ART015B04	GRAMD1B	ART015	0.061337	0.334321	0.0230661	1.04343	156748878	157790196	168693165	164440989	-0.150569	-0.131994	-0.0529357	-0.0827678	1	0	0	0	PC Outlier
E1-129	G11	46	42	38	34	4	2	NA	ART014G11	NCKIPSD	ART014	0.0612551	0.334321	0.0230056	1.04337	162338058	164194983	173780073	170373276	-0.100023	-0.0745912	-0.0100746	-0.0316387	0	0	0	0	PC Outlier
E5-106	D10	79	75	71	67	1	2	NA	ART085D10	SLC29A1	ART085	0.0656316	0.33446	0.0230944	1.04654	1.45194e+08	1.54206e+08	1.49477e+08	1.55775e+08	-0.296588	-0.226202	-0.256476	-0.210191	0	0	0	0	PC Outlier
E5-106	F07	176	172	168	164	2	2	NA	ART085F07	TOR1AIP1	ART085	0.0666815	0.335101	0.0231607	1.0473	1.45653e+08	1.56734e+08	1.49057e+08	1.55498e+08	-0.292028	-0.202743	-0.260537	-0.212759	0	3	0	0	PC Outlier
E1-129	E09	96	92	88	84	6	1	NA	ART018E09	FBXO11	ART018	0.0661565	0.335101	0.0232373	1.04692	192152691	208890279	201091068	193889835	0.143229	0.272744	0.200512	0.154899	1	7	3	2	New
E11-20	G07	31	27	23	19	6	2	NA	ART195G07	empty	ART195	0.0661324	0.335101	0.0232482	1.04691	1.45293e+08	1.55092e+08	1.55428e+08	1.53326e+08	-0.300377	-0.211579	-0.210436	-0.280718	0	0	2	0	PC Outlier
E3-62	D12	15	11	7	3	4	2	NA	ART050D12	DDAH2	ART050	0.064842	0.335101	0.0232065	1.04597	1.381e+08	1.47988e+08	1.43772e+08	1.4194e+08	-0.332844	-0.236421	-0.273177	-0.294408	0	0	0	0	PC Outlier
E11-20	F02	160	156	152	148	2	2	NA	ART193F02	RNF145	ART193	0.0631802	0.335101	0.0232504	1.04477	141527600	1.47563e+08	1.47999e+08	1.55462e+08	-0.338257	-0.283377	-0.281096	-0.260758	0	0	0	0	PC Outlier
E2-119	D02	45	41	37	33	3	6	NA	ART021D02	TRAPPC8	ART021	0.0612656	0.335101	0.0232188	1.04338	1.79611e+08	1.81598e+08	1.87154e+08	1.91238e+08	0.0412005	0.0642727	0.0998036	0.143322	0	2	0	2	New
E3-62	F09	94	90	86	82	6	2	NA	ART051F09	MKI67IP	ART051	0.0646906	0.335104	0.0232692	1.04586	1.59395e+08	1.70656e+08	1.66139e+08	1.63729e+08	-0.125945	-0.0308157	-0.0645644	-0.0883821	0	0	0	1	PC Outlier
E3-62	B09	94	90	86	82	3	2	NA	ART051B09	SPACA1	ART051	0.0649653	0.33574	0.023332	1.04606	1.64516e+08	1.76387e+08	1.69993e+08	1.70319e+08	-0.0803298	0.0168389	-0.0314836	-0.0314487	1	0	0	0	PC Outlier
E3-62	A04	112	108	104	100	3	2	NA	ART051A04	CNOT8	ART051	0.0651341	0.336172	0.0233862	1.04618	1.29734e+08	1.38935e+08	1.3393e+08	1.34636e+08	-0.422999	-0.327495	-0.375472	-0.370627	0	0	0	0	PC Outlier
E3-62	G08	63	59	55	51	6	2	NA	ART051G08	DPPA4	ART051	0.0649628	0.336172	0.0233995	1.04606	1.53898e+08	1.63987e+08	1.59719e+08	1.59613e+08	-0.17658	-0.08832	-0.121419	-0.125113	0	0	0	0	PC Outlier
E2-119	H08	144	140	136	132	4	2	NA	ART032H08	C6orf201	ART032	0.0624691	0.336862	0.0234748	1.04425	1.33855e+08	1.36502e+08	1.39146e+08	1.4199e+08	-0.383013	-0.347552	-0.327819	-0.28626	0	0	0	0	PC Outlier
E1-129	F06	32	28	24	20	2	2	NA	ART013F06	LOC440337	ART013	0.0608906	0.336862	0.0234849	1.04311	139023639	140684913	148823136	145719963	-0.323694	-0.297534	-0.233738	-0.257139	0	0	0	0	PC Outlier
E3-62	E02	158	154	150	146	5	2	NA	ART050E02	FHL5	ART050	0.0646982	0.337259	0.0235314	1.04587	1.63015e+08	1.75357e+08	1.68882e+08	1.67678e+08	-0.0935494	0.00838584	-0.0409381	-0.0540013	0	0	0	0	PC Outlier
E5-106	C11	45	41	37	33	1	2	NA	ART085C11	PPP2R2D	ART085	0.0659403	0.337724	0.0236201	1.04677	1.70337e+08	1.81393e+08	1.74292e+08	1.83502e+08	-0.0661737	0.00806183	-0.0348978	0.0261357	0	2	0	1	PC Outlier
E5-106	H11	48	44	40	36	1	2	NA	ART085H11	CLCNKB	ART085	0.0650073	0.337724	0.0236065	1.04609	1.40591e+08	1.48871e+08	1.44524e+08	1.51318e+08	-0.343062	-0.276995	-0.305091	-0.252078	0	0	0	0	PC Outlier
E1-129	B03	127	123	119	115	5	2	NA	ART014B03	PUS7L	ART014	0.0608537	0.337724	0.0235898	1.04308	151806708	153848790	162000117	159368049	-0.196789	-0.168488	-0.111342	-0.127975	0	0	0	0	PC Outlier
E5-106	G01	190	186	182	178	1	2	NA	ART085G01	RUVBL1	ART085	0.0662389	0.339077	0.0237713	1.04698	1.70115e+08	1.81973e+08	1.74168e+08	1.82444e+08	-0.0680573	0.0126669	-0.0359206	0.0177987	2	2	4	7	New
E7-91	D06	31	27	23	19	4	2	NA	ART122D06	DNASE2	ART122	0.065186	0.339077	0.0237541	1.04622	1.76835e+08	1.92658e+08	1.8104e+08	1.81449e+08	-0.0294378	0.0923479	0.00938303	0.0055137	0	0	0	0	PC Outlier
E1-129	F05	64	60	56	52	2	2	NA	ART013F05	LITAF	ART013	0.0608252	0.339077	0.0237385	1.04306	149697792	151923447	159668541	157005216	-0.216972	-0.186657	-0.132257	-0.149525	0	0	0	0	PC Outlier
E11-20	G10	127	123	119	115	6	2	NA	ART195G10	empty	ART195	0.0647169	0.339144	0.0237949	1.04588	1.37043e+08	1.45257e+08	1.46045e+08	1.4577e+08	-0.384712	-0.306093	-0.300267	-0.353623	0	1	2	0	PC Outlier
E10-63	H06	32	28	24	20	4	6	NA	ART164H06	PLP2	ART164	0.0683629	0.339527	0.0238406	1.04853	1.84375e+08	1.92815e+08	184488777	1.98044e+08	0.0315073	0.111387	0.0387111	0.149513	0	2	1	4	New
E1-129	E02	48	44	40	36	6	2	NA	ART015E02	PLOD3	ART015	0.0605897	0.341278	0.0239825	1.04289	152692758	154965672	162780561	160146180	-0.188393	-0.158053	-0.104409	-0.120948	0	1	0	0	PC Outlier
E5-106	G01	190	186	182	178	4	4	NA	ART080G01	KCNIP2	ART080	0.0728134	0.341279	0.024237	1.05177	1.77424e+08	1.88544e+08	1.7587e+08	2.00564e+08	-0.00736231	0.0638434	-0.0218965	0.154406	1	7	0	28	New
E5-106	C11	45	41	37	33	4	4	A-specific	ART080C11	PIH1D2	ART080	0.0702969	0.341279	0.0243052	1.04993	1.94783e+08	2.34382e+08	1.85935e+08	2.00869e+08	0.127302	0.377802	0.0583959	0.156598	7	11	9	6	New
D4-117	F08	144	140	136	132	5	1	NA	ART071F08	CCNI2	ART071	0.0673399	0.341279	0.0240081	1.04778	1.93625e+08	1.93945e+08	1.99969e+08	217293504	0.149595	0.148477	0.190594	0.311733	0	0	3	7	New
E11-20	F09	94	90	86	82	6	6	NA	ART183F09	HERPUD2	ART183	0.0655269	0.341279	0.0241372	1.04647	1.94369e+08	1.95889e+08	2.00045e+08	2.25525e+08	0.119457	0.125334	0.153644	0.275973	0	1	2	1	PC Outlier
E5-106	E02	48	44	40	36	6	2	NA	ART087E02	ERMAP	ART087	0.0654552	0.341279	0.0240867	1.04642	1.47853e+08	1.57273e+08	1.51259e+08	1.59327e+08	-0.270399	-0.197784	-0.239381	-0.177666	0	0	0	0	PC Outlier
D8-99	B04	95	91	87	83	2	5	NA	ART130B04	DIS3	ART130	0.0650928	0.341279	0.0242983	1.04615	1.7591e+08	1.91943e+08	1.81257e+08	1.78073e+08	-0.0432713	0.0848787	0.00213815	-0.0215525	0	7	1	1	PC Outlier
E7-91	D07	175	171	167	163	4	2	NA	ART122D07	HS3ST2	ART122	0.0647024	0.341279	0.0242809	1.04587	1.71753e+08	1.86589e+08	1.76605e+08	1.75791e+08	-0.0715092	0.0461663	-0.0263982	-0.0401884	0	0	0	0	PC Outlier
E5-106	D06	31	27	23	19	1	2	NA	ART085D06	ENTPD3	ART085	0.0646758	0.341279	0.0242332	1.04585	1.50329e+08	1.59575e+08	1.54611e+08	1.6121e+08	-0.246444	-0.176826	-0.207764	-0.160713	0	0	0	0	PC Outlier
E3-62	E03	80	76	72	68	6	2	NA	ART051E03	SLC25A30	ART051	0.0645538	0.341279	0.0242003	1.04576	1.31655e+08	1.40077e+08	1.35907e+08	1.37364e+08	-0.401791	-0.315688	-0.354339	-0.341686	0	0	0	0	PC Outlier
E11-20	D05	63	59	55	51	1	2	NA	ART193D05	AMOT	ART193	0.0644177	0.341279	0.0241831	1.04566	1.56714e+08	1.64235e+08	1.61666e+08	1.74058e+08	-0.191205	-0.128945	-0.153667	-0.0977493	0	0	0	0	PC Outlier
E3-62	C09	95	91	87	83	3	2	NA	ART051C09	MOG	ART051	0.0641689	0.341279	0.024042	1.04548	1.53424e+08	1.63216e+08	1.59346e+08	1.59001e+08	-0.181027	-0.0951253	-0.12479	-0.130659	0	0	0	0	PC Outlier
E3-62	A09	109	105	101	97	2	2	A-specific	ART049A09	CCDC106	ART049	0.0639001	0.341279	0.0242872	1.04529	1.66382e+08	1.77275e+08	1.72944e+08	1.71926e+08	-0.064056	0.0240848	-0.00664754	-0.017905	1	0	0	0	PC Outlier
E5-106	C12	191	187	183	179	3	2	NA	ART087C12	HADHB	ART087	0.0629962	0.341279	0.0241576	1.04463	1.49582e+08	1.58842e+08	1.56047e+08	1.57532e+08	-0.253633	-0.183469	-0.194425	-0.194017	1	1	1	0	PC Outlier
E1-129	E10	78	74	70	66	2	2	NA	ART013E10	DHX57	ART013	0.0623734	0.341279	0.0242891	1.04418	163333782	167889825	170772741	173099286	-0.0912013	-0.0424864	-0.0352595	-0.00873801	0	1	0	1	PC Outlier
E2-119	D04	109	105	101	97	3	1	NA	ART036D04	ELSPBP1	ART036	0.061654	0.341279	0.0242162	1.04366	1.85164e+08	1.89157e+08	2.00007e+08	1.88381e+08	0.0851278	0.123109	0.195629	0.121607	0	0	0	0	PC Outlier
E1-129	H09	112	108	104	100	1	2	NA	ART013H09	PRKAG2	ART013	0.0606101	0.341279	0.0240894	1.04291	154682496	157044204	165593997	161500824	-0.169715	-0.138831	-0.0796868	-0.108796	0	0	2	0	PC Outlier
E1-129	C10	127	123	119	115	3	2	NA	ART015C10	DDX50	ART015	0.0601164	0.341279	0.0242118	1.04255	163312362	164984175	174130650	171874548	-0.0913906	-0.0676736	-0.00716706	-0.0189819	0	0	0	0	PC Outlier
E3-62	F05	142	138	134	130	6	2	NA	ART051F05	AQP3	ART051	0.0641631	0.341416	0.0243339	1.04548	1.60626e+08	1.72316e+08	1.66619e+08	1.65277e+08	-0.114849	-0.0168498	-0.0604022	-0.0748067	0	0	0	0	PC Outlier
E7-91	E02	158	154	150	146	5	2	NA	ART122E02	CSNK1A1	ART122	0.0642357	0.341462	0.0243562	1.04553	1.84332e+08	1.98285e+08	1.89965e+08	1.89927e+08	0.0304613	0.133883	0.0788116	0.071396	0	0	0	2	PC Outlier
E2-119	D08	61	57	53	49	3	2	NA	ART033D08	ZNHIT1	ART033	0.0673092	0.342024	0.02443	1.04776	1.80913e+08	1.91157e+08	1.95521e+08	1.79954e+08	0.0516147	0.138285	0.162902	0.0555854	4	12	15	9	New
E3-62	B11	47	43	39	35	5	2	NA	ART050B11	MTX1	ART050	0.064156	0.342024	0.0244343	1.04547	1.36527e+08	1.45999e+08	1.41409e+08	1.41136e+08	-0.349367	-0.255948	-0.297077	-0.302607	0	0	0	0	PC Outlier
E3-62	C09	109	105	101	97	1	2	NA	ART049C09	KRTAP10-1	ART049	0.0643077	0.342256	0.0244916	1.04558	1.7148e+08	1.85124e+08	1.77946e+08	1.75321e+08	-0.0205151	0.0865835	0.0344844	0.01031	0	1	0	0	PC Outlier
E3-62	G11	159	155	151	147	6	2	NA	ART051G11	RPS2	ART051	0.0641222	0.342256	0.0244774	1.04545	1.50606e+08	1.61087e+08	1.55961e+08	1.55679e+08	-0.207772	-0.114068	-0.155767	-0.161114	0	0	1	0	PC Outlier
E1-129	B12	15	11	7	3	2	2	NA	ART013B12	KRT2	ART013	0.0618671	0.342256	0.0245079	1.04382	163554975	163593225	174475404	174399273	-0.0892489	-0.0798882	-0.00431355	0.00205624	1	0	1	1	PC Outlier
D9-103	F02	160	156	152	148	5	1	NA	ART161F02	KRT12	ART161	0.0679134	0.342535	0.024547	1.0482	2.02745e+08	2.24513e+08	1.97095e+08	2.14543e+08	0.163587	0.315157	0.131494	0.247851	3	10	4	8	New
D8-99	E09	110	106	102	98	5	2	NA	ART140E09	ANKRD65	ART140	0.0643603	0.34269	0.0245894	1.04562	1.76577e+08	1.84553e+08	1.80947e+08	1.87355e+08	-0.0378081	0.0282363	-0.000328857	0.0517489	0	0	0	2	PC Outlier
E3-62	B01	191	187	183	179	2	2	NA	ART049B01	FHL3	ART049	0.064129	0.34269	0.0246152	1.04545	1.55353e+08	1.64287e+08	1.64871e+08	1.58487e+08	-0.163007	-0.0856896	-0.0756201	-0.135324	0	0	3	0	PC Outlier
E6-102	C02	157	153	149	145	4	2	NA	ART104C02	BFSP1	ART104	0.0600165	0.34269	0.0246293	1.04248	1.82367e+08	1.85418e+08	1.96771e+08	1.88681e+08	0.0408256	0.0696474	0.143076	0.0898028	0	2	6	10	New
D8-99	G03	126	122	118	114	4	5	NA	ART131G03	NSMAF	ART131	0.0599348	0.34269	0.0246343	1.04242	1.73442e+08	1.75588e+08	1.82172e+08	1.83664e+08	-0.0636559	-0.0436051	0.00940146	0.0230401	0	0	2	6	New
E3-62	A05	144	140	136	132	3	2	NA	ART051A05	FAM181A	ART051	0.064103	0.34273	0.0246679	1.04543	1.43995e+08	1.54669e+08	1.4889e+08	1.48434e+08	-0.272535	-0.172725	-0.222704	-0.229868	0	1	0	0	PC Outlier
E3-62	A04	93	89	85	81	5	2	NA	ART050A04	PAPOLA	ART050	0.063577	0.34273	0.0247133	1.04505	1.55066e+08	1.66013e+08	1.61813e+08	1.58738e+08	-0.165669	-0.0706079	-0.102626	-0.133042	0	0	0	0	PC Outlier
E1-129	A12	13	9	5	1	5	2	NA	ART014A12	LRRN1	ART014	0.0605061	0.34273	0.024701	1.04283	181823139	185754987	192544137	190677969	0.0635112	0.1034	0.137852	0.1308	0	0	0	0	PC Outlier
E1-129	E08	142	138	134	130	2	2	NA	ART013E08	ADRB2	ART013	0.059868	0.34273	0.0246931	1.04237	171421335	173399841	184181814	178709139	-0.0214779	0.00410135	0.0737934	0.0372756	0	0	0	0	PC Outlier
D8-99	D07	175	171	167	163	1	2	NA	ART139D07	ACO2	ART139	0.0635743	0.343763	0.024807	1.04505	1.4773e+08	1.55655e+08	1.52658e+08	1.53939e+08	-0.295143	-0.217443	-0.245599	-0.231664	0	0	0	0	PC Outlier
E10-63	A04	93	89	85	81	2	1	NA	ART178A04	SYNE2	ART178	0.0683803	0.34428	0.024964	1.04854	1.95693e+08	1.93833e+08	1.98241e+08	2.19222e+08	0.117455	0.118988	0.142432	0.296087	1	0	2	3	New
E11-20	E06	30	26	22	18	2	2	NA	ART193E06	AOC3	ART193	0.0681462	0.34428	0.0249387	1.04837	1.45503e+08	1.56728e+08	1.57978e+08	1.50553e+08	-0.298294	-0.196441	-0.186958	-0.307046	0	0	1	2	PC Outlier
E11-20	A03	125	121	117	113	2	6	NA	ART181A03	KCNN2	ART181	0.0644563	0.34428	0.0249783	1.04569	2.00307e+08	2.10232e+08	2.25786e+08	2.0332e+08	0.162873	0.227278	0.328276	0.126435	1	3	9	1	New
E11-20	D07	175	171	167	163	1	2	NA	ART193D07	LMBRD2	ART193	0.0644381	0.34428	0.0249469	1.04568	1.3669e+08	1.46841e+08	1.45207e+08	1.43829e+08	-0.388432	-0.290452	-0.308569	-0.372961	0	0	0	0	PC Outlier
D8-99	B04	110	106	102	98	3	2	NA	ART141B04	UBP1	ART141	0.0635837	0.34428	0.0249383	1.04506	1.57585e+08	165116438	1.62167e+08	1.65815e+08	-0.201978	-0.132312	-0.15842	-0.124452	0	1	1	4	PC Outlier
E1-129	D12	189	185	181	177	3	2	NA	ART015D12	CUL2	ART015	0.0606206	0.34428	0.0249364	1.04291	172264968	176112738	182932929	180067581	-0.0143952	0.026498	0.0639776	0.0482007	0	1	2	0	PC Outlier
E1-129	B06	31	27	23	19	2	2	NA	ART013B06	KRTAP11-1	ART013	0.0598751	0.34428	0.0249354	1.04238	147370023	148334805	158191407	154545174	-0.239581	-0.221144	-0.145666	-0.172309	0	0	0	0	PC Outlier
E5-106	E05	144	140	136	132	6	2	NA	ART087E05	CAMK2D	ART087	0.0656242	0.344299	0.0249988	1.04654	2.11617e+08	2.26343e+08	2.32221e+08	2.11499e+08	0.246889	0.327451	0.379096	0.230992	20	24	24	27	New
E5-106	H01	192	188	184	180	4	2	NA	ART086H01	BSCL2	ART086	0.0648735	0.344704	0.0250724	1.04599	1.33896e+08	1.42497e+08	1.3679e+08	1.4424e+08	-0.413456	-0.340127	-0.384438	-0.321182	0	0	0	0	PC Outlier
D9-103	A10	77	73	69	65	2	2	NA	ART157A10	OR1E1	ART157	0.0633781	0.344704	0.0250856	1.04491	1.77927e+08	1.87246e+08	1.82941e+08	1.85562e+08	-0.0247932	0.0532923	0.0239762	0.0384862	1	0	0	0	PC Outlier
D8-99	E05	62	58	54	50	2	2	NA	ART139E05	FCGRT	ART139	0.0627421	0.344704	0.0250604	1.04445	1.73231e+08	1.81895e+08	1.79626e+08	1.80202e+08	-0.0654097	0.00731144	-0.0109021	-0.00441203	0	0	0	0	PC Outlier
E3-62	B12	15	11	7	3	2	2	NA	ART049B12	SCGN	ART049	0.0633948	0.344983	0.0251444	1.04492	1.55995e+08	1.65822e+08	1.6192e+08	1.61626e+08	-0.157052	-0.072268	-0.101669	-0.107036	0	0	0	0	PC Outlier
E10-63	D12	15	11	7	3	1	1	NAsd+	ART178D12	SFXN2	ART178	0.060621	0.344983	0.0251255	1.04291	1.97952e+08	1.97873e+08	2.19427e+08	1.97595e+08	0.134013	0.148747	0.288917	0.146238	0	0	41	0	PC Outlier
E1-129	G03	126	122	118	114	1	2	NA	ART013G03	ALOX5AP	ART013	0.0590283	0.34528	0.0251852	1.04176	154123146	155854188	164114451	161892801	-0.174941	-0.149804	-0.0926349	-0.105299	0	0	0	0	PC Outlier
E3-62	C11	45	41	37	33	4	2	NA	ART050C11	TRNAU1AP	ART050	0.0635113	0.345499	0.0252413	1.04501	1.69088e+08	1.80269e+08	1.74709e+08	175520311	-0.0407804	0.0482484	0.007997	0.0119472	0	0	1	0	PC Outlier
E1-129	B08	143	139	135	131	5	2	NA	ART014B08	FXR2	ART014	0.0595209	0.345499	0.0252588	1.04212	157169664	159117381	168220575	164226609	-0.146702	-0.11991	-0.0569831	-0.0846499	0	0	0	0	PC Outlier
E2-119	C02	157	153	149	145	1	4	NA	ART025C02	TXNDC12	ART025	0.0594988	0.345499	0.0252256	1.0421	1.62731e+08	1.64911e+08	1.74533e+08	1.67329e+08	-0.101191	-0.0747887	-0.000926482	-0.0493611	0	1	2	2	New
D9-103	D01	191	187	183	179	1	4	NA	ART151D01	NKX6-3	ART151	0.0645759	0.345584	0.0253226	1.04578	1.73414e+08	1.86009e+08	1.75697e+08	1.80519e+08	-0.0618595	0.0437298	-0.0343148	-0.00126594	0	3	4	1	New
E7-91	E12	14	10	6	2	2	2	NAsd+	ART121E12	OR13G1	ART121	0.0634354	0.345584	0.0253144	1.04495	1.81858e+08	1.95732e+08	1.87387e+08	1.8699e+08	0.0109652	0.115186	0.0590994	0.0489164	0	0	0	0	PC Outlier
E3-62	C09	109	105	101	97	4	2	NA	ART050C09	PSMG1	ART050	0.0632655	0.345584	0.0253163	1.04483	1.65742e+08	1.77235e+08	1.72455e+08	1.70246e+08	-0.0696151	0.0237598	-0.0107382	-0.0320702	0	0	0	0	PC Outlier
E11-20	B06	31	27	23	19	2	2	NA	ART193B06	PTPRB	ART193	0.0650651	0.345777	0.0254238	1.04613	1.3563e+08	1.45297e+08	1.44902e+08	1.42484e+08	-0.399668	-0.305696	-0.311602	-0.386512	0	0	0	1	PC Outlier
D9-103	B05	63	59	55	51	2	6	NA	ART145B05	BRIX1	ART145	0.0644286	0.345777	0.0254694	1.04567	1.8792e+08	1.87958e+08	2.10279e+08	1.89889e+08	0.0540419	0.0587685	0.224904	0.0717384	1	1	31	7	New
E3-62	D08	143	139	135	131	1	2	NA	ART049D08	GNPDA2	ART049	0.0634125	0.345777	0.0254755	1.04493	147625221	1.57698e+08	1.53267e+08	1.52175e+08	-0.236615	-0.144739	-0.180905	-0.193963	0	0	0	0	PC Outlier
E11-20	G03	79	75	71	67	6	1	NA	ART198G03	empty	ART198	0.0628106	0.345777	0.0254245	1.0445	1.95415e+08	1.97285e+08	2.01897e+08	2.24209e+08	0.127202	0.135574	0.166937	0.267526	0	0	0	0	PC Outlier
E11-20	D06	31	27	23	19	1	2	NA	ART193D06	COLEC12	ART193	0.0621228	0.345777	0.0253703	1.044	1.50658e+08	1.59314e+08	1.5875e+08	1.61579e+08	-0.248066	-0.17283	-0.179925	-0.205073	0	0	0	2	PC Outlier
E5-106	F03	78	74	70	66	6	2	NA	ART087F03	OSBPL2	ART087	0.0620533	0.345777	0.0255606	1.04395	1.61629e+08	1.68593e+08	1.66086e+08	1.75585e+08	-0.141881	-0.0975185	-0.104477	-0.0374875	5	7	6	8	New
E11-20	G04	111	107	103	99	6	2	NA	ART195G04	BMPR2	ART195	0.0618491	0.345777	0.0255432	1.0438	1.53724e+08	1.60877e+08	1.60136e+08	1.68413e+08	-0.218998	-0.158748	-0.167386	-0.145311	0	0	0	0	PC Outlier
D9-103	C12	13	9	5	1	1	2	NA	ART157C12	HIST1H2AB	ART157	0.0614338	0.345777	0.0254145	1.0435	1.91064e+08	1.98861e+08	1.98158e+08	1.98931e+08	0.0779746	0.140123	0.139252	0.138851	0	0	0	0	PC Outlier
D9-103	A01	189	185	181	177	5	2	NAc+	ART158A01	NPNT	ART158	0.0611953	0.345777	0.0255464	1.04333	1.87264e+08	1.95194e+08	1.95025e+08	1.93786e+08	0.0489976	0.113272	0.116262	0.101045	0	0	1	0	PC Outlier
E11-20	C12	191	187	183	179	3	2	NA	ART195C12	empty	ART195	0.0610821	0.345777	0.0255404	1.04325	1.51004e+08	1.69781e+08	1.58099e+08	1.52964e+08	-0.244749	-0.0810254	-0.185855	-0.28412	0	2	0	0	PC Outlier
E2-119	G05	143	139	135	131	6	6	NA	ART021G05	HEATR1	ART021	0.0593339	0.345777	0.0255214	1.04198	1.84853e+08	1.86632e+08	1.98086e+08	1.90887e+08	0.0826973	0.103724	0.1817	0.14067	0	2	1	0	PC Outlier
E5-106	E10	128	124	120	116	6	2	NA	ART087E10	YARS2	ART087	0.0591402	0.345777	0.0255674	1.04184	1.40317e+08	1.44129e+08	1.49138e+08	1.48751e+08	-0.345878	-0.3237	-0.259755	-0.276759	3	1	5	2	PC Outlier
E1-129	A04	93	89	85	81	2	2	NA	ART013A04	BCL2L15	ART013	0.0615188	0.346202	0.0256181	1.04356	182426094	189336042	191038293	190829520	0.0682875	0.130948	0.126525	0.131947	0	0	0	0	PC Outlier
E2-119	B07	175	171	167	163	5	3	A-specific	ART029B07	SOCS2	ART029	0.0755174	0.346225	0.0259549	1.05374	1.70913e+08	1.98382e+08	1.73963e+08	1.67156e+08	-0.0304133	0.191809	-0.00564284	-0.0508534	4	6	4	0	New
E3-62	E06	30	26	22	18	5	5	NA	ART041E06	BCL2L12	ART041	0.0673062	0.346225	0.0257517	1.04776	1.70124e+08	1.86981e+08	1.69975e+08	1.78554e+08	-0.0319636	0.100986	-0.031629	0.0366709	1	18	0	5	New
E5-106	F08	144	140	136	132	5	2	NA	ART086F08	RXRG	ART086	0.0642639	0.346225	0.0256411	1.04555	1.44386e+08	1.5384e+08	1.47893e+08	1.54759e+08	-0.304637	-0.229632	-0.271853	-0.219633	0	0	0	0	PC Outlier
E2-119	B03	127	123	119	115	5	5	NA	ART023B03	ZNF75A	ART023	0.0640874	0.346225	0.0257643	1.04542	1.7546e+08	1.72955e+08	1.95459e+08	1.80292e+08	0.00746218	-0.0060783	0.162441	0.0582862	6	5	6	5	PC Outlier
E5-106	D02	159	155	151	147	1	2	NA	ART085D02	TUFM	ART085	0.0638685	0.346225	0.0259356	1.04526	1.57111e+08	1.67054e+08	1.60986e+08	1.68544e+08	-0.182784	-0.110745	-0.149466	-0.0965349	0	0	1	0	PC Outlier
E7-91	B08	143	139	135	131	2	2	NA	ART121B08	LCN2	ART121	0.0637465	0.346225	0.0258129	1.04518	1.74319e+08	1.89774e+08	1.78287e+08	1.78642e+08	-0.0501155	0.0705918	-0.0127255	-0.0169732	0	0	0	0	PC Outlier
E7-91	G04	94	90	86	82	4	2	NA	ART122G04	PCYT1B	ART122	0.0633832	0.346225	0.0259125	1.04491	1.6919e+08	1.832e+08	1.74679e+08	1.72561e+08	-0.0931953	0.0197238	-0.0422174	-0.0669427	0	0	0	0	PC Outlier
E3-62	C12	191	187	183	179	3	2	NA	ART051C12	NPM1	ART051	0.0633044	0.346225	0.02579	1.04486	1.4962e+08	1.60168e+08	1.5499e+08	1.54216e+08	-0.217249	-0.122319	-0.164781	-0.174734	0	0	1	0	PC Outlier
E3-62	H08	144	140	136	132	4	2	NA	ART050H08	TPM2	ART050	0.0632644	0.346225	0.0257443	1.04483	1.31655e+08	1.3987e+08	1.36234e+08	1.36868e+08	-0.401795	-0.317814	-0.350873	-0.346905	0	0	0	0	PC Outlier
E5-106	B01	14	10	6	2	3	2	NAsd+	ART087B01	TRMT61B	ART087	0.0630854	0.346225	0.0257027	1.0447	1.53846e+08	1.62731e+08	1.58592e+08	1.64641e+08	-0.213081	-0.148569	-0.171083	-0.130335	0	0	1	0	PC Outlier
D8-99	C02	47	43	39	35	3	2	NA	ART141C02	LHX1	ART141	0.0630835	0.346225	0.025944	1.0447	1.66743e+08	1.7658e+08	1.72429e+08	1.72572e+08	-0.120481	-0.0354768	-0.0698939	-0.0668224	0	1	0	0	PC Outlier
E3-62	B12	15	11	7	3	5	2	NA	ART050B12	HOXB13	ART050	0.0629736	0.346225	0.0257532	1.04462	1.50904e+08	1.61116e+08	1.56998e+08	1.55172e+08	-0.204919	-0.113806	-0.146205	-0.165826	0	0	0	0	PC Outlier
E5-106	C11	45	41	37	33	4	5	NA	ART077C11	WDFY3	ART077	0.0627925	0.346225	0.0259663	1.04449	1.78059e+08	1.92717e+08	1.86868e+08	1.82812e+08	-0.00221357	0.0954228	0.065613	0.0207011	2	7	8	6	New
D8-99	G11	159	155	151	147	6	2	NA	ART141G11	ARL5B	ART141	0.0625371	0.346225	0.0257539	1.0443	1.60696e+08	1.69076e+08	1.66341e+08	1.67041e+08	-0.173772	-0.0981234	-0.121759	-0.113821	0	0	0	0	PC Outlier
E7-91	A12	13	9	5	1	5	2	NA	ART122A12	TPRN	ART122	0.0624967	0.346225	0.0258302	1.04427	1.93398e+08	1.99771e+08	1.95794e+08	2.10475e+08	0.099727	0.144655	0.122413	0.219603	1	0	0	4	PC Outlier
D9-103	C06	29	25	21	17	4	2	NA	ART158C06	ATP4A	ART158	0.0601297	0.346225	0.0259579	1.04256	1.9065e+08	1.96797e+08	1.97724e+08	1.9961e+08	0.0748443	0.125066	0.136089	0.143767	0	0	0	1	PC Outlier
E1-129	B03	127	123	119	115	2	2	NA	ART013B03	UBE2I	ART013	0.0588069	0.346225	0.0259553	1.0416	155688876	157378968	166365000	162949653	-0.160359	-0.135758	-0.0729853	-0.0959115	0	0	0	0	PC Outlier
E7-91	H01	13	9	5	1	6	4	NA	ART117H01	WWOX	ART117	0.0583324	0.346225	0.0259521	1.04126	1.72764e+08	1.76018e+08	1.81871e+08	1.81742e+08	-0.063044	-0.037974	0.0159947	0.00784439	4	2	3	3	PC Outlier
E5-106	G03	126	122	118	114	1	2	NA	ART085G03	KIAA1430	ART085	0.0637731	0.346293	0.0259907	1.0452	1.51265e+08	1.60862e+08	1.54941e+08	1.62275e+08	-0.237484	-0.165235	-0.204685	-0.151213	0	0	0	0	PC Outlier
E5-106	D01	191	187	183	179	4	2	NA	ART086D01	ERO1L	ART086	0.0639279	0.346417	0.0260358	1.04531	1.41555e+08	1.50257e+08	1.44552e+08	1.52656e+08	-0.333198	-0.263624	-0.304814	-0.239371	1	0	0	0	PC Outlier
D8-99	A12	13	9	5	1	5	5	NA	ART131A12	ITSN2	ART131	0.0610684	0.346417	0.0260385	1.04324	1.86168e+08	194363861	1.93826e+08	1.93307e+08	0.0384952	0.102964	0.0988595	0.0968674	2	3	5	4	New
E3-62	C12	13	9	5	1	4	2	NA	ART050C12	TPM3	ART050	0.0626118	0.346821	0.0261267	1.04435	1.56671e+08	167778652	1.62945e+08	1.60548e+08	-0.150812	-0.0553464	-0.0925717	-0.116682	0	0	0	0	PC Outlier
E2-119	D12	15	11	7	3	4	3	NA	ART029D12	VMO1	ART029	0.0591438	0.346821	0.0260933	1.04185	1.52968e+08	1.54051e+08	1.59299e+08	1.62889e+08	-0.190447	-0.173064	-0.132686	-0.0881583	0	0	0	0	PC Outlier
E1-129	C04	93	89	85	81	4	2	NA	ART014C04	TGM5	ART014	0.0589903	0.346821	0.0261246	1.04174	167640471	171083529	176659686	176297382	-0.0536541	-0.0153004	0.0136356	0.0176733	0	0	1	0	PC Outlier
E6-102	C11	45	41	37	33	1	2	A-specific	ART103C11	ATP6V1D	ART103	0.0633968	0.347109	0.026187	1.04492	1.79595e+08	1.85714e+08	1.99788e+08	1.78454e+08	0.0187307	0.0719483	0.165031	0.00940298	4	4	10	2	New
E5-106	B09	111	107	103	99	5	2	NA	ART086B09	SNAP47	ART086	0.0628449	0.347109	0.026169	1.04452	1.58019e+08	1.67006e+08	1.6242e+08	1.69659e+08	-0.174464	-0.111159	-0.136678	-0.0870211	1	1	0	0	PC Outlier
E5-106	C10	127	123	119	115	3	2	NA	ART087C10	AK8	ART087	0.0631285	0.347304	0.0262403	1.04473	1.58886e+08	1.67965e+08	1.62765e+08	1.7122e+08	-0.166569	-0.102902	-0.133613	-0.0738078	0	0	0	0	PC Outlier
E3-62	C05	61	57	53	49	1	2	NA	ART049C05	OSR2	ART049	0.0625828	0.347304	0.0262241	1.04433	1.7136e+08	1.82368e+08	1.77864e+08	1.77044e+08	-0.0215201	0.0649496	0.0338202	0.0244182	0	0	0	1	PC Outlier
E1-129	E06	30	26	22	18	5	2	NA	ART014E06	ROCK2	ART014	0.060887	0.347471	0.0262722	1.04311	172988235	180556407	181867518	178998525	-0.00835064	0.0624484	0.0555507	0.0396099	0	2	1	0	PC Outlier
E5-106	D06	31	27	23	19	4	1	NA	ART089D06	KLC1	ART089	0.0502897	0.347962	0.0263287	1.03547	2.10903e+08	2.44492e+08	1.97424e+08	2.20833e+08	0.242015	0.438726	0.144891	0.293297	4	16	2	4	New
E5-106	B10	79	75	71	67	5	2	NA	ART086B10	CPSF7	ART086	0.0630288	0.347968	0.0264423	1.04466	1.51978e+08	1.61105e+08	1.55986e+08	1.62978e+08	-0.230704	-0.163054	-0.194991	-0.144981	0	0	0	0	PC Outlier
E5-106	A04	112	108	104	100	3	2	NA	ART087A04	CORO1C	ART087	0.062999	0.347968	0.0264839	1.04464	1.3268e+08	1.40611e+08	1.36095e+08	1.42401e+08	-0.426611	-0.359346	-0.391786	-0.339704	1	0	0	0	PC Outlier
E3-62	B12	190	186	182	178	3	2	NA	ART051B12	FCGR3A	ART051	0.0626315	0.347968	0.0264749	1.04437	1.58365e+08	1.68762e+08	1.63604e+08	1.64189e+08	-0.135297	-0.0469153	-0.0867458	-0.0843351	0	0	0	0	PC Outlier
E5-106	D12	189	185	181	177	3	2	NA	ART087D12	CD36	ART087	0.061851	0.347968	0.0264382	1.0438	1.68394e+08	1.7821e+08	1.73932e+08	1.79303e+08	-0.0827247	-0.0174837	-0.0378811	-0.00725627	0	1	0	1	PC Outlier
D9-103	H09	93	89	85	81	6	2	NA	ART159H09	PPIAL4B	ART159	0.0595515	0.347968	0.0263886	1.04214	1.88257e+08	1.94064e+08	1.9581e+08	1.96564e+08	0.056625	0.104896	0.122056	0.121577	0	0	0	1	PC Outlier
E1-129	A05	61	57	53	49	5	2	NA	ART014A05	CD22	ART014	0.0590637	0.347968	0.0264382	1.04179	182107629	186462090	192181707	190635174	0.0657668	0.108881	0.135134	0.130477	0	0	1	0	PC Outlier
E1-129	C06	29	25	21	17	1	2	NA	ART013C06	CCDC140	ART013	0.0587786	0.347968	0.0263697	1.04158	174640725	178316586	183885480	183637422	0.00536546	0.0444397	0.0714703	0.0765223	0	0	0	0	PC Outlier
E7-91	E10	78	74	70	66	2	4	NA	ART115E10	COMMD3	ART115	0.0584543	0.347968	0.0264561	1.04135	1.78177e+08	1.81925e+08	1.88097e+08	1.86556e+08	-0.0185341	0.00964797	0.0645505	0.0455621	0	4	4	5	New
E2-119	D08	61	57	53	49	3	3	NA	ART030D08	ALMS1P	ART030	0.0631607	0.348699	0.0266007	1.04475	1.5747e+08	1.64643e+08	1.61371e+08	1.65508e+08	-0.148601	-0.0771347	-0.114046	-0.065141	1	8	3	2	New
E5-106	B05	63	59	55	51	2	2	NA	ART085B05	F9	ART085	0.0626432	0.348699	0.0265803	1.04438	1.55653e+08	1.65524e+08	1.59998e+08	1.6601e+08	-0.19623	-0.124021	-0.158348	-0.118391	0	1	2	0	PC Outlier
E2-119	E11	46	42	38	34	2	6	NA	ART019E11	ZFP112	ART019	0.0592063	0.348699	0.0265846	1.04189	1.87981e+08	1.92227e+08	1.96228e+08	1.96691e+08	0.106906	0.14634	0.168111	0.183886	0	2	2	3	New
E1-129	A11	45	41	37	33	2	2	NA	ART013A11	USP39	ART013	0.0583582	0.348699	0.0266171	1.04128	182688462	185934735	193183092	191728998	0.070361	0.104795	0.142632	0.138731	0	0	0	0	PC Outlier
E5-106	C04	93	89	85	81	1	2	NA	ART085C04	ARMCX1	ART085	0.067621	0.349135	0.0267699	1.04799	1.96672e+08	1.92884e+08	2.00328e+08	2.31909e+08	0.141223	0.0966738	0.16596	0.363899	6	4	11	16	New
E5-106	E09	110	106	102	98	2	6	A-specific	ART073E09	PNKD	ART073	0.0651206	0.349135	0.0271357	1.04617	1.86813e+08	1.86579e+08	2.01856e+08	2.02858e+08	0.0670331	0.0487314	0.176919	0.170811	0	2	11	1	New
E5-106	E12	14	10	6	2	5	1	NA	ART089E12	FAM126A	ART089	0.0639557	0.349135	0.0268277	1.04533	1.97839e+08	2.12329e+08	2.02043e+08	2.11011e+08	0.149763	0.235241	0.178258	0.227658	0	9	5	13	New
E5-106	D03	77	73	69	65	3	2	NA	ART087D03	PVRL2	ART087	0.0635612	0.349135	0.0267792	1.04504	1.75058e+08	1.86063e+08	1.78761e+08	1.88396e+08	-0.0267353	0.0447351	0.00163013	0.0641125	0	1	0	1	PC Outlier
E7-91	D02	159	155	151	147	1	2	NA	ART121D02	CXorf66	ART121	0.063193	0.349135	0.0270773	1.04478	1.72801e+08	1.88674e+08	1.76399e+08	1.76701e+08	-0.0627304	0.0622029	-0.0280802	-0.0327349	0	0	0	0	PC Outlier
E5-106	H07	176	172	168	164	1	2	NA	ART085H07	CA9	ART085	0.0630328	0.349135	0.0268961	1.04466	1.31681e+08	1.39956e+08	1.34864e+08	1.41145e+08	-0.43752	-0.366084	-0.404895	-0.352482	0	0	0	0	PC Outlier
D8-99	F01	192	188	184	180	2	2	NA	ART139F01	PARP8	ART139	0.062842	0.349135	0.0268674	1.04452	1.58106e+08	1.69116e+08	1.61938e+08	1.63485e+08	-0.197212	-0.0977859	-0.160458	-0.144865	0	3	1	3	New
E7-91	G09	110	106	102	98	1	2	NA	ART121G09	BHLHE23	ART121	0.0628125	0.349135	0.0268442	1.0445	1.83463e+08	1.98441e+08	1.88465e+08	1.88039e+08	0.0236454	0.135016	0.0673765	0.0569811	0	1	0	0	PC Outlier
D8-99	G04	111	107	103	99	6	4	NA	ART135G04	ADH1A	ART135	0.0627503	0.349135	0.0271111	1.04445	1.71373e+08	1.79853e+08	1.8363e+08	1.72603e+08	-0.0809633	-0.00897403	0.0209039	-0.0665689	5	6	4	6	New
E7-91	C06	175	171	167	163	3	2	NA	ART123C06	ZPLD1	ART123	0.0627024	0.349135	0.0269896	1.04442	1.74426e+08	1.89201e+08	1.78566e+08	1.78847e+08	-0.0492252	0.0662247	-0.0104684	-0.0153248	0	0	0	0	PC Outlier
E11-20	B03	78	74	70	66	3	5	NA	ART186B03	CLU	ART186	0.0625912	0.349135	0.0270969	1.04434	1.86203e+08	1.89139e+08	1.88789e+08	2.16275e+08	0.0575366	0.0747406	0.070092	0.215551	0	1	0	0	PC Outlier
E3-62	E07	32	28	24	20	6	2	NA	ART051E07	GDPD1	ART051	0.0625062	0.349135	0.0270055	1.04428	1.36578e+08	1.44978e+08	1.40864e+08	1.42351e+08	-0.348824	-0.266067	-0.302652	-0.290233	0	0	0	0	PC Outlier
E5-106	B06	174	170	166	162	3	2	NA	ART087B06	TMEM161A	ART087	0.0621903	0.349135	0.0269911	1.04405	1.66289e+08	1.76288e+08	1.71001e+08	1.77662e+08	-0.100873	-0.033127	-0.0624019	-0.0205202	0	0	0	0	PC Outlier
E3-62	D09	111	107	103	99	4	2	NA	ART050D09	QPCTL	ART050	0.0620297	0.349135	0.026878	1.04393	1.46404e+08	1.56383e+08	1.52492e+08	1.50007e+08	-0.248599	-0.156825	-0.188225	-0.214657	0	0	0	0	PC Outlier
D8-99	G08	63	59	55	51	6	2	NA	ART141G08	TMTC2	ART141	0.061948	0.349135	0.0268547	1.04387	1.64842e+08	1.73633e+08	1.70311e+08	1.71271e+08	-0.137024	-0.0597511	-0.0877316	-0.0777454	0	0	0	0	PC Outlier
E3-62	H10	80	76	72	68	1	2	NA	ART049H10	SH3GL2	ART049	0.0618738	0.349135	0.0270839	1.04382	1.39407e+08	1.47538e+08	1.43922e+08	1.45401e+08	-0.319252	-0.240816	-0.271664	-0.259655	0	0	0	0	PC Outlier
E3-62	A09	96	92	88	84	3	2	NA	ART051A09	YIF1A	ART051	0.0618059	0.349135	0.0266939	1.04377	1.4568e+08	1.53786e+08	150640988	1.52063e+08	-0.255754	-0.180985	-0.20584	-0.195021	0	0	0	1	PC Outlier
D8-99	F01	14	10	6	2	6	2	NA	ART141F01	LZTS1	ART141	0.0618045	0.349135	0.0270706	1.04377	1.8059e+08	1.87814e+08	1.85331e+08	1.91263e+08	-0.00539167	0.053507	0.034201	0.0815305	0	0	0	3	PC Outlier
E3-62	G09	95	91	87	83	6	2	A-specific	ART051G09	STX19	ART051	0.0615341	0.349135	0.02712	1.04357	1.52942e+08	1.62327e+08	1.59611e+08	1.57242e+08	-0.185568	-0.103003	-0.122397	-0.146703	0	0	6	1	PC Outlier
D8-99	B07	30	26	22	18	3	1	NA	ART144B07	FILIP1	ART144	0.0612392	0.349135	0.0270901	1.04336	2.00411e+08	1.99599e+08	2.18912e+08	2.07996e+08	0.144858	0.141305	0.274451	0.202534	0	1	9	2	New
E5-106	E02	158	154	150	146	2	1	NA	ART088E02	DDX49	ART088	0.0599393	0.349135	0.0270761	1.04242	1.93952e+08	2.01751e+08	2.00806e+08	2.08776e+08	0.121133	0.161519	0.169398	0.212299	0	5	2	9	New
E1-129	G10	78	74	70	66	1	2	NA	ART013G10	CHST15	ART013	0.0582246	0.349135	0.0268485	1.04118	160454259	161943831	171469881	167982840	-0.116862	-0.0945077	-0.029382	-0.0520239	0	0	0	0	PC Outlier
E1-129	B11	158	154	150	146	3	2	NA	ART015B11	ACSBG1	ART015	0.0581955	0.349135	0.0267049	1.04116	160854588	163225557	171052830	168313554	-0.113267	-0.0831343	-0.0328952	-0.0491864	1	1	0	1	PC Outlier
E1-129	D01	191	187	183	179	4	2	NA	ART014D01	MPEG1	ART014	0.0580611	0.349135	0.0269096	1.04107	147170592	148728960	157377339	153723807	-0.241535	-0.217316	-0.153109	-0.179997	0	0	0	0	PC Outlier
E7-91	C08	63	59	55	51	3	1	NA	ART126C08	KRT6C	ART126	0.0400611	0.349135	0.0267879	1.02816	2.18987e+08	2.34336e+08	2.3893e+08	2.03733e+08	0.278999	0.374887	0.409665	0.172629	8	13	18	7	New
E11-20	B10	79	75	71	67	2	6	NA	ART181B10	LETMD1	ART181	0.0706553	0.349418	0.0271771	1.05019	1.99749e+08	2.00497e+08	2.01171e+08	2.4036e+08	0.158847	0.158879	0.161744	0.367883	0	0	0	0	PC Outlier
E1-129	A08	141	137	133	129	2	2	NA	ART013A08	MANF	ART013	0.0585939	0.349681	0.027217	1.04145	182409318	185764347	194550633	189776763	0.0681549	0.103472	0.152808	0.123966	0	0	2	0	PC Outlier
D9-103	A05	61	57	53	49	2	2	NA	ART157A05	CGB7	ART157	0.060441	0.349919	0.0272549	1.04278	1.86389e+08	1.93838e+08	1.9243e+08	1.94707e+08	0.0422372	0.103214	0.0969325	0.107889	0	0	0	1	PC Outlier
E7-91	A11	45	41	37	33	2	4	NA	ART115A11	AKAP14	ART115	0.0615105	0.350275	0.0273022	1.04356	1.76602e+08	1.86479e+08	1.82213e+08	1.84104e+08	-0.031345	0.0453175	0.0187063	0.0264729	2	3	2	5	New
E3-62	B11	47	43	39	35	2	2	NA	ART049B11	FA2H	ART049	0.0619356	0.350595	0.0273661	1.04387	1.52154e+08	1.62247e+08	1.5776e+08	1.56848e+08	-0.19302	-0.103713	-0.13922	-0.150322	0	0	0	0	PC Outlier
D8-99	B06	31	27	23	19	2	2	NA	ART139B06	GTF2H4	ART139	0.0609726	0.350595	0.0273509	1.04317	1.47192e+08	1.54367e+08	1.5236e+08	1.53004e+08	-0.300408	-0.229434	-0.248416	-0.240457	0	0	1	0	PC Outlier
E5-106	E01	190	186	182	178	5	2	NA	ART086E01	SLC38A5	ART086	0.0626993	0.350979	0.0274155	1.04442	1.63634e+08	1.73954e+08	1.67511e+08	1.75318e+08	-0.124094	-0.0523545	-0.0921486	-0.0396821	0	0	0	0	PC Outlier
E3-62	H05	141	137	133	129	6	2	NA	ART051H05	SPRYD5	ART051	0.0612918	0.351569	0.0275203	1.0434	1.70058e+08	1.80049e+08	1.76361e+08	1.76286e+08	-0.032529	0.0464811	0.0215788	0.0182286	0	1	2	1	PC Outlier
D4-117	C08	141	137	133	129	1	2	NA	ART067C08	LZTS2	ART067	0.0606652	0.351569	0.0275128	1.04295	1.7494e+08	1.80748e+08	1.80518e+08	1.87867e+08	0.00319161	0.0468093	0.0429623	0.101799	1	1	6	10	New
E1-129	F07	30	26	22	18	6	1	NA	ART018F07	DENND5A	ART018	0.0600717	0.351569	0.0275126	1.04252	196761204	203357844	204770916	207357993	0.177421	0.234019	0.226674	0.251786	0	2	9	2	New
E7-91	D01	191	187	183	179	1	2	NA	ART121D01	PRPH2	ART121	0.0624431	0.351861	0.0275627	1.04423	1.72636e+08	1.87594e+08	1.76501e+08	1.76832e+08	-0.0641072	0.0539228	-0.0272441	-0.031671	0	0	0	1	PC Outlier
E5-106	E09	96	92	88	84	6	2	NA	ART087E09	CAMK1G	ART087	0.0599517	0.353819	0.0277357	1.04243	1.50573e+08	1.57742e+08	1.55882e+08	1.60955e+08	-0.244101	-0.193496	-0.195949	-0.163002	1	0	3	1	PC Outlier
E11-20	C10	127	123	119	115	3	6	NA	ART183C10	ANGPTL4	ART183	0.070619	0.354512	0.0278174	1.05017	1.94782e+08	1.93258e+08	1.98099e+08	2.34789e+08	0.122518	0.105822	0.139542	0.334048	0	0	0	4	PC Outlier
D9-103	H05	141	137	133	129	6	2	NA	ART159H05	CD200R1L	ART159	0.0587339	0.354512	0.0278295	1.04155	1.88641e+08	1.95074e+08	1.95961e+08	1.96259e+08	0.0595615	0.112382	0.123165	0.119339	0	0	0	0	PC Outlier
E3-62	A08	64	60	56	52	3	2	NA	ART051A08	RPSA	ART051	0.0620304	0.355213	0.0279043	1.04393	1.34407e+08	1.43003e+08	1.38394e+08	1.39858e+08	-0.371951	-0.285859	-0.328176	-0.315726	0	0	0	0	PC Outlier
E11-20	G03	126	122	118	114	1	2	NA	ART193G03	VASN	ART193	0.0653905	0.355582	0.0279728	1.04637	150567002	1.62097e+08	1.61815e+08	1.56575e+08	-0.248935	-0.147844	-0.152331	-0.250458	0	0	1	4	PC Outlier
E7-91	G07	31	27	23	19	6	1	NA	ART126G07	YTHDF1	ART126	0.0634483	0.355582	0.0279676	1.04496	2.01168e+08	2.15804e+08	2.12214e+08	2.02715e+08	0.15656	0.256024	0.238596	0.165406	1	11	10	3	New
E3-62	F07	176	172	168	164	5	2	NA	ART050F07	SLC8A3	ART050	0.0616665	0.356102	0.0280462	1.04367	1.36956e+08	1.45656e+08	1.41333e+08	1.42145e+08	-0.344842	-0.259338	-0.297857	-0.29233	0	0	0	0	PC Outlier
E3-62	G04	111	107	103	99	6	2	NA	ART051G04	NAPA	ART051	0.0614295	0.356102	0.0280731	1.0435	1.5282e+08	1.62763e+08	1.58013e+08	1.57994e+08	-0.186719	-0.0991341	-0.13691	-0.139824	0	0	0	0	PC Outlier
E11-20	E03	126	122	118	114	5	2	NA	ART194E03	OPRL1	ART194	0.0537305	0.356102	0.0280548	1.03795	1.61726e+08	1.82783e+08	1.68532e+08	1.61257e+08	-0.145793	0.0254289	-0.0936603	-0.207955	2	8	2	2	New
E6-102	A05	144	140	136	132	3	1	NA	ART108A05	CCDC22	ART108	0.0632273	0.356167	0.0281178	1.0448	1.95431e+08	1.94009e+08	2.11734e+08	2.0762e+08	0.140641	0.134991	0.248814	0.227799	0	0	2	2	New
E5-106	C05	61	57	53	49	4	2	NA	ART086C05	BANP	ART086	0.0624436	0.356167	0.0281101	1.04423	1.71027e+08	1.81409e+08	1.74619e+08	1.84034e+08	-0.0603417	0.00818328	-0.0321909	0.0303135	0	0	0	0	PC Outlier
E7-91	D02	159	155	151	147	4	2	NA	ART122D02	GPR26	ART122	0.0621326	0.356356	0.028276	1.04401	1.71749e+08	1.87244e+08	1.75105e+08	1.75722e+08	-0.0715421	0.0512221	-0.0386998	-0.0407508	0	0	0	0	PC Outlier
E3-62	C04	93	89	85	81	1	2	NA	ART049C04	RASD1	ART049	0.0615746	0.356356	0.028251	1.0436	1.64562e+08	1.75943e+08	1.70587e+08	1.69103e+08	-0.0799186	0.0131999	-0.0264432	-0.0417888	0	0	0	0	PC Outlier
D8-99	G04	111	107	103	99	6	2	NA	ART141G04	RNF4	ART141	0.0608097	0.356356	0.0281994	1.04305	1.62889e+08	1.71236e+08	1.68437e+08	1.69033e+08	-0.154217	-0.0798062	-0.103692	-0.0967241	0	0	0	0	PC Outlier
D8-99	B12	190	186	182	178	3	2	NA	ART141B12	CPQ	ART141	0.0605027	0.356356	0.0282957	1.04283	1.72044e+08	1.80716e+08	1.78385e+08	1.78079e+08	-0.07533	-0.00207341	-0.0209033	-0.021505	0	0	1	0	PC Outlier
D8-99	E04	112	108	104	100	6	2	NA	ART141E04	CTNNB1	ART141	0.0600078	0.356356	0.0283111	1.04247	1.53991e+08	1.6119e+08	1.59735e+08	1.59718e+08	-0.235259	-0.167036	-0.180219	-0.178499	2	1	1	0	PC Outlier
E11-20	H10	80	76	72	68	4	2	NA	ART194H10	FAM82A2	ART194	0.0597947	0.356356	0.0281877	1.04232	1.50288e+08	1.54498e+08	1.54408e+08	1.69224e+08	-0.251608	-0.217118	-0.219935	-0.138386	0	0	0	1	PC Outlier
D9-103	C03	125	121	117	113	4	2	NA	ART158C03	FGFR3	ART158	0.0593431	0.356356	0.0281637	1.04199	1.89051e+08	1.96339e+08	1.95526e+08	1.96957e+08	0.062699	0.121705	0.119958	0.124464	0	0	0	0	PC Outlier
E2-119	C04	93	89	85	81	4	3	NA	ART029C04	FLJ37201	ART029	0.0571286	0.356356	0.0282257	1.04039	1.59921e+08	1.6179e+08	1.66908e+08	1.68436e+08	-0.126319	-0.102354	-0.0653695	-0.039846	0	0	1	2	PC Outlier
E1-129	C11	45	41	37	33	1	2	NA	ART013C11	PTPN9	ART013	0.0568124	0.356356	0.0282661	1.04016	175870764	178329942	186182622	184461444	0.0154911	0.0445477	0.0893812	0.0829815	0	0	0	0	PC Outlier
D4-117	E08	64	60	56	52	6	1	NA	ART072E08	C18orf54	ART072	0.0591247	0.357144	0.0284134	1.04183	2.02845e+08	2.07511e+08	2.25701e+08	2.03379e+08	0.216709	0.246013	0.365228	0.216259	2	8	11	7	New
E7-91	B12	15	11	7	3	5	4	NA	ART116B12	RAD51	ART116	0.0586941	0.357144	0.0284051	1.04152	1.78655e+08	1.84307e+08	1.89512e+08	1.84339e+08	-0.0146642	0.0284138	0.0753635	0.0283121	2	6	6	4	New
E11-20	B03	127	123	119	115	5	2	NA	ART194B03	NUS1	ART194	0.0590247	0.358289	0.0285244	1.04176	1.4984e+08	1.57537e+08	1.57429e+08	1.61063e+08	-0.25592	-0.189011	-0.191981	-0.209693	0	0	0	0	PC Outlier
E10-63	G06	30	26	22	18	1	5	NA	ART166G06	POM121	ART166	0.0569242	0.358363	0.0285502	1.04025	1.73642e+08	1.73186e+08	1.9113e+08	1.73602e+08	-0.0550245	-0.0435103	0.0897314	-0.040522	0	0	3	0	PC Outlier
E6-102	C08	63	59	55	51	3	5	NA	ART096C08	ZNF572	ART096	0.0679464	0.358496	0.0286186	1.04822	1.92418e+08	2.17874e+08	1.9758e+08	1.90965e+08	0.118226	0.302357	0.149	0.107161	2	10	6	0	New
D8-99	E07	174	170	166	162	5	5	NA	ART131E07	DAB2IP	ART131	0.0667237	0.358496	0.0289195	1.04734	1.85302e+08	1.792e+08	2.14863e+08	1.88716e+08	0.0317702	-0.0142251	0.247515	0.0621923	1	3	10	5	New
E7-91	E10	78	74	70	66	5	1	NA	ART125E10	KDELC2	ART125	0.0636472	0.358496	0.0288307	1.0451	2.04485e+08	2.02482e+08	2.13458e+08	2.25686e+08	0.180154	0.164103	0.247032	0.320269	3	5	5	10	New
D8-99	E02	158	154	150	146	2	2	NA	ART139E02	INTS2	ART139	0.0626047	0.358496	0.0286783	1.04435	1.77005e+08	1.8742e+08	1.79969e+08	1.86162e+08	-0.034316	0.0504791	-0.00815066	0.0425375	6	2	5	11	PC Outlier
D8-99	D04	95	91	87	83	1	3	NA	ART136D04	KRT83	ART136	0.0623309	0.358496	0.028665	1.04415	1.73823e+08	1.85109e+08	177336566	1.81051e+08	-0.0604847	0.0325788	-0.0294099	0.00236967	2	17	5	10	New
E5-106	C06	175	171	167	163	3	2	NA	ART087C06	SERINC3	ART087	0.0618851	0.358496	0.0288927	1.04383	1.58437e+08	1.68786e+08	1.6199e+08	1.69314e+08	-0.170658	-0.0958621	-0.140496	-0.0899594	0	1	0	0	PC Outlier
E7-91	B04	110	106	102	98	3	2	NA	ART123B04	C1orf85	ART123	0.0615786	0.358496	0.0289147	1.04361	1.6715e+08	1.80266e+08	1.70893e+08	1.72199e+08	-0.1107	-0.00356407	-0.0738298	-0.0699696	1	0	0	0	PC Outlier
E7-91	E08	142	138	134	130	5	2	NA	ART122E08	RXFP4	ART122	0.0614696	0.358496	0.0288633	1.04353	1.75961e+08	1.89653e+08	1.80255e+08	1.80989e+08	-0.0365912	0.0696651	0.00311861	0.00185141	0	0	0	0	PC Outlier
E3-62	D02	159	155	151	147	1	2	NA	ART049D02	CCNB1IP1	ART049	0.0612381	0.358496	0.0288247	1.04336	1.54523e+08	1.65215e+08	1.59701e+08	1.59145e+08	-0.170736	-0.0775619	-0.121578	-0.129353	0	0	0	0	PC Outlier
E3-62	E12	14	10	6	2	2	2	NAsd+	ART049E12	HDAC7	ART049	0.0611823	0.358496	0.0286209	1.04332	1.6395e+08	1.74941e+08	1.69805e+08	1.68818e+08	-0.0852936	0.00496172	-0.0330732	-0.0442223	2	1	0	0	PC Outlier
E3-62	A12	13	9	5	1	5	2	NA	ART050A12	GPN3	ART050	0.0609057	0.358496	0.0288141	1.04312	1.70223e+08	1.81507e+08	1.76512e+08	1.7509e+08	-0.0311282	0.058121	0.0228085	0.00840295	0	0	0	0	PC Outlier
E3-62	D12	189	185	181	177	3	2	NA	ART051D12	KCTD17	ART051	0.0607451	0.358496	0.0288418	1.043	1.67167e+08	1.77535e+08	1.7296e+08	1.72963e+08	-0.0572615	0.0261982	-0.00651844	-0.00922881	0	0	0	0	PC Outlier
E3-62	D11	157	153	149	145	3	2	NA	ART051D11	empty	ART051	0.0607176	0.358496	0.0287196	1.04298	1.54714e+08	1.65019e+08	1.61395e+08	1.58076e+08	-0.168954	-0.0792747	-0.106356	-0.139077	0	0	0	0	PC Outlier
E5-106	F06	32	28	24	20	5	2	NA	ART086F06	NFIL3	ART086	0.0602249	0.358496	0.0286302	1.04263	1.4981e+08	1.57517e+08	1.54532e+08	1.60223e+08	-0.251435	-0.195551	-0.208497	-0.169581	0	0	1	2	PC Outlier
D4-117	D01	191	187	183	179	4	6	NA	ART056D01	TRIM16L	ART056	0.0568185	0.358496	0.0288539	1.04017	2.05293e+08	2.09403e+08	2.21172e+08	2.12183e+08	0.234012	0.259109	0.335987	0.277395	7	14	12	11	New
E1-129	F09	112	108	104	100	2	2	NA	ART013F09	SEC31A	ART013	0.0565506	0.358496	0.0287079	1.03998	146186919	148075074	155284893	152885412	-0.25121	-0.223672	-0.17242	-0.187887	0	0	1	0	PC Outlier
E1-129	D10	79	75	71	67	4	2	NA	ART014D10	CD44	ART014	0.0564736	0.358496	0.0288774	1.03992	163658601	165412944	174551355	170807103	-0.0883351	-0.0639291	-0.00368567	-0.0279698	0	0	0	0	PC Outlier
E1-129	G07	31	27	23	19	6	2	NA	ART015G07	ADAM18	ART015	0.0564294	0.358496	0.0289071	1.03989	147528126	149215239	156929616	154258308	-0.238035	-0.212606	-0.15722	-0.17499	0	1	0	0	PC Outlier
E11-20	B01	14	10	6	2	3	2	NAsd+	ART195B01	DNAJC16	ART195	0.065307	0.358605	0.0291158	1.04631	1.55274e+08	1.67864e+08	1.67098e+08	1.60555e+08	-0.20452	-0.0974092	-0.105981	-0.21425	0	1	1	2	PC Outlier
D8-99	E02	48	44	40	36	6	2	NA	ART141E02	ZNF585B	ART141	0.0617983	0.358605	0.0290267	1.04377	1.57605e+08	1.70668e+08	1.60513e+08	1.61535e+08	-0.201796	-0.0846063	-0.173211	-0.162176	1	2	2	4	New
E7-91	G05	143	139	135	131	6	2	NA	ART123G05	ZNF704	ART123	0.0615133	0.358605	0.0291929	1.04356	1.74306e+08	1.89332e+08	1.77794e+08	1.78683e+08	-0.0502253	0.0672261	-0.0167161	-0.0166458	0	0	0	0	PC Outlier
E11-20	F09	94	90	86	82	6	5	NA	ART186F09	CLCNKB	ART186	0.0614905	0.358605	0.0291205	1.04354	1.83717e+08	1.85031e+08	1.89214e+08	2.11379e+08	0.0381481	0.0430612	0.0733399	0.182515	0	0	1	0	PC Outlier
E5-106	D11	47	43	39	35	4	2	NA	ART086D11	AKT3	ART086	0.061338	0.358605	0.029239	1.04343	1.49313e+08	1.5804e+08	1.52348e+08	1.60747e+08	-0.256229	-0.190768	-0.229034	-0.16487	1	2	0	3	New
E3-62	B08	143	139	135	131	2	2	NA	ART049B08	TMEM72	ART049	0.0608759	0.358605	0.0291279	1.0431	1.53819e+08	1.63858e+08	1.59309e+08	1.5855e+08	-0.177323	-0.0894606	-0.125124	-0.134757	0	0	0	0	PC Outlier
E3-62	B03	78	74	70	66	3	2	NA	ART051B03	KRTAP10-9	ART051	0.0607257	0.358605	0.0290123	1.04299	1.58193e+08	1.69067e+08	1.64503e+08	1.61822e+08	-0.136872	-0.0443125	-0.07884	-0.105286	0	0	0	0	PC Outlier
D9-103	C07	173	169	165	161	4	2	NA	ART158C07	DENND4B	ART158	0.0606612	0.358605	0.0290051	1.04294	1.87825e+08	1.98414e+08	1.93528e+08	1.93633e+08	0.0533141	0.136877	0.105144	0.0999053	4	1	0	1	PC Outlier
E5-106	B12	15	11	7	3	2	2	NA	ART085B12	GPR39	ART085	0.0605927	0.358605	0.0291929	1.04289	1.57137e+08	1.66554e+08	1.61329e+08	1.67629e+08	-0.182543	-0.115066	-0.146396	-0.104389	0	0	0	0	PC Outlier
E3-62	E07	174	170	166	162	2	2	NA	ART049E07	RAB40A	ART049	0.0604674	0.358605	0.0292378	1.0428	1.54716e+08	1.65136e+08	1.62007e+08	1.57292e+08	-0.168933	-0.0782521	-0.100896	-0.14625	1	1	1	2	PC Outlier
E3-62	G07	174	170	166	162	4	2	NA	ART050G07	SPATA1	ART050	0.0603765	0.358605	0.0291927	1.04274	1.61771e+08	1.72423e+08	1.68138e+08	1.65895e+08	-0.104604	-0.015953	-0.0473097	-0.0694198	0	0	1	0	PC Outlier
D8-99	A06	29	25	21	17	5	2	NA	ART140A06	HDLBP	ART140	0.0597012	0.358605	0.0291018	1.04225	186648277	1.95626e+08	1.93507e+08	1.9332e+08	0.042216	0.1123	0.0964859	0.096966	1	1	0	0	PC Outlier
D9-103	D06	173	169	165	161	3	2	NA	ART159D06	TBC1D8	ART159	0.0593026	0.358605	0.0291489	1.04196	1.9147e+08	1.9752e+08	1.96437e+08	2.0243e+08	0.0810393	0.130356	0.126666	0.164003	1	0	0	3	PC Outlier
E7-91	H07	29	25	21	17	6	5	NA	ART114H07	AKR7L	ART114	0.0565421	0.358605	0.0291422	1.03997	1.84674e+08	1.87223e+08	1.95072e+08	1.93851e+08	0.0331404	0.0510621	0.117084	0.100901	0	2	6	3	New
E1-129	H06	32	28	24	20	4	2	NA	ART014H06	ALOXE3	ART014	0.0564243	0.358605	0.0292474	1.03989	156021759	157532292	166273821	163117170	-0.157277	-0.134354	-0.0737762	-0.0944291	0	0	0	0	PC Outlier
E1-129	B10	79	75	71	67	5	2	NA	ART014B10	DVL3	ART014	0.0562386	0.358605	0.0292335	1.03975	156573540	158187528	166668084	163719468	-0.152184	-0.128365	-0.0703594	-0.0891119	0	0	0	0	PC Outlier
E11-20	G09	95	91	87	83	6	6	NA	ART183G09	REN	ART183	0.0694021	0.359041	0.0293082	1.04928	1.95945e+08	1.95428e+08	1.98422e+08	2.35386e+08	0.131111	0.121934	0.141895	0.337712	0	0	0	0	PC Outlier
E11-20	C03	79	75	71	67	3	6	NA	ART183C03	SSTR4	ART183	0.0654884	0.359041	0.0293628	1.04644	1.97225e+08	1.98286e+08	2.00347e+08	2.32396e+08	0.140503	0.142879	0.155824	0.319271	0	0	0	0	PC Outlier
E3-62	D05	63	59	55	51	4	2	NA	ART050D05	NUBPL	ART050	0.0607841	0.359041	0.0293234	1.04303	1.42777e+08	1.52652e+08	1.48196e+08	1.46284e+08	-0.284791	-0.191655	-0.22945	-0.250914	0	0	0	0	PC Outlier
E5-106	D12	189	185	181	177	3	5	A-specific	ART078D12	KCTD16	ART078	0.0592647	0.359041	0.0293579	1.04193	1.83057e+08	1.85479e+08	1.91622e+08	1.99801e+08	0.0377238	0.0401949	0.101861	0.148909	4	6	7	8	New
E1-129	H10	125	121	117	113	6	2	NA	ART015H10	EEF2K	ART015	0.0563676	0.359461	0.0294171	1.03984	168464169	171680571	177599601	176378598	-0.0465828	-0.0102744	0.0212911	0.0183377	0	0	0	0	PC Outlier
D8-99	D07	175	171	167	163	1	6	NA	ART127D07	PIBF1	ART127	0.0566574	0.359667	0.0294539	1.04005	2.05948e+08	2.09513e+08	2.22264e+08	2.09782e+08	0.184173	0.211247	0.296376	0.214869	4	6	3	3	PC Outlier
E5-106	G09	95	91	87	83	6	2	NA	ART087G09	SP100	ART087	0.061172	0.359911	0.0295209	1.04331	1.58526e+08	1.6784e+08	1.616e+08	1.70715e+08	-0.169845	-0.103973	-0.143981	-0.0780661	1	1	0	0	PC Outlier
E1-129	B06	31	27	23	19	5	2	NA	ART014B06	AKAP17A	ART014	0.0563047	0.359911	0.0295162	1.0398	161618193	163052361	173097135	168222231	-0.106435	-0.0846659	-0.0157554	-0.0499694	0	0	0	0	PC Outlier
E1-129	E07	32	28	24	20	6	2	NA	ART015E07	HSP90AA1	ART015	0.0558582	0.359911	0.0295339	1.03948	138455226	140161626	146946069	144799596	-0.329605	-0.30291	-0.25205	-0.26628	0	0	0	0	PC Outlier
E5-106	C12	13	9	5	1	1	2	NA	ART085C12	GDF9	ART085	0.0591423	0.359981	0.029561	1.04185	1.76368e+08	1.85702e+08	1.82146e+08	1.87715e+08	-0.0159727	0.041934	0.0286897	0.0588852	0	0	1	0	PC Outlier
E2-119	H11	48	44	40	36	1	6	NA	ART019H11	C10orf118	ART019	0.0564577	0.359981	0.0295997	1.03991	1.90872e+08	1.92159e+08	2.03612e+08	1.97379e+08	0.128924	0.145826	0.221398	0.188921	0	0	6	0	PC Outlier
E1-129	D03	127	123	119	115	4	2	NA	ART014D03	ZNF544	ART014	0.0558671	0.359981	0.0295966	1.03948	162400302	164318130	172879803	169420194	-0.0994702	-0.0735096	-0.0175679	-0.0397319	0	0	0	0	PC Outlier
E7-91	G06	30	26	22	18	4	2	NA	ART122G06	FUT1	ART122	0.0608262	0.360587	0.0296696	1.04306	1.83453e+08	1.97395e+08	1.88217e+08	1.88473e+08	0.0235661	0.127395	0.0654712	0.0603109	0	0	0	0	PC Outlier
E5-106	D05	141	137	133	129	3	4	NA	ART081D05	CLCN2	ART081	0.0605238	0.360749	0.0297289	1.04284	1.67723e+08	1.81949e+08	1.74511e+08	1.72474e+08	-0.0884865	0.0124736	-0.033087	-0.0632749	0	2	1	2	New
E5-106	F12	190	186	182	178	6	3	NA	ART084F12	CDR2	ART084	0.0562295	0.360749	0.0297276	1.03974	1.69213e+08	1.73445e+08	1.81755e+08	1.76807e+08	-0.0757211	-0.0565781	0.0255875	-0.0274844	2	4	6	4	New
E1-129	A09	109	105	101	97	5	2	NA	ART014A09	TGFBI	ART014	0.0559182	0.360749	0.0297431	1.03952	182630385	185284962	193952394	190486548	0.0699023	0.0997446	0.148365	0.129351	0	0	1	0	PC Outlier
E5-106	B02	159	155	151	147	5	2	NA	ART086B02	SMAD5	ART086	0.0599767	0.361259	0.0298052	1.04245	1.57935e+08	1.67342e+08	1.622e+08	1.68269e+08	-0.175236	-0.10826	-0.138631	-0.0988866	0	0	0	0	PC Outlier
E5-106	B12	190	186	182	178	3	2	NA	ART087B12	DOK1	ART087	0.0603155	0.361483	0.0298438	1.04269	1.5986e+08	1.69922e+08	1.63959e+08	1.70125e+08	-0.157753	-0.0861836	-0.123068	-0.0830606	0	0	0	1	PC Outlier
E5-106	G04	111	107	103	99	6	2	NA	ART087G04	GC	ART087	0.0595738	0.362467	0.0299452	1.04216	1.5574e+08	1.64556e+08	1.60502e+08	1.6568e+08	-0.195425	-0.132483	-0.153812	-0.12126	0	2	2	0	New
E5-106	C03	125	121	117	113	1	2	NA	ART085C03	SLC38A7	ART085	0.0596002	0.362673	0.0299924	1.04218	1.60636e+08	1.69683e+08	1.65473e+08	1.71021e+08	-0.150771	-0.0882151	-0.10981	-0.0754871	0	0	0	0	PC Outlier
D8-99	A04	112	108	104	100	3	2	NA	ART141A04	HIST1H1B	ART141	0.0594596	0.362673	0.0300036	1.04208	1.3775e+08	1.44515e+08	1.42053e+08	1.43224e+08	-0.396057	-0.324573	-0.34947	-0.335749	0	0	0	0	PC Outlier
E11-20	H07	176	172	168	164	1	2	NA	ART193H07	SLC4A8	ART193	0.0580984	0.362673	0.0300227	1.04109	1.31027e+08	1.37516e+08	1.37407e+08	1.41081e+08	-0.449472	-0.385107	-0.388219	-0.400795	0	0	0	0	PC Outlier
D8-99	A11	45	41	37	33	5	6	NA	ART128A11	AIM1L	ART128	0.0591789	0.363548	0.0301154	1.04187	1.97625e+08	2.08575e+08	2.06401e+08	2.01561e+08	0.124659	0.204769	0.189552	0.157194	0	4	14	3	New
E2-119	A11	45	41	37	33	2	5	NA	ART022A11	FAM107A	ART022	0.0552255	0.36387	0.0301622	1.03902	1.76398e+08	1.78383e+08	1.84523e+08	1.84716e+08	0.0151573	0.0385067	0.0793771	0.0932645	0	0	0	1	PC Outlier
D9-103	C10	77	73	69	65	1	2	NA	ART157C10	BTN2A3P	ART157	0.058522	0.364382	0.030225	1.0414	1.81673e+08	1.89169e+08	1.87544e+08	1.88806e+08	0.00526151	0.0680344	0.0598266	0.0634895	0	0	0	0	PC Outlier
E2-119	A09	109	105	101	97	5	4	NA	ART026A09	MRPL13	ART026	0.0567085	0.364815	0.0302811	1.04009	1.70639e+08	1.73298e+08	1.76727e+08	1.80262e+08	-0.0327324	-0.00322065	0.0171016	0.0580475	0	1	1	4	PC Outlier
E1-129	C05	61	57	53	49	4	2	NA	ART014C05	TXLNB	ART014	0.0559801	0.366281	0.0304232	1.03957	176525622	180350334	185927769	184373505	0.020853	0.0608009	0.087405	0.0822936	0	0	0	0	PC Outlier
E3-62	C11	45	41	37	33	1	2	NA	ART049C11	CLEC1A	ART049	0.0598558	0.366349	0.0304492	1.04236	1.59718e+08	1.70646e+08	1.66061e+08	1.63163e+08	-0.123028	-0.0309001	-0.0652431	-0.0933744	0	0	0	0	PC Outlier
D8-99	B12	15	11	7	3	2	2	NA	ART139B12	RPL7A	ART139	0.0592131	0.366529	0.0305253	1.0419	1.66751e+08	1.75252e+08	1.72223e+08	1.72718e+08	-0.120412	-0.0463649	-0.0716256	-0.0656064	0	0	0	0	PC Outlier
D9-103	H06	173	169	165	161	6	2	NA	ART159H06	MSGN1	ART159	0.0578811	0.366529	0.0304897	1.04094	1.82589e+08	1.90643e+08	1.89156e+08	1.88323e+08	0.0125186	0.0792309	0.0721746	0.0597939	0	0	0	0	PC Outlier
E1-129	D09	111	107	103	99	1	2	NA	ART013D09	ARHGAP11A	ART013	0.0553024	0.366529	0.0305136	1.03908	163086732	164930382	173599497	170032221	-0.0933851	-0.068144	-0.0115745	-0.0345296	0	0	0	0	PC Outlier
E1-129	E04	94	90	86	82	5	2	A-specific	ART014E04	DUSP16	ART014	0.0552246	0.366843	0.0305719	1.03902	164588445	166661829	172682469	173847240	-0.0801615	-0.0530775	-0.0192156	-0.00251762	0	1	0	1	PC Outlier
E5-106	B02	46	42	38	34	3	6	NA	ART075B02	POLR3D	ART075	0.0666109	0.368486	0.030755	1.04725	2.00094e+08	211631900	1.96959e+08	2.25924e+08	0.166113	0.230498	0.141494	0.32618	10	12	13	21	New
E5-106	G06	30	26	22	18	1	2	NA	ART085G06	FLI1	ART085	0.060031	0.368486	0.0308726	1.04249	1.6085e+08	1.70998e+08	1.64561e+08	1.71482e+08	-0.148851	-0.0770769	-0.117779	-0.0716033	0	0	0	0	PC Outlier
E2-119	A06	29	25	21	17	5	1	NA	ART035A06	C2orf27B	ART035	0.0599429	0.368486	0.0308647	1.04242	2.14083e+08	2.07897e+08	2.27182e+08	2.32386e+08	0.294491	0.259394	0.379428	0.424479	7	9	16	11	New
E3-62	A10	77	73	69	65	5	2	NA	ART050A10	ODF3L2	ART050	0.0597231	0.368486	0.0308369	1.04227	1.68118e+08	1.79165e+08	1.73604e+08	1.73312e+08	-0.0490834	0.0393849	-0.00115042	-0.00631534	0	0	0	0	PC Outlier
E3-62	D11	47	43	39	35	1	2	NA	ART049D11	ICAM2	ART049	0.059676	0.368486	0.0308155	1.04223	1.40983e+08	1.50552e+08	1.46465e+08	1.44159e+08	-0.303033	-0.211645	-0.246396	-0.272028	0	0	0	0	PC Outlier
E5-106	H09	112	108	104	100	4	2	NA	ART086H09	WARS	ART086	0.0592993	0.368486	0.0308628	1.04196	1.44655e+08	1.52867e+08	1.48538e+08	1.54336e+08	-0.301948	-0.238785	-0.265572	-0.223587	0	0	0	0	PC Outlier
E2-119	E10	78	74	70	66	2	3	NA	ART028E10	IL18	ART028	0.0568288	0.368486	0.0308568	1.04018	1.49482e+08	1.49931e+08	1.54607e+08	1.60147e+08	-0.223712	-0.212177	-0.175819	-0.112653	0	1	0	0	PC Outlier
E11-20	A09	96	92	88	84	3	2	NA	ART195A09	empty	ART195	0.0567549	0.368486	0.0308642	1.04012	1.48547e+08	1.52917e+08	1.54728e+08	1.6372e+08	-0.268417	-0.231952	-0.216945	-0.186089	0	0	0	0	PC Outlier
E10-63	F01	192	188	184	180	5	1	NAsd+	ART179F01	GPR3	ART179	0.0620186	0.369445	0.0309735	1.04393	2.03109e+08	1.99341e+08	2.15179e+08	2.16684e+08	0.171118	0.159406	0.260714	0.279289	0	1	4	2	New
E11-20	D08	61	57	53	49	3	2	NA	ART195D08	empty	ART195	0.0628955	0.369949	0.031057	1.04456	1.58942e+08	1.711e+08	1.6977e+08	1.65458e+08	-0.170836	-0.0698655	-0.0831006	-0.170855	0	0	3	4	New
E3-62	H03	128	124	120	116	1	2	NA	ART049H03	FHL1	ART049	0.0595598	0.369949	0.0310374	1.04215	1.34046e+08	1.42218e+08	1.38116e+08	1.39065e+08	-0.375827	-0.293797	-0.331074	-0.32393	0	0	0	0	PC Outlier
E5-106	H07	29	25	21	17	6	2	NA	ART087H07	CDC25C	ART087	0.0593466	0.370079	0.0311187	1.04199	1.63002e+08	1.72645e+08	1.67163e+08	1.73757e+08	-0.129673	-0.0632469	-0.0951472	-0.0525858	3	2	1	4	PC Outlier
E5-106	D07	175	171	167	163	4	2	NA	ART086D07	TOX2	ART086	0.0582571	0.370079	0.0311447	1.04121	1.56877e+08	1.65014e+08	1.61771e+08	1.67082e+08	-0.184932	-0.128471	-0.142453	-0.109102	3	0	2	0	PC Outlier
E11-20	E08	64	60	56	52	6	2	NA	ART195E08	empty	ART195	0.0578854	0.370079	0.0311014	1.04094	1.47772e+08	1.52273e+08	1.51741e+08	1.65426e+08	-0.275966	-0.238048	-0.245067	-0.171126	0	0	0	1	PC Outlier
E1-129	A10	128	124	120	116	3	2	NA	ART015A10	LSS	ART015	0.0548698	0.370079	0.0311502	1.03877	154961235	156674745	164896776	161507178	-0.167117	-0.142229	-0.085774	-0.10874	0	0	0	0	PC Outlier
E1-129	G02	47	43	39	35	6	2	NA	ART015G02	SLC27A3	ART015	0.0551939	0.370929	0.0312423	1.039	161362062	162253845	172076148	168855453	-0.108723	-0.0917486	-0.0242901	-0.044549	0	0	0	0	PC Outlier
E6-102	B11	158	154	150	146	3	5	NA	ART096B11	FBXW11	ART096	0.066428	0.371269	0.0315186	1.04712	1.9045e+08	2.15726e+08	1.91348e+08	1.92491e+08	0.103392	0.288061	0.102758	0.118641	3	14	6	4	New
E7-91	D11	47	43	39	35	4	5	NA	ART113D11	FAM19A2	ART113	0.0631519	0.371269	0.0313457	1.04475	1.73413e+08	185588838	1.73644e+08	1.84418e+08	-0.0576322	0.0384161	-0.0507895	0.0289326	0	7	0	6	New
E5-106	B02	159	155	151	147	2	2	NA	ART085B02	OLFM2	ART085	0.059783	0.371269	0.0314521	1.04231	1.45198e+08	1.53463e+08	1.48263e+08	1.55916e+08	-0.296548	-0.233166	-0.268243	-0.208887	0	0	0	1	PC Outlier
E3-62	G07	31	27	23	19	6	2	NA	ART051G07	MMS19	ART051	0.0596532	0.371269	0.0314752	1.04222	1.44867e+08	1.53751e+08	1.48787e+08	1.50753e+08	-0.263828	-0.18131	-0.223708	-0.207508	1	0	0	0	PC Outlier
E11-20	A01	16	12	8	4	3	2	NAc+	ART195A01	SRPR	ART195	0.0596164	0.371269	0.0314614	1.04219	1.46236e+08	1.53772e+08	1.50109e+08	1.61062e+08	-0.291044	-0.223909	-0.260674	-0.209699	0	1	0	7	PC Outlier
E5-106	G06	30	26	22	18	1	6	NA	ART073G06	PALM2	ART073	0.0595951	0.371269	0.0313738	1.04217	1.86987e+08	2.0029e+08	1.92947e+08	1.95982e+08	0.0683699	0.15103	0.111802	0.121063	1	8	5	6	New
E3-62	B09	111	107	103	99	2	2	NA	ART049B09	E2F6	ART049	0.0595144	0.371269	0.0314104	1.04211	1.51322e+08	1.61137e+08	1.55816e+08	1.56502e+08	-0.200927	-0.113613	-0.157113	-0.153512	0	0	0	0	PC Outlier
E5-106	D02	45	41	37	33	3	2	NA	ART087D02	BPIFB3	ART087	0.059505	0.371269	0.0314188	1.04211	1.81558e+08	1.91245e+08	1.85693e+08	1.95193e+08	0.0258677	0.0843653	0.0565126	0.11524	0	1	0	3	PC Outlier
E5-106	A09	109	105	101	97	2	2	NA	ART085A09	EPHX1	ART085	0.0584636	0.371269	0.0315021	1.04136	1.67292e+08	1.76672e+08	1.72367e+08	1.77692e+08	-0.0921931	-0.0299876	-0.0509188	-0.0202822	0	0	0	0	PC Outlier
E5-106	C03	125	121	117	113	4	2	NA	ART086C03	MMP12	ART086	0.0578959	0.371269	0.0313895	1.04095	1.7418e+08	1.82327e+08	1.79702e+08	1.86182e+08	-0.0339863	0.015472	0.00920386	0.0470528	0	0	0	0	PC Outlier
D9-103	C11	45	41	37	33	1	2	NA	ART157C11	UGT1A3	ART157	0.0574152	0.371269	0.0312947	1.0406	1.86103e+08	1.9414e+08	1.92482e+08	1.92244e+08	0.0400209	0.105458	0.0973269	0.0895233	0	0	0	0	PC Outlier
E6-102	B06	31	27	23	19	2	2	NA	ART103B06	ATG4C	ART103	0.0563993	0.371269	0.0314961	1.03987	1.46234e+08	1.49916e+08	1.56181e+08	1.50454e+08	-0.277742	-0.236982	-0.190222	-0.236824	0	2	2	2	New
E11-20	D10	79	75	71	67	4	6	NA	ART182D10	IL13RA2	ART182	0.0656577	0.37166	0.0316486	1.04656	1.87074e+08	1.87277e+08	1.90336e+08	2.21108e+08	0.0642678	0.0604713	0.0818721	0.247433	0	1	0	0	PC Outlier
E3-62	A10	77	73	69	65	2	2	NA	ART049A10	HAS3	ART049	0.0591893	0.37166	0.0316362	1.04188	1.54173e+08	1.64397e+08	1.59496e+08	1.58382e+08	-0.174003	-0.0847244	-0.123435	-0.136281	0	0	0	0	PC Outlier
E3-62	A02	157	153	149	145	2	2	NA	ART049A02	ELOVL1	ART049	0.0591545	0.37166	0.031587	1.04186	1.6359e+08	1.73821e+08	1.68974e+08	1.68903e+08	-0.0884721	-0.00430387	-0.0401507	-0.0434983	0	0	0	0	PC Outlier
D9-103	C02	157	153	149	145	4	2	NA	ART158C02	NBEAL1	ART158	0.0568577	0.37166	0.0316442	1.0402	1.915e+08	1.98824e+08	1.98152e+08	1.98445e+08	0.0812688	0.139855	0.139206	0.135319	1	0	0	0	PC Outlier
E1-129	D05	63	59	55	51	1	2	NA	ART013D05	CPLX4	ART013	0.0548128	0.37166	0.0316552	1.03872	164712609	165782313	175653396	172055295	-0.0790736	-0.0607111	0.00539425	-0.0174655	0	0	0	0	PC Outlier
E6-102	D08	143	139	135	131	1	2	NA	ART103D08	TRMT6	ART103	0.064212	0.371663	0.0316761	1.04551	1.60336e+08	1.6101e+08	1.83643e+08	1.59609e+08	-0.14492	-0.133988	0.0434666	-0.151603	0	1	11	0	PC Outlier
E1-129	C01	189	185	181	177	1	2	NA	ART013C01	IFLTD1	ART013	0.0540961	0.371846	0.0317124	1.03821	179320068	182027196	188604603	188032581	0.0435124	0.0741528	0.108028	0.110645	0	0	1	0	PC Outlier
E3-62	E10	128	124	120	116	6	2	NA	ART051E10	MPG	ART051	0.0590291	0.373008	0.0318321	1.04176	1.28882e+08	1.36994e+08	1.33226e+08	1.32881e+08	-0.432504	-0.347794	-0.38308	-0.389551	0	0	0	0	PC Outlier
E1-129	E02	158	154	150	146	5	2	A-specific	ART014E02	ZBTB10	ART014	0.0543175	0.373139	0.0318641	1.03837	170973738	172676745	181416870	178694703	-0.0252498	-0.00192742	0.0519714	0.0371591	0	0	0	0	PC Outlier
E6-102	A02	157	153	149	145	2	3	NA	ART100A02	NET1	ART100	0.0609088	0.373609	0.0319278	1.04312	1.50157e+08	1.57042e+08	1.52506e+08	1.60747e+08	-0.239548	-0.16999	-0.224576	-0.141352	0	2	2	9	New
E11-20	H04	96	92	88	84	1	5	NA	ART184H04	SPG7	ART184	0.0608991	0.373609	0.0319458	1.04312	1.99489e+08	2.12732e+08	2.12705e+08	2.09132e+08	0.15697	0.244333	0.242174	0.1671	5	4	9	2	PC Outlier
E2-119	D03	77	73	69	65	3	6	NA	ART021D03	NXNL2	ART021	0.0586538	0.373631	0.0319684	1.04149	1.8747e+08	1.9549e+08	1.92199e+08	1.95633e+08	0.102979	0.170622	0.138174	0.176101	0	2	3	5	New
E7-91	E02	158	154	150	146	2	5	NA	ART112E02	STAT2	ART112	0.0620666	0.374137	0.0321357	1.04396	1.81349e+08	1.8265e+08	2.0431e+08	1.81731e+08	0.00692497	0.0153863	0.183834	0.00775485	2	2	6	2	New
E5-106	G02	47	43	39	35	6	2	NA	ART087G02	GABRR1	ART087	0.0607529	0.374137	0.0321159	1.04301	1.59136e+08	1.69479e+08	1.61398e+08	1.71088e+08	-0.164305	-0.0899558	-0.145786	-0.0749155	2	1	0	1	PC Outlier
E7-91	G04	94	90	86	82	1	2	NA	ART121G04	C2orf66	ART121	0.0592425	0.374137	0.0321782	1.04192	1.80057e+08	1.93465e+08	1.84339e+08	1.85034e+08	-0.00339009	0.098381	0.0354359	0.0337404	0	0	0	0	PC Outlier
E3-62	C07	31	27	23	19	3	2	NA	ART051C07	FAM83A	ART051	0.0588832	0.374137	0.0320438	1.04166	1.47637e+08	1.57413e+08	1.52862e+08	1.51459e+08	-0.236496	-0.147355	-0.184721	-0.200761	0	0	0	0	PC Outlier
D9-103	A09	109	105	101	97	5	2	NA	ART158A09	MFHAS1	ART158	0.0570703	0.374137	0.0321266	1.04035	1.94867e+08	2.02412e+08	2.00876e+08	2.02695e+08	0.106411	0.165653	0.158903	0.165889	0	1	1	1	PC Outlier
D9-103	E11	46	42	38	34	2	2	NA	ART157E11	CTDSPL	ART157	0.0561566	0.374137	0.0321259	1.03969	1.90049e+08	1.96338e+08	1.96395e+08	1.97891e+08	0.0702921	0.121702	0.126356	0.131288	8	0	0	3	PC Outlier
E1-129	A08	64	60	56	52	3	2	NA	ART015A08	ZNF366	ART015	0.0535084	0.374137	0.0321758	1.03779	137319768	138701619	145053306	143911098	-0.341485	-0.318017	-0.270754	-0.27516	0	0	0	0	PC Outlier
D4-117	C05	61	57	53	49	4	1	NA	ART071C05	SH3GLB1	ART071	0.0389447	0.374137	0.0321439	1.02736	2.19331e+08	2.36287e+08	2.03769e+08	2.39819e+08	0.329439	0.433367	0.217749	0.454036	5	13	5	11	New
E3-62	D10	79	75	71	67	4	2	NA	ART050D10	LAIR1	ART050	0.0587523	0.374476	0.0322281	1.04156	1.56355e+08	1.65768e+08	1.61133e+08	1.62023e+08	-0.153731	-0.0727359	-0.108706	-0.103495	0	0	0	0	PC Outlier
D4-117	H02	45	41	37	33	6	6	NA	ART057H02	APBB1IP	ART057	0.0778165	0.374726	0.0322984	1.05542	1.84229e+08	1.82996e+08	2.19143e+08	1.84999e+08	0.0778283	0.0646355	0.322692	0.0796067	0	1	0	0	PC Outlier
E5-106	G10	78	74	70	66	4	2	NA	ART086G10	SRPX2	ART086	0.0598207	0.374726	0.0323329	1.04234	1.68691e+08	1.80104e+08	1.71751e+08	1.79862e+08	-0.0801807	-0.00222926	-0.0560856	-0.00276516	0	2	0	0	PC Outlier
E5-106	H10	80	76	72	68	4	2	NA	ART086H10	SLC22A13	ART086	0.0586797	0.374726	0.0323234	1.04151	1.51348e+08	1.59487e+08	1.54837e+08	1.62326e+08	-0.236694	-0.177621	-0.205653	-0.150768	0	0	0	0	PC Outlier
E11-20	G10	78	74	70	66	1	2	NA	ART193G10	C8G	ART193	0.0585542	0.374726	0.0323013	1.04142	1.57456e+08	1.67713e+08	1.66008e+08	1.66318e+08	-0.184388	-0.0987059	-0.115428	-0.163368	0	0	0	0	PC Outlier
D9-103	G06	30	26	22	18	4	6	NA	ART146G06	PMFBP1	ART146	0.067468	0.374779	0.0323739	1.04788	1.84232e+08	2.09176e+08	1.80823e+08	1.88152e+08	0.025445	0.213081	0.00717765	0.0584802	0	16	0	4	New
E5-106	G11	159	155	151	147	6	2	NA	ART087G11	ZNF718	ART087	0.058239	0.374779	0.0323792	1.04119	1.52009e+08	1.61129e+08	1.56036e+08	1.61387e+08	-0.230408	-0.162845	-0.194527	-0.159136	0	1	0	0	PC Outlier
E1-129	F01	192	188	184	180	5	2	NA	ART014F01	ARHGAP22	ART014	0.0540338	0.375249	0.0324407	1.03816	150841341	152821530	160008327	157113234	-0.205993	-0.178153	-0.12919	-0.148533	0	0	0	0	PC Outlier
E3-62	B07	175	171	167	163	2	2	NA	ART049B07	UBXN10	ART049	0.058864	0.375284	0.0324645	1.04165	1.45376e+08	1.55536e+08	1.50645e+08	1.48498e+08	-0.258766	-0.164657	-0.205803	-0.229246	0	0	0	0	PC Outlier
D8-99	F08	62	58	54	50	6	2	NA	ART141F08	ANP32E	ART141	0.057421	0.376002	0.0325475	1.0406	1.77002e+08	1.85234e+08	1.827e+08	1.83546e+08	-0.0343394	0.0335507	0.0135805	0.0221138	0	0	0	0	PC Outlier
E5-106	F01	192	188	184	180	5	2	NA	ART086F01	ALDH3B1	ART086	0.0576317	0.376659	0.0326254	1.04076	1.48419e+08	1.56992e+08	1.52803e+08	1.57243e+08	-0.264888	-0.200371	-0.224734	-0.196662	0	0	1	0	PC Outlier
E10-63	E04	94	90	86	82	5	6	NA	ART164E04	PIGP	ART164	0.0617369	0.377706	0.0327629	1.04372	1.98335e+08	1.96398e+08	2.00104e+08	2.20081e+08	0.136799	0.137952	0.155925	0.30173	0	0	3	8	New
E3-62	C11	159	155	151	147	3	2	NA	ART051C11	empty	ART051	0.0587477	0.377706	0.0327791	1.04156	1.36895e+08	1.46365e+08	1.41814e+08	1.39936e+08	-0.345487	-0.25234	-0.292955	-0.314924	0	0	0	0	PC Outlier
E7-91	G07	174	170	166	162	4	2	NA	ART122G07	NAT16	ART122	0.0586831	0.377706	0.0327481	1.04151	1.79761e+08	1.92651e+08	1.85169e+08	1.83859e+08	-0.00576252	0.0922941	0.0419166	0.0245508	0	0	0	0	PC Outlier
E5-106	C01	15	11	7	3	3	2	NA	ART087C01	PTDSS1	ART087	0.0579673	0.37777	0.0328056	1.041	1.44603e+08	1.53031e+08	1.48357e+08	1.53765e+08	-0.302468	-0.237237	-0.267331	-0.228935	0	0	0	0	PC Outlier
E2-119	F07	176	172	168	164	5	1	NA	ART035F07	THAP1	ART035	0.057054	0.377964	0.0328435	1.04034	2.1181e+08	2.15874e+08	2.3381e+08	2.0934e+08	0.279091	0.313718	0.42091	0.273806	6	11	14	7	New
E3-62	C02	157	153	149	145	4	2	NA	ART050C02	ZNF324	ART050	0.0581375	0.378106	0.0329189	1.04112	1.68671e+08	1.79472e+08	1.75543e+08	1.72233e+08	-0.0443402	0.0418547	0.0148693	-0.0153322	0	0	0	0	PC Outlier
E5-106	B02	46	42	38	34	3	2	NA	ART087B02	PARS2	ART087	0.0563998	0.378106	0.032918	1.03987	1.71473e+08	1.80062e+08	1.77239e+08	1.81803e+08	-0.0565861	-0.00256695	-0.0107089	0.0127169	2	0	1	0	PC Outlier
E5-106	C02	157	153	149	145	4	6	NA	ART074C02	ZNF670	ART074	0.054347	0.378106	0.0328928	1.03839	1.88585e+08	1.91768e+08	2.06764e+08	1.93826e+08	0.0806492	0.0883021	0.211581	0.105105	1	5	5	1	New
D4-117	A09	109	105	101	97	2	2	NA	ART067A09	TRIM16	ART067	0.0651033	0.378203	0.0329484	1.04616	1.68007e+08	1.84364e+08	1.67177e+08	1.77793e+08	-0.0551509	0.0753801	-0.0678065	0.0222838	2	4	2	4	New
D8-99	A10	77	73	69	65	2	5	NA	ART130A10	AXIN2	ART130	0.0593691	0.378423	0.0329886	1.04201	1.92485e+08	1.92664e+08	1.96464e+08	2.11901e+08	0.0866379	0.0902887	0.118368	0.229364	4	4	4	5	New
E1-129	A11	45	41	37	33	5	2	NA	ART014A11	NGEF	ART014	0.0590357	0.37848	0.0330875	1.04177	170528508	181166742	175361679	176552442	-0.0290116	0.0673169	0.00299629	0.019759	0	1	0	0	PC Outlier
E3-62	G05	62	58	54	50	4	2	NA	ART050G05	HMOX1	ART050	0.0585477	0.37848	0.0330321	1.04142	1.5355e+08	1.64198e+08	1.59243e+08	1.56699e+08	-0.179843	-0.0864665	-0.125726	-0.151694	0	0	0	0	PC Outlier
E3-62	H01	13	9	5	1	6	2	NA	ART051H01	GLYATL2	ART051	0.0582552	0.37848	0.0330576	1.04121	1.74725e+08	1.85396e+08	1.80768e+08	1.80021e+08	0.00653299	0.088703	0.0571855	0.048476	0	0	0	0	PC Outlier
E1-129	D10	125	121	117	113	3	1	NA	ART018D10	FYB	ART018	0.057181	0.37848	0.0330995	1.04043	191683854	190881333	203359572	204432309	0.139704	0.142675	0.216696	0.231285	0	1	7	5	New
E2-119	G10	78	74	70	66	1	3	NA	ART028G10	SSX1	ART028	0.0571448	0.37848	0.0331408	1.0404	1.64578e+08	1.68385e+08	1.6746e+08	1.75818e+08	-0.0849042	-0.0447085	-0.060607	0.0220374	0	4	3	5	New
E5-106	C04	93	89	85	81	4	2	NA	ART086C04	CHRM2	ART086	0.0570323	0.37848	0.0330778	1.04032	1.64309e+08	1.73181e+08	1.69397e+08	1.74239e+08	-0.118153	-0.0587788	-0.0759955	-0.0485882	0	0	2	0	PC Outlier
D8-99	H07	176	172	168	164	1	2	NA	ART139H07	PAX6	ART139	0.0569539	0.37848	0.0331332	1.04027	1.37646e+08	1.43863e+08	1.42055e+08	1.42801e+08	-0.397144	-0.331103	-0.349453	-0.340015	0	0	0	0	PC Outlier
D4-117	G03	126	122	118	114	1	2	NA	ART067G03	POGZ	ART067	0.0542872	0.379454	0.0332472	1.03835	1.49466e+08	1.54202e+08	1.57287e+08	1.55548e+08	-0.223851	-0.182349	-0.155785	-0.170556	3	1	3	1	PC Outlier
D8-99	F11	158	154	150	146	6	2	NA	ART141F11	CAPN10	ART141	0.0572927	0.379639	0.0332846	1.04051	1.71876e+08	1.79288e+08	1.76643e+08	1.79534e+08	-0.0767407	-0.013514	-0.0350611	-0.00976901	0	0	0	1	PC Outlier
E2-119	H03	128	124	120	116	1	2	NA	ART031H03	STMN4	ART031	0.055075	0.380331	0.0333664	1.03891	1.35686e+08	1.38259e+08	1.40503e+08	1.42401e+08	-0.36341	-0.329099	-0.31382	-0.282086	0	0	0	0	PC Outlier
E5-106	H01	13	9	5	1	6	2	NA	ART087H01	SHC1	ART087	0.0562775	0.380392	0.0333929	1.03978	1.81672e+08	1.90135e+08	1.87505e+08	1.93497e+08	0.0267689	0.0759653	0.0705217	0.102652	2	1	2	0	PC Outlier
E1-129	E01	190	186	182	178	2	2	NA	ART013E01	EPHA7	ART013	0.0534876	0.380441	0.0334183	1.03777	170641179	172471464	181831320	177154038	-0.0280587	-0.00364354	0.0552635	0.0246666	0	0	0	0	PC Outlier
E11-20	B04	95	91	87	83	2	4	NA	ART187B04	KCNS2	ART187	0.0652541	0.380906	0.033493	1.04627	1.72626e+08	1.72002e+08	1.76322e+08	2.04025e+08	-0.0516929	-0.0622793	-0.0284661	0.131429	0	0	0	0	PC Outlier
D8-99	H03	128	124	120	116	4	2	NA	ART140H03	VGLL1	ART140	0.0577947	0.380906	0.0335015	1.04087	1.62174e+08	1.71885e+08	1.69764e+08	1.63856e+08	-0.160566	-0.0743558	-0.0923662	-0.141592	1	2	3	0	New
E5-106	A12	13	9	5	1	5	2	NA	ART086A12	RASGEF1B	ART086	0.0570941	0.38136	0.0335626	1.04037	1.77514e+08	1.87023e+08	1.82363e+08	1.89012e+08	-0.00663092	0.05216	0.0304121	0.0688174	0	0	0	0	PC Outlier
E3-62	H08	61	57	53	49	6	2	NA	ART051H08	ERGIC1	ART051	0.0582543	0.382312	0.0336746	1.04121	1.75345e+08	1.86409e+08	1.80217e+08	1.81509e+08	0.0116454	0.0965695	0.0527829	0.0603466	0	0	0	0	PC Outlier
D8-99	E03	80	76	72	68	6	6	NA	ART129E03	KLHL31	ART129	0.0562945	0.382312	0.0336889	1.03979	2.08346e+08	2.02776e+08	2.31462e+08	2.15333e+08	0.200876	0.164088	0.354877	0.252545	5	1	11	4	PC Outlier
E1-129	D08	143	139	135	131	1	2	NA	ART013D08	NR1D2	ART013	0.0555312	0.383378	0.0338042	1.03924	163010133	162537768	177564690	168524847	-0.0940629	-0.0892262	0.0210075	-0.0473765	0	0	4	0	PC Outlier
E11-20	D12	15	11	7	3	4	5	NA	ART185D12	TGOLN2	ART185	0.0570388	0.38345	0.0338318	1.04033	1.92916e+08	1.99612e+08	2.11187e+08	2.01391e+08	0.108633	0.152493	0.23184	0.112682	1	3	5	2	New
E6-102	C02	157	153	149	145	1	1	NA	ART106C02	KIAA0226L	ART106	0.0756583	0.383486	0.0339829	1.05384	1.91371e+08	1.89836e+08	1.90561e+08	2.27167e+08	0.110356	0.103621	0.096816	0.357605	0	1	0	9	PC Outlier
E11-20	C01	15	11	7	3	3	2	NA	ART195C01	LTF	ART195	0.060935	0.383486	0.0339763	1.04314	1.457e+08	1.55386e+08	1.56136e+08	1.51974e+08	-0.296341	-0.208851	-0.203872	-0.293495	0	0	0	0	PC Outlier
E5-106	G11	46	42	38	34	4	2	NA	ART086G11	SLC7A13	ART086	0.0600427	0.383486	0.0340317	1.0425	1.61599e+08	1.72108e+08	1.63104e+08	1.74315e+08	-0.142149	-0.0677453	-0.13061	-0.0479652	0	1	0	4	PC Outlier
E7-91	E11	46	42	38	34	2	2	NA	ART121E11	AQP2	ART121	0.0582557	0.383486	0.0339938	1.04121	1.86107e+08	1.98751e+08	1.91279e+08	1.91275e+08	0.0442877	0.137271	0.0887578	0.0816009	0	0	0	0	PC Outlier
D8-99	F06	32	28	24	20	2	2	NA	ART139F06	NUP133	ART139	0.0578059	0.383486	0.0340482	1.04088	1.38955e+08	1.46536e+08	1.42602e+08	1.43937e+08	-0.383485	-0.304544	-0.343903	-0.328589	0	1	0	0	PC Outlier
E3-62	B05	63	59	55	51	5	2	NA	ART050B05	UTP15	ART050	0.0577297	0.383486	0.033941	1.04083	1.52804e+08	1.62455e+08	1.58173e+08	1.5687e+08	-0.186875	-0.101863	-0.135453	-0.150119	0	0	0	0	PC Outlier
E5-106	E07	174	170	166	162	5	2	NA	ART086E07	NSUN5	ART086	0.0568986	0.383486	0.0340419	1.04023	1.51602e+08	1.60302e+08	1.55703e+08	1.60813e+08	-0.23428	-0.170263	-0.197609	-0.164272	0	0	1	1	PC Outlier
D9-103	A10	77	73	69	65	5	2	NA	ART158A10	empty	ART158	0.0558791	0.383486	0.0340351	1.03949	1.87124e+08	1.95086e+08	1.93361e+08	1.92977e+08	0.047914	0.112471	0.103896	0.0950118	4	2	2	0	PC Outlier
E2-119	H05	64	60	56	52	1	1	NA	ART034H05	C20orf20	ART034	0.0550889	0.383486	0.0338743	1.03892	2.00195e+08	2.06682e+08	2.08495e+08	2.06189e+08	0.197727	0.25094	0.255587	0.251921	3	8	2	9	New
D8-99	F06	32	28	24	20	2	1	NA	ART142F06	EIF2D	ART142	0.0542471	0.383486	0.033984	1.03832	1.95167e+08	1.99174e+08	2.08275e+08	1.99413e+08	0.106604	0.138235	0.202588	0.141732	1	3	5	4	New
E5-106	C06	29	25	21	17	4	2	NA	ART086C06	GLRA3	ART086	0.0571885	0.384011	0.0341375	1.04044	1.79163e+08	1.87171e+08	1.82477e+08	1.94091e+08	0.00670549	0.0533005	0.0313081	0.107073	2	0	0	4	PC Outlier
E5-106	H04	109	105	101	97	6	2	NA	ART087H04	IGHG1	ART087	0.0569197	0.384011	0.0341323	1.04024	1.76787e+08	1.86324e+08	1.81432e+08	1.88294e+08	-0.0125504	0.0467574	0.0230248	0.0633255	0	3	0	0	PC Outlier
E2-119	G02	158	154	150	146	4	6	NA	ART020G02	EHMT2	ART020	0.053649	0.384054	0.0341627	1.03789	1.90232e+08	1.9158e+08	2.05846e+08	1.92736e+08	0.124084	0.141475	0.23714	0.154584	0	1	2	1	PC Outlier
E3-62	F06	174	170	166	162	6	2	NA	ART051F06	FBXW4	ART051	0.0580299	0.384669	0.0342563	1.04104	1.47827e+08	1.58019e+08	1.531e+08	1.50955e+08	-0.234649	-0.141804	-0.182483	-0.205569	0	0	0	0	PC Outlier
E2-119	B10	79	75	71	67	5	5	NA	ART023B10	RPS14	ART023	0.0547457	0.384669	0.0342602	1.03868	1.70454e+08	1.75262e+08	1.79773e+08	1.73942e+08	-0.034297	0.0130351	0.0417491	0.00656171	1	3	2	0	New
E2-119	F03	78	74	70	66	6	3	NA	ART030F03	C9orf142	ART030	0.0539511	0.384777	0.0342912	1.0381	1.54409e+08	1.55549e+08	1.60063e+08	1.63358e+08	-0.176919	-0.159109	-0.125786	-0.0840084	0	0	0	0	PC Outlier
E11-20	G08	63	59	55	51	6	4	NA	ART189G08	SLC7A10	ART189	0.06278	0.385004	0.0343328	1.04448	1.67934e+08	1.69495e+08	1.69204e+08	1.97614e+08	-0.0914486	-0.0834602	-0.0879158	0.0853702	0	0	0	0	PC Outlier
D8-99	D12	189	185	181	177	3	2	NA	ART141D12	AJUBA	ART141	0.0560303	0.385639	0.0344322	1.0396	1.7876e+08	1.8619e+08	1.84483e+08	1.85743e+08	-0.0200819	0.0409762	0.027588	0.0392811	0	0	0	0	PC Outlier
E1-129	F07	176	172	168	164	5	2	NA	ART014F07	LCMT2	ART014	0.0525799	0.385639	0.0344324	1.03712	138908349	140447871	147208824	144677763	-0.324891	-0.299966	-0.249473	-0.267495	0	0	0	0	PC Outlier
E11-20	E05	62	58	54	50	5	6	NA	ART182E05	PPYR1	ART182	0.0583209	0.385879	0.0344752	1.04125	1.88458e+08	1.89802e+08	1.92985e+08	2.16652e+08	0.0748999	0.0797912	0.10181	0.218062	0	0	0	0	PC Outlier
E11-20	F07	30	26	22	18	6	2	NA	ART195F07	empty	ART195	0.0599286	0.385924	0.0345651	1.04241	1.53919e+08	1.64971e+08	1.67248e+08	1.57219e+08	-0.21717	-0.122491	-0.104695	-0.244538	1	0	1	0	PC Outlier
E7-91	F08	62	58	54	50	6	2	NA	ART123F08	OXER1	ART123	0.058028	0.385924	0.0345352	1.04104	1.8502e+08	1.98546e+08	1.89671e+08	1.89643e+08	0.0358372	0.135783	0.0765757	0.0692368	0	0	1	0	PC Outlier
E3-62	B09	111	107	103	99	5	2	NA	ART050B09	TIMMDC1	ART050	0.0574223	0.385924	0.0345418	1.0406	1.53719e+08	1.63558e+08	1.58793e+08	1.5791e+08	-0.178257	-0.0921056	-0.129812	-0.140587	0	0	0	0	PC Outlier
E5-106	F04	96	92	88	84	2	2	NA	ART085F04	GOPC	ART085	0.0566918	0.385924	0.0345531	1.04008	1.4946e+08	1.56607e+08	1.52958e+08	1.60493e+08	-0.254803	-0.20391	-0.223272	-0.167152	0	0	0	0	PC Outlier
E3-62	F03	128	124	120	116	5	2	NA	ART050F03	PHF20L1	ART050	0.057483	0.386283	0.0346368	1.04065	1.42357e+08	1.51044e+08	1.46411e+08	1.47314e+08	-0.289035	-0.206933	-0.246931	-0.240793	0	0	0	0	PC Outlier
E3-62	A02	157	153	149	145	5	2	NA	ART050A02	ZDHHC19	ART050	0.0566285	0.386283	0.0346506	1.04003	1.7341e+08	1.83507e+08	1.80183e+08	1.77772e+08	-0.00436929	0.0739334	0.0525062	0.030338	0	0	0	0	PC Outlier
E5-106	H03	128	124	120	116	4	2	NA	ART086H03	ADAMTSL1	ART086	0.0563583	0.386283	0.0346617	1.03984	1.5228e+08	1.59709e+08	1.56301e+08	1.6278e+08	-0.227836	-0.175616	-0.192079	-0.146739	1	0	2	1	PC Outlier
D9-103	A09	109	105	101	97	5	6	NA	ART146A09	SAP30	ART146	0.0603387	0.386442	0.0347308	1.04271	1.81232e+08	2.00333e+08	1.84774e+08	1.80323e+08	0.00175658	0.150761	0.0383621	-0.00283731	0	2	3	0	New
D8-99	G06	30	26	22	18	4	2	NA	ART140G06	ZBTB3	ART140	0.0577567	0.386442	0.0347619	1.04085	1.79139e+08	1.91761e+08	1.84598e+08	1.82036e+08	-0.0170252	0.08351	0.0284836	0.0102009	1	1	1	0	PC Outlier
E2-119	G08	142	138	134	130	4	2	NA	ART032G08	MRFAP1L1	ART032	0.0556113	0.386442	0.0347298	1.0393	1.47516e+08	1.53978e+08	1.54617e+08	1.49479e+08	-0.242804	-0.17375	-0.175727	-0.212099	0	0	0	1	PC Outlier
D8-99	A11	45	41	37	33	5	2	NA	ART140A11	ZNF330	ART140	0.0548762	0.386442	0.0347609	1.03877	1.68312e+08	1.75068e+08	1.76559e+08	1.71876e+08	-0.106969	-0.0478769	-0.0357476	-0.0726552	0	0	1	0	PC Outlier
E1-129	G06	175	171	167	163	6	2	NA	ART015G06	CLCN5	ART015	0.0537752	0.386543	0.0347924	1.03798	155576475	155674998	163540269	165475413	-0.161401	-0.151464	-0.0976913	-0.0737209	0	0	0	0	PC Outlier
D8-99	C09	95	91	87	83	3	2	NA	ART141C09	ATG4B	ART141	0.0561766	0.388448	0.0349855	1.03971	1.65418e+08	1.73199e+08	1.70596e+08	1.71152e+08	-0.131988	-0.0633675	-0.0853176	-0.0787488	0	0	0	0	PC Outlier
D4-117	F03	128	124	120	116	2	2	NA	ART067F03	TTC23L	ART067	0.0546866	0.389604	0.0351112	1.03863	1.46588e+08	1.50728e+08	1.58646e+08	1.48953e+08	-0.251901	-0.215225	-0.14337	-0.23305	1	2	6	2	New
E5-106	E06	176	172	168	164	6	2	NA	ART087E06	ENPP5	ART087	0.0580746	0.390129	0.0351802	1.04108	1.39862e+08	1.48934e+08	1.4215e+08	1.49235e+08	-0.35056	-0.276386	-0.328994	-0.272076	0	1	0	0	PC Outlier
E5-106	H05	64	60	56	52	1	2	NA	ART085H05	PORCN	ART085	0.0573372	0.390616	0.0352459	1.04054	1.5209e+08	1.60525e+08	1.55095e+08	1.62931e+08	-0.229642	-0.168264	-0.203253	-0.145397	0	0	0	0	PC Outlier
E3-62	D06	31	27	23	19	4	2	NA	ART050D06	C9orf78	ART050	0.0569644	0.390819	0.0352859	1.04027	1.55529e+08	1.64863e+08	1.60321e+08	1.60559e+08	-0.161369	-0.0806349	-0.115988	-0.116591	0	0	0	0	PC Outlier
E1-129	F08	144	140	136	132	5	2	NA	ART014F08	TCF25	ART014	0.0526063	0.390908	0.0353157	1.03714	149554701	149998977	158735628	156793158	-0.218351	-0.205049	-0.140711	-0.151475	0	0	0	2	PC Outlier
E3-62	H06	32	28	24	20	1	2	NA	ART049H06	C22orf25	ART049	0.0567413	0.390982	0.0353441	1.04011	1.43776e+08	1.52264e+08	1.47927e+08	1.48774e+08	-0.274728	-0.195329	-0.232066	-0.226566	0	2	0	0	PC Outlier
E3-62	C06	29	25	21	17	4	2	NA	ART050C06	TNNT2	ART050	0.0564016	0.391119	0.0353783	1.03987	1.72455e+08	1.82376e+08	1.78526e+08	1.77485e+08	-0.0123356	0.0650105	0.0391802	0.0280073	1	0	0	1	PC Outlier
D8-99	H07	176	172	168	164	4	2	NA	ART140H07	PALB2	ART140	0.0550783	0.39136	0.0354218	1.03892	1.58535e+08	1.64006e+08	1.63075e+08	1.66065e+08	-0.193307	-0.142046	-0.150361	-0.122279	1	0	0	3	PC Outlier
D4-117	C10	77	73	69	65	1	3	NA	ART064C10	SNX31	ART064	0.0560045	0.391609	0.0354755	1.03958	1.54942e+08	1.55501e+08	1.63812e+08	1.65574e+08	-0.171946	-0.17025	-0.0971389	-0.0804359	0	2	3	2	New
E1-129	H03	77	73	69	65	6	1	NA	ART018H03	IGFN1	ART018	0.0529009	0.391609	0.0354879	1.03735	190308411	190506537	202099986	199918701	0.129315	0.139839	0.207732	0.199076	0	0	3	1	PC Outlier
E11-20	D04	95	91	87	83	4	3	NA	ART191D04	DEFA6	ART191	0.064749	0.392345	0.0355764	1.0459	1.65702e+08	1.63652e+08	1.68294e+08	1.98491e+08	-0.110752	-0.13407	-0.0956976	0.0917592	0	0	0	0	PC Outlier
E2-119	E11	46	42	38	34	2	5	NA	ART022E11	TPD52L1	ART022	0.0528258	0.392623	0.0356235	1.03729	1.76656e+08	1.77901e+08	1.83773e+08	1.8586e+08	0.017265	0.0346009	0.0734996	0.102172	0	0	0	0	PC Outlier
E3-62	A12	192	188	184	180	3	2	NA	ART051A12	MKI67IP	ART051	0.0574008	0.392788	0.035682	1.04059	1.42006e+08	1.51799e+08	1.46344e+08	1.4554e+08	-0.292603	-0.19974	-0.247588	-0.258279	0	2	0	0	PC Outlier
E7-91	C01	15	11	7	3	3	6	NAc+	ART111C01	MTMR12	ART111	0.0481238	0.392788	0.0356661	1.03392	2.11318e+08	2.03137e+08	2.33335e+08	2.19907e+08	0.227571	0.168762	0.375479	0.282843	4	4	12	5	New
E11-20	H04	96	92	88	84	4	1	NA	ART197H04	empty	ART197	0.0610073	0.392833	0.0357214	1.04319	1.9495e+08	1.94831e+08	2.00044e+08	2.26652e+08	0.123765	0.117518	0.153638	0.28316	0	0	0	0	PC Outlier
E7-91	E05	62	58	54	50	5	2	NA	ART122E05	LRPAP1	ART122	0.0574073	0.392833	0.0358845	1.04059	1.86388e+08	1.9967e+08	1.90414e+08	1.91789e+08	0.0464652	0.143926	0.0822197	0.0854722	0	0	0	0	PC Outlier
E3-62	A05	61	57	53	49	5	2	NA	ART050A05	ERMN	ART050	0.0566874	0.392833	0.0359046	1.04007	1.73042e+08	1.839e+08	1.78873e+08	1.77578e+08	-0.00743516	0.0770141	0.0419843	0.0287582	0	0	0	0	PC Outlier
E5-106	H11	48	44	40	36	4	1	NA	ART089H11	SGK3	ART089	0.0566215	0.392833	0.0358302	1.04003	1.97829e+08	2.11943e+08	2.05707e+08	2.04455e+08	0.149688	0.23262	0.204184	0.182124	3	15	7	8	New
E3-62	B04	95	91	87	83	5	2	NA	ART050B04	WDR25	ART050	0.0566048	0.392833	0.0358999	1.04002	1.39371e+08	1.48538e+08	1.44759e+08	1.41913e+08	-0.319625	-0.231072	-0.263299	-0.294689	0	0	0	0	PC Outlier
D8-99	F06	32	28	24	20	5	2	NA	ART140F06	UBA1	ART140	0.0553939	0.392833	0.0358532	1.03914	1.5769e+08	1.64276e+08	1.62412e+08	1.63928e+08	-0.201019	-0.139671	-0.156238	-0.140967	0	0	0	0	PC Outlier
D9-103	C04	93	89	85	81	4	2	NA	ART158C04	FNIP2	ART158	0.0543861	0.392833	0.0359035	1.03842	1.79701e+08	1.85138e+08	1.84315e+08	1.88347e+08	-0.0104821	0.0369611	0.0347748	0.059976	1	0	1	1	PC Outlier
E11-20	F11	48	44	40	36	2	4	NA	ART187F11	FAM151A	ART187	0.0528512	0.392833	0.0358341	1.03731	1.76291e+08	1.80837e+08	1.8829e+08	1.88616e+08	-0.0213852	0.00998968	0.0662761	0.0181321	0	2	5	1	New
E1-129	B05	63	59	55	51	2	2	NA	ART013B05	IL36A	ART013	0.0521097	0.392833	0.0358186	1.03678	159393969	160202430	169450029	166320603	-0.126428	-0.110105	-0.0464773	-0.0663709	0	0	0	0	PC Outlier
E11-20	E04	94	90	86	82	5	5	NA	ART185E04	GFOD1	ART185	-0.126737	0.392833	0.0358533	0.9159	4.35738e+08	4.55853e+08	2.87944e+08	5.08585e+08	1.28412	1.34386	0.679109	1.44917	24	38	20	48	Quartile Outlier
E3-62	F09	112	108	104	100	5	2	NA	ART050F09	C9orf171	ART050	0.054891	0.393021	0.0359436	1.03878	1.46329e+08	1.53817e+08	1.52783e+08	1.49746e+08	-0.249337	-0.180691	-0.185472	-0.217175	0	0	1	0	PC Outlier
E1-129	D06	31	27	23	19	4	2	NA	ART014D06	RTN1	ART014	0.0523607	0.393189	0.0359808	1.03696	164854062	165690648	175762647	171609831	-0.0778351	-0.0615091	0.00629128	-0.0212056	0	0	0	0	PC Outlier
D8-99	G04	94	90	86	82	4	3	NA	ART137G04	ALOX12B	ART137	0.0578387	0.393197	0.0360034	1.04091	1.54871e+08	1.67665e+08	1.57034e+08	1.58169e+08	-0.227037	-0.110212	-0.204821	-0.192562	0	7	0	0	PC Outlier
E2-119	A10	77	73	69	65	2	4	NA	ART025A10	FAM106CP	ART025	0.0555392	0.393609	0.0360798	1.03925	1.73079e+08	1.79548e+08	1.77541e+08	1.80287e+08	-0.0122487	0.0478919	0.0237288	0.0582509	0	2	0	3	New
E2-119	D09	93	89	85	81	3	3	NA	ART030D09	LTA	ART030	0.0515738	0.393609	0.0360849	1.03639	1.65926e+08	1.67906e+08	175388106	1.70533e+08	-0.0731368	-0.0488206	0.00612727	-0.0219955	0	0	2	0	PC Outlier
E11-20	G07	174	170	166	162	1	2	NA	ART193G07	CATSPERD	ART193	0.0608547	0.393689	0.036136	1.04308	1.45466e+08	1.56677e+08	1.55775e+08	1.50319e+08	-0.298658	-0.196909	-0.207214	-0.309287	0	0	1	0	PC Outlier
E2-119	D12	15	11	7	3	1	4	NA	ART025D12	TRDN	ART025	0.0522337	0.393689	0.0361312	1.03687	1.72193e+08	1.75678e+08	1.79598e+08	1.78137e+08	-0.0196525	0.0164576	0.040345	0.040941	0	0	0	0	PC Outlier
E1-129	G08	142	138	134	130	1	3	NA	ART010G08	TFF2	ART010	0.0592944	0.394434	0.0362263	1.04196	158716503	174341979	160051896	162155997	-0.132572	0.0119188	-0.128797	-0.102955	0	1	0	2	PC Outlier
E7-91	C11	159	155	151	147	3	2	NA	ART123C11	GXYLT1	ART123	0.0577226	0.395841	0.0364215	1.04082	1.6228e+08	1.76963e+08	1.64042e+08	1.65893e+08	-0.153357	-0.030248	-0.132858	-0.123796	1	0	0	1	PC Outlier
E11-20	E07	32	28	24	20	6	2	NA	ART195E07	empty	ART195	0.0536346	0.395841	0.0364067	1.03788	1.41491e+08	1.47558e+08	1.4941e+08	1.50853e+08	-0.338634	-0.283422	-0.267401	-0.304175	2	0	1	1	PC Outlier
E7-91	G02	158	154	150	146	4	6	NA	ART110G02	RAD17	ART110	0.0535993	0.395841	0.0363868	1.03785	1.85893e+08	1.90099e+08	1.9043e+08	1.98252e+08	0.0426296	0.0730603	0.0823348	0.133291	0	5	6	7	New
E11-20	H10	80	76	72	68	1	1	NA	ART196H10	empty	ART196	0.0579711	0.395982	0.0364785	1.041	1.96414e+08	198200122	1.99019e+08	2.27587e+08	0.134557	0.142254	0.146225	0.289104	0	0	0	0	PC Outlier
E7-91	F02	46	42	38	34	6	2	NA	ART123F02	MCAT	ART123	0.0569754	0.395982	0.0364627	1.04028	1.80885e+08	1.94282e+08	1.85174e+08	1.85093e+08	0.00323197	0.104461	0.0419572	0.0342039	0	0	0	0	PC Outlier
E11-20	C08	63	59	55	51	3	3	NA	ART192C08	SEMA4F	ART192	0.0640816	0.396535	0.0368052	1.04542	1.65075e+08	1.64525e+08	1.67859e+08	1.95442e+08	-0.116216	-0.126396	-0.0994315	0.0694226	0	0	0	0	PC Outlier
E11-20	C09	95	91	87	83	3	6	NA	ART183C09	ZDHHC23	ART183	0.0608325	0.396535	0.0368379	1.04307	1.81447e+08	1.78884e+08	1.87296e+08	2.12501e+08	0.0202046	-0.00567997	0.0586388	0.190152	0	0	1	0	PC Outlier
E11-20	G08	142	138	134	130	4	2	NA	ART194G08	TMEM194A	ART194	0.059782	0.396535	0.0367399	1.04231	1.4837e+08	1.60991e+08	1.5833e+08	1.52383e+08	-0.270141	-0.157721	-0.183741	-0.289616	0	2	0	0	PC Outlier
E2-119	B10	79	75	71	67	5	4	NA	ART026B10	FAM195B	ART026	0.0593239	0.396535	0.0368837	1.04198	1.77046e+08	1.8447e+08	1.72412e+08	1.94937e+08	0.0204481	0.0869146	-0.0185626	0.170964	6	7	4	12	New
E11-20	A09	109	105	101	97	2	2	NA	ART193A09	SEMA4D	ART193	0.0575345	0.396535	0.0365663	1.04069	1.69588e+08	1.83437e+08	1.82416e+08	1.72533e+08	-0.077305	0.0305804	0.0205532	-0.110445	1	3	2	6	New
E3-62	G05	143	139	135	131	6	2	NA	ART051G05	HSD11B1	ART051	0.056629	0.396535	0.0367498	1.04003	1.53594e+08	1.63956e+08	1.58491e+08	1.57183e+08	-0.179429	-0.0885976	-0.132553	-0.147249	0	0	0	0	PC Outlier
E5-106	G10	78	74	70	66	1	2	NA	ART085G10	NR5A1	ART085	0.0561298	0.396535	0.0368514	1.03967	1.56191e+08	1.65456e+08	1.59325e+08	1.66248e+08	-0.191253	-0.124615	-0.164432	-0.116321	0	0	0	0	PC Outlier
E5-106	B01	191	187	183	179	5	2	NAsd+	ART086B01	NDUFV1	ART086	0.0561119	0.396535	0.0369264	1.03966	1.54887e+08	1.63884e+08	1.58028e+08	1.6501e+08	-0.203349	-0.138382	-0.176225	-0.127105	0	0	0	0	PC Outlier
E5-106	E12	14	10	6	2	2	2	NAsd+	ART085E12	IL1RL2	ART085	0.0558281	0.396535	0.0368854	1.03946	1.66242e+08	1.76272e+08	1.70174e+08	1.76045e+08	-0.101283	-0.0332568	-0.0693933	-0.0337145	0	1	0	0	PC Outlier
E5-106	H08	144	140	136	132	1	2	NA	ART085H08	TMEM143	ART085	0.0557016	0.396535	0.0368871	1.03936	1.464e+08	1.54353e+08	1.49703e+08	1.56041e+08	-0.284653	-0.224823	-0.2543	-0.207732	0	1	0	0	PC Outlier
D8-99	B09	94	90	86	82	3	2	NA	ART141B09	FAM57B	ART141	0.0556314	0.396535	0.0368614	1.03931	1.76341e+08	1.85018e+08	1.81253e+08	1.82481e+08	-0.0397346	0.0318672	0.00210276	0.0137204	0	0	0	0	PC Outlier
E5-106	D06	31	27	23	19	4	2	NA	ART086D06	SNX8	ART086	0.0553963	0.396535	0.0369094	1.03914	1.63029e+08	1.7091e+08	1.66761e+08	1.74593e+08	-0.129433	-0.0778225	-0.0986258	-0.0456623	1	1	2	1	PC Outlier
E5-106	B07	175	171	167	163	5	2	NA	ART086B07	ANXA7	ART086	0.0552377	0.396535	0.0365865	1.03903	1.42308e+08	1.50117e+08	1.46074e+08	1.50882e+08	-0.325544	-0.264975	-0.289704	-0.256239	0	0	0	0	PC Outlier
E3-62	A12	13	9	5	1	5	4	NA	ART044A12	TNRC6A	ART044	0.0552166	0.396535	0.0366497	1.03902	1.7703e+08	1.77603e+08	1.84828e+08	1.89957e+08	0.0254369	0.0267513	0.0892291	0.12598	0	2	3	9	New
E7-91	H04	96	92	88	84	4	1	NA	ART125H04	COL21A1	ART125	0.053377	0.396535	0.0368199	1.03769	1.9631e+08	2.03382e+08	2.06177e+08	2.01475e+08	0.121294	0.170495	0.196961	0.156556	3	5	7	6	New
E2-119	H09	93	89	85	81	6	1	NA	ART036H09	MEPCE	ART036	0.0525595	0.396535	0.0368184	1.0371	1.9145e+08	1.93824e+08	2.08332e+08	1.91434e+08	0.133285	0.158274	0.254458	0.144803	2	2	6	3	New
E11-20	E11	46	42	38	34	2	4	NA	ART187E11	SCGB2A1	ART187	0.0518349	0.396535	0.0368535	1.03658	1.78969e+08	1.84358e+08	1.88303e+08	1.93155e+08	0.000371678	0.0378034	0.0663757	0.0524406	0	0	1	0	PC Outlier
E1-129	B02	159	155	151	147	2	2	NA	ART013B02	MBLAC2	ART013	0.0513083	0.396535	0.0366878	1.0362	149956164	151281180	159111927	155927511	-0.214484	-0.192769	-0.137295	-0.159462	0	0	0	0	PC Outlier
D8-99	F07	176	172	168	164	5	2	NA	ART140F07	IQCG	ART140	0.0529558	0.396625	0.0369861	1.03739	1.48309e+08	1.52372e+08	1.56768e+08	1.51556e+08	-0.289504	-0.248196	-0.207272	-0.254176	1	0	3	1	PC Outlier
E2-119	D02	45	41	37	33	3	4	NA	ART027D02	GINS2	ART027	0.0527506	0.396625	0.0370008	1.03724	1.67634e+08	1.67763e+08	1.76917e+08	1.74911e+08	-0.0583609	-0.0500544	0.0186474	0.0145762	1	0	4	6	New
E1-129	D07	175	171	167	163	1	2	NA	ART013D07	FAM19A3	ART013	0.0513097	0.396625	0.0369636	1.03621	145873098	146875779	154967427	151793676	-0.254311	-0.235405	-0.175372	-0.198226	0	0	0	0	PC Outlier
E3-62	E04	112	108	104	100	6	2	NA	ART051E04	CCND3	ART051	0.056511	0.396702	0.0370301	1.03995	1.45204e+08	1.54575e+08	1.49365e+08	1.49437e+08	-0.260468	-0.173601	-0.218117	-0.220154	0	1	0	0	PC Outlier
E6-102	B03	127	123	119	115	5	5	NA	ART095B03	EDC3	ART095	0.0544908	0.39716	0.0370987	1.03849	1.73777e+08	1.72986e+08	1.92627e+08	1.76711e+08	-0.0287795	-0.0304829	0.112369	-0.00475198	0	0	0	0	PC Outlier
D9-103	C09	109	105	101	97	1	2	NA	ART157C09	ALX4	ART157	0.0529047	0.39716	0.0371391	1.03735	1.89647e+08	1.95545e+08	1.96235e+08	1.96266e+08	0.0672409	0.115863	0.125182	0.119392	0	0	0	0	PC Outlier
E1-129	C09	109	105	101	97	4	2	NA	ART014C09	STT3A	ART014	0.0509865	0.39716	0.037137	1.03597	178511643	181167210	187800003	185973570	0.0369936	0.0673206	0.10186	0.0947598	0	0	0	0	PC Outlier
E3-62	F10	80	76	72	68	5	2	NA	ART050F10	KLF6	ART050	0.0556082	0.397501	0.0371931	1.0393	1.45589e+08	1.53834e+08	1.49747e+08	1.50683e+08	-0.256652	-0.180528	-0.214428	-0.208177	0	0	0	0	PC Outlier
E11-20	B05	63	59	55	51	2	5	NA	ART184B05	SLC30A4	ART184	0.0599356	0.397675	0.0373708	1.04242	1.76733e+08	1.77774e+08	1.78713e+08	2.06697e+08	-0.0177666	-0.0146634	-0.00903159	0.150202	0	0	0	0	PC Outlier
E11-20	H03	77	73	69	65	6	2	NA	ART195H03	MFSD6L	ART195	0.0597338	0.397675	0.0373899	1.04227	1.54788e+08	1.66771e+08	1.66097e+08	1.59202e+08	-0.209051	-0.106838	-0.114653	-0.22646	0	0	0	0	PC Outlier
D8-99	E07	174	170	166	162	2	5	NA	ART130E07	GTF3C4	ART130	0.0571707	0.397675	0.0372945	1.04042	1.8576e+08	1.96653e+08	1.88513e+08	1.93579e+08	0.0353329	0.119854	0.0587608	0.0988963	0	2	2	2	New
E3-62	H06	173	169	165	161	6	2	NA	ART051H06	RGR	ART051	0.0560579	0.397675	0.0372778	1.03962	1.56642e+08	1.66901e+08	1.62601e+08	1.59457e+08	-0.151078	-0.0629126	-0.0956213	-0.126528	0	0	0	0	PC Outlier
E3-62	G10	78	74	70	66	4	2	NA	ART050G10	TEX26	ART050	0.0560275	0.397675	0.0373763	1.0396	1.63691e+08	1.74152e+08	1.69359e+08	1.67419e+08	-0.08758	-0.00155482	-0.0368722	-0.0562304	2	0	0	0	PC Outlier
E5-106	A11	45	41	37	33	2	2	NA	ART085A11	AGPAT6	ART085	0.0554642	0.397675	0.0374083	1.03919	1.79295e+08	1.88215e+08	1.8309e+08	1.92106e+08	0.00777325	0.0613209	0.0361475	0.0922441	0	0	0	1	PC Outlier
D4-117	A09	109	105	101	97	2	1	NA	ART070A09	SKAP1	ART070	0.0541787	0.397675	0.0373601	1.03827	1.92623e+08	1.93675e+08	2.05743e+08	202600366	0.142106	0.146468	0.231661	0.210725	0	0	4	3	New
E1-129	G08	142	138	134	130	4	2	NA	ART014G08	NLRX1	ART014	0.0509805	0.397675	0.0372882	1.03597	153805932	155211291	163043928	159923637	-0.177913	-0.155768	-0.102077	-0.122955	0	0	0	0	PC Outlier
E1-129	H06	173	169	165	161	6	2	A-specific	ART015H06	HMMR	ART015	0.0509184	0.397675	0.0374009	1.03592	171492939	173946762	180047322	179102214	-0.0208754	0.0086446	0.0410389	0.0404454	0	0	0	0	PC Outlier
E11-20	F01	14	10	6	2	6	2	NA	ART195F01	GPR128	ART195	0.0460819	0.398373	0.0374961	1.03246	1.67277e+08	1.85779e+08	1.74944e+08	1.66459e+08	-0.0971014	0.0488815	-0.0397868	-0.162153	0	5	1	1	PC Outlier
E11-20	B04	95	91	87	83	2	5	NA	ART184B04	SLC23A2	ART184	0.0675118	0.399124	0.037589	1.04791	1.7921e+08	1.7696e+08	1.80554e+08	2.17696e+08	0.00231146	-0.0212793	0.00575141	0.224998	1	0	0	0	PC Outlier
D8-99	C12	13	9	5	1	1	2	NA	ART139C12	ECM1	ART139	0.0538033	0.400166	0.0377094	1.038	1.86807e+08	1.95217e+08	1.94218e+08	1.91152e+08	0.0434455	0.10928	0.101774	0.080692	0	2	1	0	PC Outlier
E3-62	C05	61	57	53	49	4	2	NA	ART050C05	LACTB2	ART050	0.0557596	0.401273	0.0378543	1.03941	1.62662e+08	1.73364e+08	1.68399e+08	1.65877e+08	-0.0966729	-0.00809774	-0.0450678	-0.0695746	0	0	0	0	PC Outlier
E2-119	G08	63	59	55	51	6	3	NA	ART030G08	GMNN	ART030	0.0536164	0.401273	0.0378611	1.03786	1.67585e+08	1.67304e+08	1.77742e+08	1.74737e+08	-0.0587821	-0.0539999	0.025361	0.0131417	0	0	3	3	New
E1-129	D02	159	155	151	147	1	2	NA	ART013D02	C1orf131	ART013	0.0506685	0.401273	0.0378807	1.03574	161303040	162936018	171092790	167347197	-0.109251	-0.0856957	-0.0325583	-0.0574934	0	0	0	0	PC Outlier
E2-119	D01	191	187	183	179	1	5	NA	ART022D01	GAGE1	ART022	0.0507055	0.401498	0.0379242	1.03577	1.75348e+08	1.77796e+08	1.82414e+08	1.82416e+08	0.00653832	0.0337504	0.062796	0.075185	0	0	0	0	PC Outlier
E11-20	D09	111	107	103	99	1	4	NA	ART187D09	SLC1A5	ART187	0.0563065	0.401849	0.0380001	1.0398	1.72031e+08	1.74034e+08	1.74044e+08	1.9845e+08	-0.056675	-0.0453366	-0.0472304	0.0914615	0	4	1	0	PC Outlier
E6-102	C04	111	107	103	99	3	3	NA	ART102C04	HIST1H3A	ART102	0.0522626	0.401849	0.038002	1.03689	1.51185e+08	1.51396e+08	1.65713e+08	1.53836e+08	-0.229702	-0.222811	-0.104753	-0.204753	0	3	5	1	New
E2-119	B02	46	42	38	34	3	6	NA	ART021B02	IQGAP3	ART021	0.0550522	0.402193	0.0380569	1.0389	1.79179e+08	1.86744e+08	1.83332e+08	1.86058e+08	0.0377251	0.104584	0.0700386	0.10371	0	4	0	3	New
E1-129	D06	31	27	23	19	1	1	NA	ART016D06	SYTL5	ART016	0.0616709	0.402206	0.0383717	1.04367	196589664	194414319	200349639	221840595	0.176163	0.169133	0.195183	0.349186	0	0	7	3	New
E6-102	C11	45	41	37	33	4	4	NA	ART098C11	POC5	ART098	0.0611206	0.402206	0.0383787	1.04328	1.81739e+08	1.88305e+08	1.79419e+08	2.02122e+08	0.0358473	0.0919362	0.00989147	0.189076	2	8	1	9	New
E11-20	B08	143	139	135	131	2	4	NA	ART187B08	SNPH	ART187	0.0577443	0.402206	0.0384447	1.04084	1.82888e+08	1.9464e+08	1.99044e+08	1.86981e+08	0.0316192	0.116107	0.146411	0.00557215	6	5	7	0	PC Outlier
E11-20	D10	79	75	71	67	1	4	NA	ART187D10	ABCB9	ART187	0.0559316	0.402206	0.0384495	1.03953	170690729	1.71658e+08	1.75423e+08	1.94835e+08	-0.0679557	-0.0651702	-0.0358379	0.0649357	0	0	3	0	PC Outlier
D8-99	H10	80	76	72	68	4	2	NA	ART140H10	SIKE1	ART140	0.0558116	0.402206	0.0384606	1.03944	1.59398e+08	1.69015e+08	1.6326e+08	1.63856e+08	-0.185469	-0.0986445	-0.148732	-0.141597	0	3	0	0	PC Outlier
E5-106	E02	158	154	150	146	5	2	NA	ART086E02	LILRA2	ART086	0.0553538	0.402206	0.038175	1.03911	1.68421e+08	1.78628e+08	1.71978e+08	178573071	-0.0824961	-0.0141022	-0.0541814	-0.0131434	0	0	0	0	PC Outlier
E11-20	E05	62	58	54	50	5	4	NA	ART188E05	PRSS35	ART188	0.0552678	0.402206	0.038327	1.03905	1.77473e+08	1.79668e+08	1.8008e+08	2.0354e+08	-0.0117376	0.000631623	0.0019603	0.127999	0	0	0	0	PC Outlier
E3-62	H07	176	172	168	164	1	2	NA	ART049H07	ELOVL7	ART049	0.0550445	0.402206	0.0383656	1.03889	1.30283e+08	1.37716e+08	1.34086e+08	1.34547e+08	-0.416904	-0.340207	-0.373792	-0.37158	0	0	0	0	PC Outlier
E3-62	H11	48	44	40	36	4	2	NA	ART050H11	VDAC1	ART050	0.0546239	0.402206	0.0382336	1.03859	1.41425e+08	1.49021e+08	1.4578e+08	1.46163e+08	-0.298513	-0.22639	-0.253164	-0.252115	0	0	0	0	PC Outlier
D8-99	E11	160	156	152	148	6	2	NA	ART141E11	MGC39372	ART141	0.0540598	0.402206	0.0381196	1.03818	1.5166e+08	1.58283e+08	1.56482e+08	1.56657e+08	-0.257263	-0.193293	-0.209902	-0.206413	0	0	0	0	PC Outlier
E2-119	G03	79	75	71	67	6	2	NA	ART033G03	HINT2	ART033	0.0538196	0.402206	0.0383133	1.03801	1.39474e+08	1.45581e+08	1.45642e+08	1.41336e+08	-0.323678	-0.254657	-0.262001	-0.292917	0	3	0	0	PC Outlier
E6-102	G07	174	170	166	162	4	1	NA	ART107G07	ZNF571	ART107	0.053108	0.402206	0.0382353	1.0375	1.92953e+08	1.93187e+08	2.06863e+08	2.01121e+08	0.12223	0.128862	0.215233	0.181921	0	0	8	4	New
E1-129	B07	175	171	167	163	2	2	NA	ART013B07	GADD45B	ART013	0.0507145	0.402206	0.0382688	1.03578	158534271	159597342	168674310	164541708	-0.13423	-0.115565	-0.053097	-0.0818845	0	0	0	0	PC Outlier
E1-129	H04	109	105	101	97	6	2	NA	ART015H04	ASAH2	ART015	0.0505793	0.402206	0.0382428	1.03568	178971381	181608579	187931520	186669684	0.0407043	0.0708311	0.10287	0.10015	0	0	0	0	PC Outlier
E2-119	A11	45	41	37	33	2	6	NA	ART019A11	CORO7	ART019	0.0503625	0.402206	0.0381051	1.03553	1.86484e+08	1.88845e+08	1.94677e+08	1.93438e+08	0.0953741	0.120724	0.156658	0.159828	0	0	0	0	PC Outlier
E1-129	F11	158	154	150	146	6	2	NA	ART015F11	TBK1	ART015	0.0502481	0.402206	0.0383801	1.03544	164166921	165522681	173683620	170923014	-0.0838611	-0.0629723	-0.0108755	-0.0269911	0	0	0	0	PC Outlier
E1-129	B09	111	107	103	99	2	2	NA	ART013B09	DUSP10	ART013	0.0502042	0.402206	0.0384382	1.03541	155088234	156424392	164095335	161382393	-0.165935	-0.144536	-0.092803	-0.109855	0	0	0	0	PC Outlier
E1-129	E12	192	188	184	180	6	2	NA	ART015E12	WDR91	ART015	0.0501644	0.402206	0.0384519	1.03538	155101068	157463271	163929294	160506603	-0.165816	-0.134986	-0.0942635	-0.117705	0	0	0	0	PC Outlier
E11-20	B10	79	75	71	67	5	3	NA	ART191B10	CHRNB1	ART191	0.064939	0.402327	0.0384946	1.04604	1.72112e+08	1.72141e+08	1.73423e+08	2.05289e+08	-0.0559911	-0.0611136	-0.0523819	0.140339	0	2	0	0	PC Outlier
E5-106	F11	48	44	40	36	2	2	NA	ART085F11	ANGPTL3	ART085	0.054232	0.402625	0.0385455	1.03831	1.51281e+08	1.57936e+08	1.54608e+08	1.62435e+08	-0.237333	-0.191718	-0.207785	-0.149799	0	0	0	1	PC Outlier
E7-91	D03	77	73	69	65	3	1	NA	ART126D03	ZNF35	ART126	0.0567866	0.40361	0.0386847	1.04015	1.92643e+08	2.04609e+08	1.94223e+08	2.02329e+08	0.0940863	0.179174	0.110789	0.162656	0	1	1	9	PC Outlier
E1-129	G03	126	122	118	114	4	2	NA	ART014G03	CASC1	ART014	0.0514363	0.40361	0.0386719	1.0363	173837187	177939045	183632247	178994970	-0.00128783	0.0413819	0.0694822	0.0395813	0	4	3	1	New
E1-129	H02	160	156	152	148	1	2	NA	ART013H02	PTPN20B	ART013	0.0504199	0.403917	0.0387366	1.03557	153237789	154217538	162696159	159331518	-0.183252	-0.165034	-0.105157	-0.128306	0	0	0	0	PC Outlier
D8-99	E08	142	138	134	130	5	6	NA	ART128E08	C17orf56	ART128	0.0590216	0.405098	0.0388737	1.04176	2.02982e+08	2.25583e+08	2.06885e+08	2.01396e+08	0.163247	0.317865	0.192932	0.156008	2	4	3	3	New
E5-106	E09	110	106	102	98	2	2	NA	ART085E09	OXSM	ART085	0.0558826	0.405098	0.0389625	1.03949	1.62392e+08	1.71117e+08	1.64264e+08	1.75141e+08	-0.135084	-0.0760791	-0.120386	-0.0411376	2	1	0	1	PC Outlier
E3-62	C03	79	75	71	67	3	2	NA	ART051C03	ATP1B2	ART051	0.0552593	0.405098	0.0389481	1.03905	1.51367e+08	1.61001e+08	1.56218e+08	1.54991e+08	-0.200503	-0.114834	-0.153393	-0.167504	0	0	0	0	PC Outlier
D8-99	B05	63	59	55	51	5	2	NA	ART140B05	MTBP	ART140	0.0541604	0.405098	0.0389428	1.03825	1.67555e+08	1.7536e+08	1.72316e+08	1.73197e+08	-0.113471	-0.0454785	-0.0708421	-0.06161	1	0	1	1	PC Outlier
E1-129	H07	176	172	168	164	1	2	NA	ART013H07	KIF25-AS1	ART013	0.049679	0.405098	0.0389193	1.03503	137893113	139522743	145769193	143008866	-0.335474	-0.309501	-0.263651	-0.284233	0	1	0	0	PC Outlier
E5-106	D01	13	9	5	1	3	2	NA	ART087D01	CPSF6	ART087	0.0538413	0.405281	0.0390026	1.03803	1.63074e+08	1.69743e+08	1.66805e+08	1.75323e+08	-0.129039	-0.0877077	-0.0982455	-0.0396396	0	0	0	2	PC Outlier
E1-129	E09	96	92	88	84	6	2	A-specific	ART015E09	MCM5	ART015	0.0522385	0.405284	0.0390254	1.03687	156682980	156381750	165452220	165792276	-0.151176	-0.144929	-0.0809226	-0.070961	1	1	2	3	New
E3-62	F12	16	12	8	4	2	2	NAc+	ART049F12	INSIG1	ART049	0.0547382	0.405386	0.0390577	1.03867	1.51112e+08	1.59366e+08	1.54734e+08	1.57115e+08	-0.202937	-0.129565	-0.167165	-0.147867	0	0	0	1	PC Outlier
E6-102	A12	13	9	5	1	5	3	NA	ART101A12	noID	ART101	0.0618111	0.405502	0.0390915	1.04378	1.65665e+08	1.6653e+08	1.65451e+08	1.87998e+08	-0.0977497	-0.0853509	-0.107038	0.0845734	0	1	1	9	PC Outlier
E11-20	E05	144	140	136	132	6	6	NA	ART183E05	TMEM43	ART183	0.0592224	0.406141	0.0391757	1.0419	1.95016e+08	1.95365e+08	1.98382e+08	2.27312e+08	0.124254	0.121467	0.141604	0.287357	0	0	0	0	PC Outlier
E3-62	F10	80	76	72	68	2	2	NA	ART049F10	IMPA1	ART049	0.0547332	0.406488	0.0392441	1.03867	1.30253e+08	1.38074e+08	1.34778e+08	1.33331e+08	-0.417238	-0.336463	-0.366373	-0.384678	0	0	0	0	PC Outlier
D8-99	A05	61	57	53	49	2	2	NA	ART139A05	PDCD2	ART139	0.0528712	0.406488	0.0392543	1.03733	1.81998e+08	1.89597e+08	1.89098e+08	1.8657e+08	0.00581875	0.0671422	0.0632376	0.0456901	0	0	0	0	PC Outlier
E5-106	A12	13	9	5	1	2	2	NA	ART085A12	GABRA6	ART085	0.0535007	0.406664	0.0393356	1.03778	1.74855e+08	1.83399e+08	1.793e+08	1.85967e+08	-0.0284023	0.0239307	0.00597478	0.0453897	0	0	0	1	PC Outlier
D9-103	C01	189	185	181	177	1	2	NA	ART157C01	KRTAP6-3	ART157	0.0523199	0.406664	0.0393094	1.03693	1.90625e+08	197427539	1.97152e+08	1.96259e+08	0.0746587	0.129684	0.131909	0.119343	0	0	1	0	PC Outlier
E1-129	A10	77	73	69	65	2	2	NA	ART013A10	KPNA2	ART013	0.0507447	0.406664	0.0393391	1.0358	172640376	172728369	182625039	181347480	-0.0112546	-0.00149618	0.0615474	0.0584189	0	0	2	1	PC Outlier
E5-106	D09	93	89	85	81	3	2	NA	ART087D09	DNAJA3	ART087	0.0548234	0.406752	0.0394024	1.03873	1.77384e+08	1.88164e+08	1.811e+08	1.87871e+08	-0.00769157	0.0609353	0.0203788	0.0600813	0	1	0	0	PC Outlier
E5-106	B09	111	107	103	99	2	2	NA	ART085B09	SLC39A8	ART085	0.0539156	0.406752	0.0394155	1.03808	1.50781e+08	1.58601e+08	1.54222e+08	1.6045e+08	-0.24211	-0.18566	-0.211393	-0.167531	0	0	0	0	PC Outlier
E2-119	A05	61	57	53	49	5	6	NA	ART020A05	ITGAE	ART020	0.0508864	0.406752	0.0394117	1.0359	1.84732e+08	1.85267e+08	1.9289e+08	1.93655e+08	0.0817587	0.0931341	0.143357	0.161444	0	0	0	1	PC Outlier
E2-119	F07	30	26	22	18	6	3	NA	ART030F07	PSMB3	ART030	0.05112	0.406915	0.0394539	1.03607	1.5967e+08	1.6007e+08	1.66502e+08	167747118	-0.128588	-0.117768	-0.0688801	-0.0457573	0	0	1	2	PC Outlier
E3-62	D03	127	123	119	115	4	2	NA	ART050D03	PPAP2C	ART050	0.0548201	0.407431	0.0395381	1.03873	1.55724e+08	1.65207e+08	1.6052e+08	1.59914e+08	-0.159562	-0.0776278	-0.114203	-0.122395	0	0	0	0	PC Outlier
E5-106	F05	64	60	56	52	5	2	NA	ART086F05	FUCA2	ART086	0.0537499	0.407431	0.0395719	1.03796	1.50234e+08	1.57956e+08	1.53688e+08	1.59858e+08	-0.247351	-0.191537	-0.216403	-0.172864	0	1	0	2	PC Outlier
E7-91	C02	157	153	149	145	4	2	NA	ART122C02	NFYC	ART122	0.0530419	0.407431	0.0395713	1.03745	1.91019e+08	1.95589e+08	1.94234e+08	2.04737e+08	0.0818688	0.114132	0.110873	0.179727	0	0	0	3	PC Outlier
D9-103	D10	125	121	117	113	3	2	NA	ART159D10	DGAT2L6	ART159	0.0526262	0.407721	0.0396228	1.03715	1.89562e+08	1.96176e+08	1.94657e+08	1.96842e+08	0.0665941	0.120507	0.113531	0.123623	2	0	0	3	PC Outlier
D8-99	B02	46	42	38	34	3	2	NA	ART141B02	NFKBIL1	ART141	0.0542008	0.408023	0.0397428	1.03828	1.78345e+08	1.87652e+08	1.82925e+08	1.83872e+08	-0.0234374	0.0522635	0.0153506	0.024676	0	0	0	0	PC Outlier
D8-99	C08	141	137	133	129	1	5	NA	ART130C08	ZNF438	ART130	0.0541713	0.408023	0.0396826	1.03826	1.8914e+08	1.89488e+08	1.92833e+08	2.06026e+08	0.0613483	0.0663081	0.0914507	0.1888	2	1	9	14	New
E3-62	F04	96	92	88	84	2	2	NA	ART049F04	NSL1	ART049	0.0539679	0.408023	0.0396993	1.03812	1.45114e+08	1.53191e+08	1.50264e+08	1.48817e+08	-0.261364	-0.186575	-0.209458	-0.226153	0	0	0	0	PC Outlier
E2-119	G08	142	138	134	130	4	3	NA	ART029G08	ARL11	ART029	0.0515402	0.408023	0.0397358	1.03637	1.5613e+08	1.5782e+08	1.60857e+08	1.648e+08	-0.16093	-0.138195	-0.118645	-0.0713293	0	0	0	0	PC Outlier
E7-91	F12	190	186	182	178	6	2	NA	ART123F12	FKTN	ART123	0.0553235	0.408576	0.0398421	1.03909	1.84747e+08	1.96996e+08	1.88807e+08	1.90089e+08	0.0337063	0.124474	0.0699897	0.0726256	0	0	0	0	PC Outlier
E11-20	H02	160	156	152	148	1	2	NA	ART193H02	SLCO6A1	ART193	0.0533008	0.408576	0.0398257	1.03764	1.50419e+08	1.55217e+08	1.54413e+08	1.6661e+08	-0.25035	-0.210419	-0.219887	-0.160842	0	0	0	0	PC Outlier
E3-62	B06	174	170	166	162	3	2	NA	ART051B06	VAX2	ART051	0.0547441	0.408904	0.0399195	1.03867	1.62294e+08	1.72812e+08	1.68009e+08	1.65313e+08	-0.0999459	-0.0127036	-0.0484139	-0.0744879	0	0	0	0	PC Outlier
E3-62	G03	126	122	118	114	4	2	NA	ART050G03	FAM122A	ART050	0.0543797	0.408904	0.0399108	1.03841	1.6346e+08	1.7316e+08	1.68648e+08	1.67798e+08	-0.0896143	-0.00979844	-0.0429363	-0.0529691	1	0	0	0	PC Outlier
E7-91	F05	142	138	134	130	6	2	NA	ART123F05	CHST5	ART123	0.0553219	0.409954	0.0400449	1.03909	1.82152e+08	1.94518e+08	1.86847e+08	1.86448e+08	0.0133022	0.106213	0.0549332	0.0447259	0	0	0	0	PC Outlier
D4-117	A01	16	12	8	4	3	4	NAc+	ART063A01	COPS5	ART063	0.0531602	0.410298	0.0401013	1.03754	1.84424e+08	1.92545e+08	1.95976e+08	1.87377e+08	0.079358	0.138026	0.161494	0.0980349	0	3	3	2	New
E3-62	B02	159	155	151	147	5	2	NA	ART050B02	SULT4A1	ART050	0.0546953	0.410332	0.0401274	1.03864	1.54574e+08	1.64166e+08	1.59464e+08	1.58392e+08	-0.170254	-0.0867525	-0.123727	-0.136196	0	0	0	0	PC Outlier
E2-119	E06	176	172	168	164	6	1	NA	ART036E06	RPAIN	ART036	0.0509424	0.410645	0.0402016	1.03594	1.83027e+08	1.83468e+08	1.95811e+08	1.87373e+08	0.0683784	0.0790573	0.165039	0.113866	0	0	2	3	New
E1-129	G09	95	91	87	83	6	2	NA	ART015G09	ITIH5	ART015	0.0494239	0.410645	0.0402037	1.03485	163477737	165020787	173165454	169508538	-0.0899304	-0.0673535	-0.0151861	-0.0389798	1	1	0	0	PC Outlier
D8-99	G03	126	122	118	114	4	2	NA	ART140G03	TCF21	ART140	0.0532707	0.411077	0.0402889	1.03761	1.7559e+08	1.83794e+08	1.81014e+08	1.80707e+08	-0.0458943	0.0222943	0.00020521	-0.000370454	0	0	1	0	PC Outlier
E1-129	G05	143	139	135	131	6	2	NA	ART015G05	WDR27	ART015	0.050166	0.411077	0.0402917	1.03538	163834065	164560005	175051611	169514946	-0.0867892	-0.0713875	0.000443116	-0.0389253	0	0	1	0	PC Outlier
D4-117	G03	79	75	71	67	6	1	NA	ART072G03	HM13	ART072	0.0560955	0.411341	0.0404547	1.03965	1.86231e+08	1.86848e+08	2.08942e+08	1.87625e+08	0.0934235	0.0946947	0.253921	0.0999415	0	0	1	0	PC Outlier
E3-62	C06	175	171	167	163	3	2	NA	ART051C06	SDCBP2	ART051	0.0547135	0.411341	0.0404058	1.03865	1.54991e+08	1.64716e+08	1.59692e+08	1.58921e+08	-0.166369	-0.0819206	-0.121664	-0.131382	0	0	0	0	PC Outlier
D8-99	H07	29	25	21	17	6	3	NA	ART138H07	empty	ART138	0.0546487	0.411341	0.0404399	1.03861	1.49536e+08	1.49071e+08	1.58872e+08	1.5724e+08	-0.277613	-0.279796	-0.188038	-0.201058	0	0	4	4	New
E5-106	E05	62	58	54	50	2	2	NA	ART085E05	KIR3DL2	ART085	0.0541719	0.411341	0.0403733	1.03826	1.64087e+08	1.73644e+08	1.67073e+08	1.74437e+08	-0.120107	-0.0549246	-0.095927	-0.0469545	0	0	0	0	PC Outlier
E5-106	A01	189	185	181	177	5	2	NAc+	ART086A01	RUVBL2	ART086	0.0534206	0.411341	0.0404423	1.03772	1.72579e+08	1.80841e+08	1.76415e+08	1.84264e+08	-0.0473061	0.00366081	-0.0174317	0.0321144	0	0	0	0	PC Outlier
E2-119	G06	175	171	167	163	6	3	NA	ART030G06	TMA16	ART030	0.051791	0.411341	0.0403456	1.03655	1.53295e+08	1.55735e+08	1.57046e+08	1.61993e+08	-0.187367	-0.157378	-0.153241	-0.0961106	0	3	3	3	New
E2-119	A08	64	60	56	52	3	3	NA	ART030A08	STXBP6	ART030	0.049685	0.412477	0.0405895	1.03504	1.63112e+08	1.65194e+08	1.6906e+08	1.70155e+08	-0.0978173	-0.0723129	-0.0468856	-0.0251984	0	2	0	0	PC Outlier
E7-91	F10	80	76	72	68	5	2	NA	ART122F10	TESPA1	ART122	0.0612676	0.412605	0.0407822	1.04338	1.65783e+08	1.77098e+08	1.64254e+08	1.77812e+08	-0.122545	-0.0291421	-0.130998	-0.0236919	1	1	0	4	PC Outlier
E11-20	E05	62	58	54	50	5	5	NA	ART185E05	CPA4	ART185	0.0575334	0.412605	0.0408498	1.04068	1.80583e+08	1.81715e+08	1.82638e+08	2.1003e+08	0.0133192	0.0169747	0.0223034	0.17328	0	0	0	0	PC Outlier
E11-20	G02	47	43	39	35	6	5	NA	ART186G02	MFSD5	ART186	0.0565943	0.412605	0.0407731	1.04001	1.90609e+08	1.91394e+08	1.94153e+08	2.20162e+08	0.0912743	0.0918397	0.110516	0.241249	0	0	0	0	PC Outlier
E1-129	G01	15	11	7	3	6	4	NA	ART009G01	ZNF587	ART009	0.0538062	0.412605	0.0407386	1.038	167352543	166197141	175939839	179342190	-0.0561341	-0.0571057	0.00774497	0.0423771	0	1	4	2	New
E5-106	F12	16	12	8	4	5	2	NAc+	ART086F12	GATA2	ART086	0.0535354	0.412605	0.0408543	1.0378	1.50779e+08	1.58671e+08	1.53829e+08	1.60656e+08	-0.242128	-0.18502	-0.215076	-0.165683	0	0	0	0	PC Outlier
D8-99	A10	128	124	120	116	3	2	NA	ART141A10	SCIN	ART141	0.0535334	0.412605	0.0407398	1.0378	1.60101e+08	1.68012e+08	1.64643e+08	1.64838e+08	-0.179122	-0.107228	-0.136563	-0.132975	0	2	1	1	PC Outlier
E2-119	A08	141	137	133	129	5	4	NA	ART026A08	MRPS25	ART026	0.0528497	0.412605	0.0408515	1.03731	1.73141e+08	1.72816e+08	1.79836e+08	1.84086e+08	-0.0117321	-0.0072389	0.0422585	0.0883331	0	4	4	4	New
D8-99	B04	110	106	102	98	3	3	NA	ART138B04	MADD	ART138	0.0519414	0.412605	0.0408221	1.03666	1.52786e+08	1.57455e+08	1.62017e+08	1.54831e+08	-0.246589	-0.200858	-0.159753	-0.223333	2	11	5	2	New
E2-119	A12	192	188	184	180	3	3	NA	ART030A12	AMTN	ART030	0.0519349	0.412605	0.0408509	1.03665	1.64998e+08	1.65826e+08	1.8244e+08	1.63351e+08	-0.0812266	-0.0668088	0.063001	-0.0840675	0	5	6	0	New
E2-119	E03	126	122	118	114	5	2	NA	ART032E03	BCAS2	ART032	0.0514888	0.412605	0.0408016	1.03633	1.54917e+08	1.70585e+08	1.60556e+08	1.49204e+08	-0.172186	-0.0259843	-0.121344	-0.214763	0	3	0	0	PC Outlier
E1-129	B01	191	187	183	179	5	2	NAsd+	ART014B01	ADAM21	ART014	0.0491825	0.412605	0.0406977	1.03468	159567624	160689348	168952806	165836241	-0.124857	-0.105727	-0.0507169	-0.0705785	0	0	0	0	PC Outlier
E5-106	E07	32	28	24	20	6	2	NA	ART087E07	TRIM17	ART087	0.0538395	0.412979	0.0409144	1.03802	1.35543e+08	1.43482e+08	1.37964e+08	1.43997e+08	-0.395814	-0.330187	-0.372114	-0.323623	0	1	0	0	PC Outlier
E3-62	H01	192	188	184	180	4	2	NA	ART050H01	NT5C3	ART050	0.0537135	0.4137	0.0410267	1.03793	1.29105e+08	1.36655e+08	1.33262e+08	1.32396e+08	-0.430009	-0.35137	-0.382687	-0.394831	0	0	0	0	PC Outlier
E1-129	H03	77	73	69	65	6	2	NA	ART015H03	DAXX	ART015	0.0494671	0.4137	0.0410318	1.03488	164780820	167358186	172298241	172046898	-0.0784762	-0.0470621	-0.0224292	-0.0175359	0	0	0	0	PC Outlier
E7-91	A03	125	121	117	113	2	2	NA	ART121A03	MAPKAPK2	ART121	0.0528594	0.415134	0.041197	1.03732	1.81089e+08	1.88677e+08	1.84508e+08	1.9029e+08	0.00485456	0.0622278	0.036764	0.0741501	0	0	0	2	PC Outlier
E5-106	C01	189	185	181	177	4	4	NA	ART080C01	SSX5	ART080	0.0511641	0.41575	0.0412813	1.0361	1.76625e+08	1.81135e+08	1.94342e+08	1.78178e+08	-0.0138744	0.00601003	0.122197	-0.016338	2	9	7	6	New
E3-62	B01	191	187	183	179	2	3	NA	ART046B01	TBC1D26	ART046	0.0543091	0.416178	0.041347	1.03836	1.70214e+08	1.9077e+08	1.6518e+08	1.75563e+08	-0.0312066	0.129926	-0.0729166	0.0122982	1	7	1	3	New
D4-117	D07	29	25	21	17	3	4	NA	ART063D07	DHDDS	ART063	0.0526408	0.416511	0.0414063	1.03716	1.75319e+08	1.76696e+08	1.80401e+08	1.90348e+08	0.00631025	0.0140988	0.0420262	0.120728	0	5	3	7	New
D8-99	B04	95	91	87	83	2	2	NA	ART139B04	MIR600HG	ART139	0.0505622	0.416511	0.0414264	1.03567	1.6748e+08	1.73139e+08	1.74896e+08	1.71311e+08	-0.114119	-0.063863	-0.0494009	-0.0774076	1	0	4	1	PC Outlier
E11-20	G03	79	75	71	67	6	6	NA	ART183G03	ASPHD1	ART183	0.0578315	0.416757	0.0416308	1.0409	2.02988e+08	2.07269e+08	2.02775e+08	2.35703e+08	0.182053	0.206798	0.173203	0.339653	0	1	1	0	PC Outlier
E5-106	F02	160	156	152	148	2	4	NA	ART079F02	TIGD7	ART079	0.0551354	0.416757	0.0415475	1.03896	1.77021e+08	1.90415e+08	1.86159e+08	1.79615e+08	-0.0106446	0.0780913	0.060129	-0.00474797	0	11	3	1	New
E7-91	F02	46	42	38	34	6	4	NA	ART117F02	SPDYE4	ART117	0.0543625	0.416757	0.0415465	1.0384	1.77607e+08	1.89944e+08	1.82552e+08	1.80801e+08	-0.0231532	0.0718838	0.0213873	0.000356711	0	6	2	2	New
E5-106	E08	64	60	56	52	6	2	NA	ART087E08	ARHGEF25	ART087	0.0542478	0.416757	0.0415759	1.03832	1.50348e+08	1.60093e+08	1.53179e+08	1.58773e+08	-0.246255	-0.172144	-0.221186	-0.182691	1	2	0	1	PC Outlier
E11-20	D10	79	75	71	67	1	1	NA	ART196D10	empty	ART196	0.0538978	0.416757	0.0416794	1.03807	1.98883e+08	201084294	2.01645e+08	2.27919e+08	0.152582	0.163097	0.165135	0.291207	0	0	0	0	PC Outlier
E6-102	C04	93	89	85	81	1	1	NA	ART106C04	NUPL1	ART106	0.0536855	0.416757	0.041678	1.03791	2.06837e+08	2.17793e+08	2.1791e+08	2.08857e+08	0.222477	0.301824	0.290293	0.23637	1	10	13	8	New
E3-62	H04	96	92	88	84	4	2	NA	ART050H04	GNPDA1	ART050	0.0531812	0.416757	0.041513	1.03755	1.37031e+08	1.44319e+08	1.40935e+08	1.41581e+08	-0.344055	-0.272641	-0.30192	-0.29806	1	0	0	0	PC Outlier
E5-106	D08	61	57	53	49	3	2	NA	ART087D08	GATA2	ART087	0.0522698	0.416757	0.0415808	1.03689	1.59798e+08	1.67856e+08	1.64025e+08	1.69097e+08	-0.158315	-0.103838	-0.122487	-0.0918097	0	0	2	0	PC Outlier
D8-99	A09	109	105	101	97	5	4	NA	ART134A09	PANK2	ART134	0.0497702	0.416757	0.0416825	1.0351	1.73285e+08	1.75798e+08	1.84785e+08	1.76589e+08	-0.0649582	-0.0418808	0.0299471	-0.0336303	0	3	4	1	New
E1-129	E03	80	76	72	68	6	2	A-specific	ART015E03	MCM5	ART015	0.0482601	0.416757	0.0416298	1.03402	138532320	139752432	145867032	144245205	-0.328802	-0.307128	-0.262683	-0.271814	0	1	0	0	PC Outlier
E3-62	F01	192	188	184	180	5	2	NA	ART050F01	SNX6	ART050	0.0552463	0.417703	0.0418003	1.03904	1.42427e+08	1.5105e+08	1.50021e+08	1.43308e+08	-0.288327	-0.206881	-0.211789	-0.280573	0	1	1	1	PC Outlier
E3-62	H11	48	44	40	36	1	2	NA	ART049H11	HUS1	ART049	0.0529834	0.417732	0.0418264	1.03741	1.3345e+08	1.4115e+08	1.38667e+08	1.35837e+08	-0.382257	-0.304677	-0.325331	-0.357812	0	0	0	0	PC Outlier
E2-119	E08	64	60	56	52	6	2	NA	ART033E08	FAM218A	ART033	0.0662053	0.418191	0.0418957	1.04696	1.54869e+08	1.81768e+08	1.55399e+08	1.49028e+08	-0.172632	0.0656265	-0.168443	-0.216464	6	14	4	1	PC Outlier
E7-91	E07	32	28	24	20	6	2	NA	ART123E07	FERMT1	ART123	0.0555823	0.418288	0.0419287	1.03928	1.55811e+08	1.69614e+08	1.5899e+08	1.5736e+08	-0.212051	-0.0914403	-0.177987	-0.199978	5	1	1	3	PC Outlier
E11-20	G02	47	43	39	35	6	6	NA	ART183G02	DGAT2	ART183	0.0540308	0.41926	0.0420727	1.03816	2.01364e+08	2.08141e+08	2.03622e+08	2.26379e+08	0.170469	0.212857	0.179216	0.281426	1	1	0	0	PC Outlier
E5-106	F09	112	108	104	100	5	2	NA	ART086F09	GYG2	ART086	0.0516087	0.41926	0.0420689	1.03642	1.50523e+08	1.57716e+08	1.54968e+08	1.58987e+08	-0.244579	-0.193729	-0.204432	-0.180751	0	3	1	0	PC Outlier
E11-20	D04	95	91	87	83	1	5	NA	ART184D04	PANX1	ART184	0.0632314	0.419477	0.0421208	1.0448	1.88587e+08	1.87322e+08	1.90686e+08	2.24909e+08	0.0758895	0.0608195	0.0845191	0.272024	0	0	0	0	PC Outlier
E2-119	E03	80	76	72	68	6	3	NA	ART030E03	CRIP2	ART030	0.0498742	0.419477	0.0421411	1.03517	1.60647e+08	1.62075e+08	1.66006e+08	1.688e+08	-0.119785	-0.0998149	-0.0731859	-0.0367307	0	0	0	0	PC Outlier
E2-119	G01	190	186	182	178	4	3	NA	ART029G01	LARP1B	ART029	0.0503509	0.419856	0.0422025	1.03552	1.53492e+08	1.5418e+08	1.58669e+08	1.62093e+08	-0.185515	-0.171858	-0.138406	-0.0952268	0	0	0	0	PC Outlier
E1-129	B07	175	171	167	163	5	2	NA	ART014B07	G2E3	ART014	0.048522	0.420896	0.0423305	1.0342	147531447	148342779	156579255	152986905	-0.238002	-0.221067	-0.160444	-0.18693	0	0	0	0	PC Outlier
D4-117	E06	176	172	168	164	6	5	NA	ART060E06	LOC441242	ART060	0.0546594	0.421182	0.0423928	1.03861	1.96423e+08	2.09969e+08	2.01086e+08	2.02952e+08	0.170293	0.263001	0.198628	0.213227	2	20	7	8	New
E7-91	F11	158	154	150	146	6	2	NA	ART123F11	UPF3A	ART123	0.0541579	0.421182	0.042409	1.03825	1.79211e+08	1.91944e+08	1.83751e+08	1.82532e+08	-0.0101847	0.0869943	0.0308257	0.0140996	1	0	0	1	PC Outlier
D9-103	A01	189	185	181	177	2	2	NA	ART157A01	LCE1D	ART157	0.0507199	0.421182	0.0424295	1.03578	1.91805e+08	1.98306e+08	1.97648e+08	1.97882e+08	0.0835613	0.136091	0.135533	0.131219	0	0	0	0	PC Outlier
E1-129	C08	63	59	55	51	3	2	NA	ART015C08	KIF2C	ART015	0.0501276	0.421775	0.0425127	1.03536	147201831	147129363	156841515	153472428	-0.241229	-0.232916	-0.15803	-0.182358	0	0	0	0	PC Outlier
E5-106	G08	142	138	134	130	1	4	NA	ART079G08	KLHL17	ART079	0.0481817	0.4222	0.042579	1.03396	1.78716e+08	1.83474e+08	1.86478e+08	1.88739e+08	0.00310317	0.0245166	0.0626016	0.0667363	3	2	3	4	New
E11-20	C09	95	91	87	83	3	3	NA	ART192C09	SELE	ART192	0.0606166	0.422782	0.0426876	1.04291	1.70682e+08	1.6958e+08	1.73881e+08	2.00887e+08	-0.0680321	-0.0827341	-0.0485813	0.109069	0	0	2	1	PC Outlier
E3-62	F06	32	28	24	20	5	2	NA	ART050F06	AP5M1	ART050	0.0523283	0.422782	0.0426914	1.03694	1.48447e+08	1.55976e+08	1.52725e+08	1.53418e+08	-0.228603	-0.160582	-0.186022	-0.182222	0	0	0	0	PC Outlier
D9-103	A11	45	41	37	33	2	2	NA	ART157A11	PLEKHA2	ART157	0.050999	0.422782	0.0427082	1.03598	1.95842e+08	2.02718e+08	2.01146e+08	2.02591e+08	0.11361	0.167835	0.16084	0.165153	0	1	1	1	PC Outlier
E5-106	C05	143	139	135	131	3	2	NA	ART087C05	SETD6	ART087	0.0522068	0.422856	0.0427394	1.03685	1.53813e+08	1.61642e+08	1.57141e+08	1.63436e+08	-0.213386	-0.158258	-0.184344	-0.140935	1	0	1	1	PC Outlier
E2-119	G07	31	27	23	19	6	3	NA	ART030G07	MRPS26	ART030	0.0508384	0.422856	0.0427627	1.03587	1.62796e+08	1.66582e+08	1.67052e+08	1.70184e+08	-0.10061	-0.0602454	-0.0641244	-0.0249463	0	1	0	2	PC Outlier
E2-119	D06	31	27	23	19	4	4	NA	ART026D06	MPLKIP	ART026	0.0498926	0.423481	0.0428494	1.03519	1.7075e+08	1.74389e+08	1.76502e+08	1.77182e+08	-0.0317964	0.00583514	0.0152638	0.0331897	0	0	0	0	PC Outlier
E11-20	B09	111	107	103	99	5	6	NA	ART182B09	ST3GAL3	ART182	0.0541	0.423863	0.0429117	1.03821	1.84725e+08	1.8539e+08	1.89803e+08	2.10534e+08	0.0460398	0.0458593	0.0778234	0.176737	0	0	0	0	PC Outlier
E3-62	H09	112	108	104	100	1	2	NA	ART049H09	TMEM45A	ART049	0.0523839	0.424409	0.0430356	1.03698	1.48861e+08	1.56676e+08	1.53125e+08	1.53628e+08	-0.224589	-0.154117	-0.182245	-0.180254	0	0	0	0	PC Outlier
E3-62	C07	173	169	165	161	4	2	NA	ART050C07	BVES	ART050	0.0523349	0.424409	0.0430177	1.03694	1.70189e+08	1.79256e+08	1.75613e+08	1.74944e+08	-0.0314148	0.0401191	0.0154423	0.00719904	0	0	0	0	PC Outlier
E2-119	C11	159	155	151	147	3	3	NA	ART030C11	PTPRCAP	ART030	0.0512144	0.424409	0.0430377	1.03614	1.51492e+08	1.51599e+08	1.56229e+08	1.61256e+08	-0.204437	-0.196219	-0.160759	-0.102691	0	0	0	0	PC Outlier
E3-62	F05	64	60	56	52	5	2	NA	ART050F05	EAPP	ART050	0.0519434	0.424487	0.0430811	1.03666	1.45723e+08	1.53367e+08	1.51123e+08	1.4904e+08	-0.255322	-0.184913	-0.201228	-0.223994	0	0	0	0	PC Outlier
D9-103	A02	157	153	149	145	5	2	NA	ART158A02	ABCA10	ART158	0.0502876	0.424487	0.0430929	1.03547	1.93601e+08	1.99882e+08	1.99569e+08	1.99767e+08	0.097009	0.147508	0.149484	0.144898	1	0	0	0	PC Outlier
E6-102	D08	143	139	135	131	1	5	NA	ART094D08	PRPF19	ART094	0.0676736	0.425217	0.0433117	1.04803	1.77413e+08	1.75942e+08	2.07643e+08	1.76272e+08	0.00109174	-0.00603341	0.220669	-0.00833935	1	0	8	0	PC Outlier
D4-117	E06	30	26	22	18	5	2	NA	ART068E06	PRR5	ART068	0.0562607	0.425217	0.0432875	1.03977	1.61023e+08	1.78652e+08	1.61849e+08	1.63813e+08	-0.116402	0.0299801	-0.114539	-0.0958642	0	6	0	0	PC Outlier
E7-91	G01	190	186	182	178	1	2	NA	ART121G01	SPTY2D1	ART121	0.0538008	0.425217	0.0433961	1.038	1.84398e+08	1.97776e+08	1.8778e+08	1.88698e+08	0.0309759	0.130172	0.0621223	0.0620356	0	1	0	1	PC Outlier
E3-62	B03	127	123	119	115	2	2	NA	ART049B03	TMX1	ART049	0.0532733	0.425217	0.0434031	1.03762	1.4204e+08	1.51442e+08	1.46807e+08	1.44284e+08	-0.292256	-0.203137	-0.243032	-0.270779	0	0	0	0	PC Outlier
E3-62	C10	77	73	69	65	4	2	NA	ART050C10	FCAR	ART050	0.0532262	0.425217	0.0433726	1.03758	1.71348e+08	1.81868e+08	1.76443e+08	1.75475e+08	-0.0216235	0.0609853	0.0222497	0.011573	0	0	0	0	PC Outlier
E5-106	A04	93	89	85	81	2	2	NA	ART085A04	SERINC1	ART085	0.0527997	0.425217	0.0431973	1.03728	1.80251e+08	1.89646e+08	1.83229e+08	1.92503e+08	0.0154406	0.0722519	0.0372447	0.0952242	0	1	0	2	PC Outlier
D9-103	C10	77	73	69	65	4	2	NA	ART158C10	PCDHGA3	ART158	0.0514611	0.425217	0.0433904	1.03631	1.89976e+08	1.97183e+08	194274718	1.97032e+08	0.0697414	0.127898	0.110698	0.125012	0	0	0	0	PC Outlier
E5-106	F03	128	124	120	116	5	2	NA	ART086F03	IL6R	ART086	0.0512892	0.425217	0.0433329	1.03619	1.41122e+08	1.47694e+08	1.44681e+08	1.49759e+08	-0.337617	-0.288443	-0.303529	-0.267013	0	0	0	1	PC Outlier
E2-119	H04	109	105	101	97	6	1	NA	ART036H04	SPC25	ART036	0.05109	0.425217	0.0434033	1.03605	1.97599e+08	2.04866e+08	2.04299e+08	2.02448e+08	0.178898	0.238203	0.226258	0.225503	2	8	6	3	New
E10-63	G05	143	139	135	131	6	5	NA	ART168G05	NDUFB8	ART168	0.0495122	0.425217	0.0433977	1.03491	1.76447e+08	1.75955e+08	1.91485e+08	1.76217e+08	-0.0319045	-0.0206268	0.0924073	-0.0189574	0	0	1	0	PC Outlier
D8-99	H03	77	73	69	65	6	2	NA	ART141H03	ZFP30	ART141	0.0514213	0.425939	0.0435007	1.03629	1.68741e+08	1.75584e+08	1.735e+08	1.74473e+08	-0.103294	-0.0436382	-0.0609622	-0.0510179	1	1	1	0	PC Outlier
D9-103	D09	93	89	85	81	3	2	NA	ART159D09	C4orf45	ART159	0.050756	0.426003	0.043531	1.03581	1.93095e+08	1.98901e+08	1.97592e+08	2.01371e+08	0.0932334	0.140408	0.135122	0.156438	0	0	0	1	PC Outlier
E1-129	H02	160	156	152	148	1	1	NA	ART016H02	ANKRD5	ART016	0.0518903	0.426666	0.0436224	1.03662	189785970	194428368	204697836	191409048	0.125349	0.169238	0.226159	0.136321	0	2	2	1	New
E5-106	F11	158	154	150	146	6	2	NA	ART087F11	PRAMEF9	ART087	0.0526642	0.426874	0.0436674	1.03718	1.64182e+08	1.74021e+08	1.67227e+08	1.73657e+08	-0.119265	-0.0517942	-0.0945941	-0.0534155	2	2	1	2	New
E11-20	D04	95	91	87	83	4	1	NA	ART197D04	empty	ART197	0.0572692	0.427622	0.0437677	1.04049	1.99344e+08	1.99298e+08	2.03016e+08	2.31619e+08	0.155923	0.150227	0.174911	0.314437	0	0	0	0	PC Outlier
E11-20	B09	94	90	86	82	3	5	NA	ART186B09	CHGA	ART186	0.0537702	0.427938	0.0438239	1.03797	1.75639e+08	1.75063e+08	1.84876e+08	1.96617e+08	-0.0267305	-0.0368309	0.0398769	0.0780729	0	0	1	0	PC Outlier
D4-117	A03	125	121	117	113	2	5	NA	ART058A03	C10orf96	ART058	0.0496364	0.428219	0.0438764	1.035	1.806e+08	1.85298e+08	1.93367e+08	1.83959e+08	0.0491296	0.0826714	0.142158	0.0714687	0	2	3	1	New
E7-91	C01	189	185	181	177	4	2	NA	ART122C01	CA5A	ART122	0.0522404	0.4283	0.0439086	1.03687	1.72807e+08	1.80671e+08	1.75291e+08	1.81532e+08	-0.0626806	-0.000325031	-0.037169	0.00617341	0	0	0	1	PC Outlier
D8-99	E10	128	124	120	116	6	2	NA	ART141E10	IGKV1D-13	ART141	0.0538148	0.429512	0.0441044	1.03801	1.39212e+08	1.49892e+08	1.41252e+08	1.41668e+08	-0.38082	-0.271872	-0.357633	-0.351511	0	2	0	0	PC Outlier
E1-129	C08	141	137	133	129	1	2	NA	ART013C08	PRR3	ART013	0.0479809	0.429512	0.0440968	1.03382	179764083	182532537	187981488	187139673	0.0470802	0.0781524	0.103253	0.103778	0	0	0	0	PC Outlier
E2-119	G10	78	74	70	66	4	4	NA	ART026G10	TCTEX1D1	ART026	0.0476839	0.429512	0.0440756	1.0336	1.67006e+08	1.68544e+08	1.73836e+08	1.73366e+08	-0.0637753	-0.0433536	-0.00669657	0.00177622	0	2	2	2	New
D4-117	E09	110	106	102	98	5	6	NA	ART056E09	RPL15	ART056	0.0617669	0.430003	0.0441787	1.04374	1.78799e+08	1.76961e+08	1.80848e+08	2.04963e+08	0.0346667	0.0162571	0.0455922	0.227451	0	0	1	4	PC Outlier
D4-117	A06	29	25	21	17	5	2	NA	ART068A06	DKKL1	ART068	0.0579804	0.430472	0.0442508	1.04101	1.71677e+08	1.77511e+08	1.70789e+08	1.90023e+08	-0.0239729	0.0207329	-0.0369708	0.118261	2	3	0	4	New
E5-106	E04	112	108	104	100	6	2	NA	ART087E04	HTR3A	ART087	0.050306	0.430557	0.0442835	1.03548	1.46631e+08	1.52676e+08	1.50477e+08	1.55931e+08	-0.282371	-0.240589	-0.246857	-0.20875	0	0	1	2	PC Outlier
E11-20	E11	46	42	38	34	5	2	NA	ART194E11	TMEM161B	ART194	0.0564458	0.430589	0.0443679	1.0399	1.44109e+08	1.54548e+08	1.54174e+08	1.48339e+08	-0.312176	-0.216649	-0.22212	-0.328422	0	0	2	0	PC Outlier
E11-20	H10	80	76	72	68	4	3	NA	ART191H10	KDELC1	ART191	0.0552266	0.430589	0.0443826	1.03902	1.72484e+08	1.73091e+08	1.75555e+08	1.98935e+08	-0.0528766	-0.053175	-0.0347534	0.0949783	0	0	0	0	PC Outlier
E3-62	G01	190	186	182	178	1	2	NA	ART049G01	ACMSD	ART049	0.0527921	0.430589	0.0443498	1.03727	1.60453e+08	1.70353e+08	1.65236e+08	1.64111e+08	-0.1164	-0.0333771	-0.0724248	-0.0850214	0	0	0	0	PC Outlier
E2-119	E06	30	26	22	18	2	1	NA	ART034E06	VBP1	ART034	0.048323	0.430589	0.0443486	1.03406	1.95845e+08	1.96657e+08	2.07813e+08	2.00701e+08	0.166033	0.179203	0.250861	0.213002	4	3	7	5	New
E2-119	C03	125	121	117	113	1	3	NA	ART028C03	FUNDC2	ART028	0.0488388	0.432721	0.0446264	1.03443	1.56836e+08	1.57508e+08	1.624e+08	1.64858e+08	-0.15442	-0.14105	-0.104874	-0.0708189	0	0	0	0	PC Outlier
E11-20	B10	79	75	71	67	5	5	NA	ART185B10	SYT11	ART185	0.0587751	0.433976	0.0447799	1.04158	173779872	1.74093e+08	1.75554e+08	2.0378e+08	-0.0420794	-0.0448462	-0.0347645	0.129698	0	0	0	0	PC Outlier
E11-20	E04	94	90	86	82	2	6	NA	ART181E04	PRRT2	ART181	0.0581541	0.434147	0.0448941	1.04113	1.88212e+08	1.87595e+08	1.9131e+08	2.20179e+08	0.0730156	0.0629177	0.089229	0.241362	0	0	0	0	PC Outlier
E6-102	B03	127	123	119	115	5	6	NA	ART092B03	ZNF785	ART092	0.0566312	0.434147	0.0448609	1.04003	1.96054e+08	1.94153e+08	2.00864e+08	2.17785e+08	0.145233	0.136055	0.172778	0.29676	1	2	5	2	New
E7-91	C09	109	105	101	97	1	6	NA	ART109C09	ZNF202	ART109	0.052056	0.434147	0.0448671	1.03674	1.76101e+08	1.83485e+08	1.78036e+08	1.86176e+08	-0.0354435	0.0219706	-0.0147526	0.0426196	1	8	1	8	New
E3-62	F02	160	156	152	148	2	2	NA	ART049F02	PLEKHF1	ART049	0.0518317	0.434147	0.0448713	1.03658	1.40446e+08	1.48082e+08	1.43998e+08	1.44992e+08	-0.308542	-0.235509	-0.270903	-0.263718	0	0	0	0	PC Outlier
E11-20	C03	125	121	117	113	1	2	NA	ART193C03	PMEL	ART193	0.0552198	0.434463	0.0450448	1.03902	1.62046e+08	1.7454e+08	1.72988e+08	1.66016e+08	-0.142935	-0.0411459	-0.0560102	-0.16599	0	0	0	0	PC Outlier
E7-91	A11	45	41	37	33	2	6	NA	ART109A11	MTMR7	ART109	0.0545481	0.434463	0.0449708	1.03853	1.95194e+08	2.08539e+08	2.08337e+08	1.91623e+08	0.113065	0.206624	0.211996	0.0842201	9	13	17	4	New
E5-106	A06	176	172	168	164	3	2	NA	ART087A06	PPARG	ART087	0.051255	0.434463	0.0450278	1.03617	1.51455e+08	1.5939e+08	1.54705e+08	1.6041e+08	-0.235679	-0.178494	-0.206883	-0.167894	0	0	0	0	PC Outlier
D8-99	G09	110	106	102	98	1	2	NA	ART139G09	B3GNT4	ART139	0.051067	0.434463	0.0449756	1.03603	1.76282e+08	1.8391e+08	1.80942e+08	1.81975e+08	-0.0402182	0.0232009	-0.000372465	0.0097182	0	1	0	0	PC Outlier
D9-103	H08	61	57	53	49	6	2	NA	ART159H08	PNISR	ART159	0.0506261	0.434463	0.0450476	1.03571	1.95035e+08	2.028e+08	2.00229e+08	2.00775e+08	0.107651	0.168419	0.154252	0.152161	0	0	0	0	PC Outlier
E5-106	E01	190	186	182	178	5	6	NA	ART074E01	MIIP	ART074	0.0493667	0.434469	0.0450724	1.03481	1.93971e+08	2.02767e+08	2.12717e+08	1.91891e+08	0.121275	0.168767	0.252529	0.0906296	1	10	9	7	New
E1-129	C04	111	107	103	99	3	2	NA	ART015C04	PRKCE	ART015	0.0470401	0.435176	0.0451699	1.03314	148466421	149061762	156745890	154520154	-0.228888	-0.214091	-0.15891	-0.172543	0	0	0	0	PC Outlier
E6-102	E05	62	58	54	50	2	3	NA	ART100E05	AIFM1	ART100	0.0480617	0.435874	0.0452666	1.03387	167111589	1.7125e+08	1.75966e+08	1.71462e+08	-0.085208	-0.0450358	-0.018145	-0.0482584	1	3	10	5	New
E11-20	B05	63	59	55	51	5	6	NA	ART182B05	ERGIC2	ART182	0.0618645	0.436098	0.0454986	1.04381	1.89068e+08	1.88612e+08	1.90645e+08	2.24493e+08	0.0795616	0.0707139	0.0842106	0.269354	1	0	0	0	PC Outlier
E2-119	E11	46	42	38	34	5	3	NA	ART029E11	DUS4L	ART029	0.0551003	0.436098	0.0453671	1.03893	1.59614e+08	1.5834e+08	1.62959e+08	1.74524e+08	-0.129094	-0.133449	-0.099917	0.0113839	4	2	4	4	New
E11-20	H10	80	76	72	68	4	4	NA	ART188H10	EDIL3	ART188	0.0536876	0.436098	0.0453533	1.03791	1.73035e+08	1.73668e+08	1.77084e+08	1.97818e+08	-0.0482741	-0.0483729	-0.0222421	0.0868555	0	0	0	0	PC Outlier
E3-62	E01	190	186	182	178	2	2	NA	ART049E01	C1QTNF1	ART049	0.0519062	0.436098	0.0454628	1.03663	1.63668e+08	1.73179e+08	1.68354e+08	1.67848e+08	-0.0877847	-0.00964434	-0.0454571	-0.0525343	0	0	0	0	PC Outlier
E3-62	C02	157	153	149	145	1	2	NA	ART049C02	CDCA8	ART049	0.0518282	0.436098	0.0453712	1.03658	1.71978e+08	1.81622e+08	1.76511e+08	1.77075e+08	-0.016326	0.0590369	0.0228001	0.0246696	0	0	0	1	PC Outlier
D8-99	A12	13	9	5	1	2	2	NA	ART139A12	SNCB	ART139	0.0498039	0.436098	0.0454295	1.03512	1.84386e+08	1.91223e+08	1.9017e+08	1.90061e+08	0.0246253	0.079459	0.0713898	0.0724388	0	0	0	0	PC Outlier
E6-102	F10	126	122	118	114	6	6	NA	ART093F10	TRIP6	ART093	0.0496699	0.436098	0.0454747	1.03503	1.94676e+08	2.01398e+08	2.05878e+08	1.97666e+08	0.135058	0.188915	0.208351	0.156918	0	5	4	1	New
E2-119	F10	80	76	72	68	5	3	NA	ART029F10	DCTN1	ART029	0.0491801	0.436098	0.045508	1.03468	1.68392e+08	1.7389e+08	1.76616e+08	1.70071e+08	-0.0518528	0.00169839	0.0161939	-0.0259104	0	5	7	2	New
E2-119	H01	192	188	184	180	4	3	A-specific	ART029H01	CDKN1B	ART029	0.0478902	0.436098	0.0454085	1.03375	1.57048e+08	1.58295e+08	1.62424e+08	1.64354e+08	-0.152476	-0.133857	-0.104659	-0.075242	0	0	0	0	PC Outlier
E5-106	F05	64	60	56	52	2	2	NA	ART085F05	CHMP7	ART085	0.0509646	0.43616	0.0455388	1.03596	1.46872e+08	1.54331e+08	1.49759e+08	1.55976e+08	-0.280008	-0.225033	-0.25376	-0.208336	0	0	0	0	PC Outlier
D4-117	A01	16	12	8	4	3	2	NAc+	ART069A01	AAGAB	ART069	0.0531906	0.436558	0.0456793	1.03756	1.3635e+08	1.41581e+08	1.37635e+08	1.46642e+08	-0.356354	-0.305542	-0.348333	-0.255616	0	0	0	4	PC Outlier
E3-62	H07	176	172	168	164	4	2	NA	ART050H07	RDM1	ART050	0.0520186	0.436558	0.0457016	1.03671	1.47407e+08	1.56139e+08	1.5158e+08	1.51093e+08	-0.238753	-0.159079	-0.196872	-0.204251	0	0	0	0	PC Outlier
E3-62	A01	189	185	181	177	5	2	NAc+	ART050A01	DLX3	ART050	0.051338	0.436558	0.0456095	1.03623	1.63144e+08	1.72294e+08	1.69187e+08	1.66075e+08	-0.0924115	-0.0170295	-0.0383388	-0.0678521	0	0	0	0	PC Outlier
E2-119	G02	47	43	39	35	6	5	NA	ART024G02	FLJ13224	ART024	0.0511036	0.436558	0.0457016	1.03606	1.94034e+08	2.00741e+08	1.9734e+08	2.02529e+08	0.152632	0.208863	0.176262	0.226083	1	6	6	7	New
E1-129	B12	15	11	7	3	5	2	NA	ART014B12	ARNT2	ART014	0.0471808	0.436558	0.045633	1.03324	165794481	166093038	174567987	173453886	-0.0696286	-0.0580096	-0.00354821	-0.00578563	0	0	1	2	PC Outlier
E6-102	E05	62	58	54	50	5	5	NA	ART095E05	USP22	ART095	0.0532099	0.437591	0.0458341	1.03757	1.76832e+08	1.78215e+08	1.78048e+08	1.9501e+08	-0.00363952	0.0124835	-0.00117059	0.137398	0	2	3	4	New
E2-119	E02	48	44	40	36	6	5	NA	ART024E02	STELLAR	ART024	0.0479469	0.438316	0.0459588	1.03379	1.85131e+08	1.86793e+08	1.91075e+08	1.93968e+08	0.0848713	0.104967	0.129718	0.16377	0	0	0	1	PC Outlier
E3-62	E11	46	42	38	34	5	4	NA	ART044E11	C11orf71	ART044	0.0475349	0.438316	0.045945	1.0335	1.78498e+08	1.82789e+08	1.84331e+08	1.86702e+08	0.0373526	0.0682736	0.0853432	0.101046	3	12	4	3	New
E2-119	H03	77	73	69	65	6	3	NA	ART030H03	MRAP2	ART030	0.0514903	0.438361	0.0460123	1.03633	1.53069e+08	1.52341e+08	1.59012e+08	1.62731e+08	-0.189495	-0.189174	-0.135285	-0.0895541	0	0	1	2	PC Outlier
E1-129	C10	77	73	69	65	4	2	NA	ART014C10	ATG7	ART014	0.0500619	0.438361	0.0460102	1.03531	185940936	185212863	198397098	194227335	0.0958199	0.0991831	0.181054	0.157408	0	0	2	1	PC Outlier
D4-117	D03	127	123	119	115	1	4	NA	ART061D03	SESN3	ART061	0.0514427	0.438535	0.0460549	1.0363	1.75934e+08	1.76919e+08	1.79782e+08	1.92299e+08	0.0113641	0.0159172	0.0370629	0.135441	0	0	1	14	PC Outlier
E2-119	F05	142	138	134	130	6	4	NA	ART027F05	C2orf51	ART027	0.0515768	0.440354	0.0462705	1.0364	1.74218e+08	1.82069e+08	1.77739e+08	1.79635e+08	-0.00278542	0.0680142	0.0253367	0.0530232	2	2	1	3	New
E3-62	C01	189	185	181	177	1	2	NA	ART049C01	UNKL	ART049	0.0513984	0.442233	0.0464925	1.03627	169473620	1.79401e+08	1.74902e+08	1.72971e+08	-0.0374931	0.0412828	0.0095953	-0.00916215	0	0	0	0	PC Outlier
D4-117	B05	63	59	55	51	5	2	NA	ART068B05	P2RX1	ART068	0.0550385	0.443768	0.0467057	1.03889	1.66848e+08	1.72101e+08	1.66729e+08	1.83174e+08	-0.0651368	-0.0239178	-0.0716791	0.0653021	3	5	5	9	New
D8-99	F05	64	60	56	52	2	5	NA	ART130F05	empty	ART130	0.0507217	0.443768	0.0468012	1.03578	1.76377e+08	1.8353e+08	1.79192e+08	1.84297e+08	-0.039445	0.0202176	-0.0143965	0.0280091	1	5	3	2	New
E7-91	H03	77	73	69	65	6	2	NA	ART123H03	C9orf128	ART123	0.0504818	0.443768	0.0468019	1.03561	1.72937e+08	1.81437e+08	1.7685e+08	1.78923e+08	-0.0615938	0.00577143	-0.0244009	-0.0147064	0	0	0	0	PC Outlier
D8-99	G01	15	11	7	3	6	2	NA	ART141G01	TCEA3	ART141	0.0503682	0.443768	0.0467995	1.03553	1.67526e+08	1.75043e+08	1.72207e+08	1.72168e+08	-0.113719	-0.0480876	-0.0717539	-0.0702097	0	0	0	0	PC Outlier
E11-20	D02	45	41	37	33	3	3	NA	ART192D02	UGT2B11	ART192	0.0502333	0.443768	0.0467169	1.03543	1.86026e+08	1.86698e+08	2.0334e+08	1.97697e+08	0.0561631	0.0560006	0.177215	0.0859733	2	10	10	13	New
D8-99	G02	158	154	150	146	1	2	NA	ART139G02	ELP3	ART139	0.050213	0.443768	0.046792	1.03542	1.74969e+08	1.82451e+08	1.7999e+08	1.79988e+08	-0.0510105	0.011714	-0.0079801	-0.00612631	0	0	0	0	PC Outlier
E6-102	G08	63	59	55	51	6	5	A-specific	ART096G08	FBXO7	ART096	0.0516851	0.443958	0.0468713	1.03647	1.7256e+08	1.71583e+08	1.86044e+08	1.79559e+08	-0.0389232	-0.0422268	0.062201	0.0183117	2	4	4	8	New
D8-99	E08	64	60	56	52	6	2	NA	ART141E08	C4orf40	ART141	0.0498477	0.443958	0.046857	1.03516	1.5651e+08	1.62828e+08	1.60766e+08	1.61485e+08	-0.211851	-0.152447	-0.170938	-0.162625	0	0	0	0	PC Outlier
E11-20	G04	111	107	103	99	6	3	NA	ART192G04	TMEM108	ART192	0.0560938	0.444049	0.0469107	1.03965	170446325	1.69246e+08	1.74938e+08	1.97376e+08	-0.0700229	-0.0855828	-0.0398385	0.0836339	1	0	3	0	PC Outlier
D9-103	G10	78	74	70	66	1	5	NA	ART148G10	SSX6	ART148	0.0524282	0.444049	0.046941	1.03701	1.8616e+08	1.84319e+08	1.93636e+08	1.99388e+08	0.0404607	0.0305642	0.105944	0.142159	3	4	7	6	New
E3-62	D05	63	59	55	51	1	2	NA	ART049D05	2019-03-05	ART049	0.0511639	0.444049	0.0470043	1.0361	1.56681e+08	1.657e+08	1.60904e+08	1.6078e+08	-0.150726	-0.0733296	-0.110755	-0.114602	0	0	0	0	PC Outlier
E5-106	D06	31	27	23	19	1	4	NA	ART079D06	MAGOH	ART079	0.0485111	0.444049	0.0469891	1.0342	1.70361e+08	1.75092e+08	1.74453e+08	1.83247e+08	-0.0659714	-0.0429488	-0.0335674	0.0241353	0	1	2	5	New
E5-106	G09	110	106	102	98	1	5	NA	ART076G09	PIP4K2A	ART076	0.0461005	0.444049	0.0469894	1.03247	1.72326e+08	1.77125e+08	1.79924e+08	1.80874e+08	-0.0494278	-0.0262929	0.0109825	0.00532833	0	2	3	3	New
E5-106	A10	77	73	69	65	5	2	NA	ART086A10	ST6GALNAC1	ART086	0.0508956	0.444677	0.0470955	1.03591	1.73347e+08	1.80992e+08	1.75733e+08	1.86322e+08	-0.0408992	0.00486833	-0.0230209	0.048142	0	0	0	6	PC Outlier
E2-119	D12	15	11	7	3	1	6	NAc+	ART019D12	SETD5	ART019	0.0468386	0.44547	0.0472042	1.033	1.88435e+08	1.91191e+08	1.95015e+08	1.95346e+08	0.110391	0.138543	0.159163	0.173984	0	0	0	0	PC Outlier
D8-99	B01	191	187	183	179	5	5	NAsd+	ART131B01	VLDLR	ART131	0.0495785	0.446018	0.0472871	1.03496	1.84534e+08	1.85287e+08	1.88728e+08	1.98029e+08	0.0257766	0.0339675	0.0604107	0.131687	0	0	2	3	New
D8-99	D09	93	89	85	81	3	2	NA	ART141D09	COA4	ART141	0.0495795	0.446241	0.0473356	1.03496	1.86944e+08	1.94277e+08	1.92077e+08	1.92942e+08	0.0445027	0.102319	0.0857848	0.0941424	0	0	0	0	PC Outlier
E11-20	E09	96	92	88	84	6	6	NA	ART183E09	ATG9B	ART183	0.04781	0.44737	0.0475051	1.03369	2.01604e+08	2.05851e+08	2.17806e+08	2.11997e+08	0.172186	0.196898	0.276364	0.186725	1	5	7	4	New
E1-129	D12	15	11	7	3	4	1	NAsd+	ART017D12	DDX20	ART017	0.0458653	0.44737	0.0474995	1.0323	197307171	198145890	208411848	204702444	0.181419	0.196562	0.2521	0.233191	1	3	6	4	New
E3-62	D03	127	123	119	115	1	3	A-specific	ART046D03	IRAK1BP1	ART046	0.0581788	0.447906	0.0475945	1.04115	1.65256e+08	1.66925e+08	1.62779e+08	1.87829e+08	-0.0738492	-0.0627062	-0.0940358	0.109731	8	4	2	12	PC Outlier
E3-62	D05	141	137	133	129	3	1	NA	ART054D05	RRAGA	ART054	0.0544515	0.447906	0.0476367	1.03846	1.92937e+08	2.1422e+08	1.93979e+08	1.93944e+08	0.149579	0.297189	0.158948	0.155952	0	5	0	0	PC Outlier
E1-129	G06	175	171	167	163	6	1	NA	ART018G06	empty	ART018	0.0493413	0.447906	0.0476194	1.03479	194406939	199055439	213955056	191240424	0.160055	0.203169	0.289971	0.13505	0	3	5	0	New
E7-91	D05	141	137	133	129	3	4	NA	ART117D05	RPL7	ART117	0.0480316	0.447946	0.0476659	1.03385	1.72943e+08	1.7923e+08	1.8083e+08	1.76258e+08	-0.0615437	-0.0118846	0.00770837	-0.0363601	0	4	5	3	New
D4-117	E05	62	58	54	50	5	5	NA	ART059E05	IFT46	ART059	0.0544416	0.448985	0.0478148	1.03846	1.73227e+08	1.73446e+08	1.94596e+08	1.74061e+08	-0.0110101	-0.0126845	0.1513	-0.00832082	0	0	1	0	PC Outlier
E3-62	G06	175	171	167	163	6	2	NA	ART051G06	TBC1D7	ART051	0.0514506	0.448985	0.0478715	1.03631	1.39514e+08	1.48614e+08	1.44111e+08	1.41394e+08	-0.318143	-0.230333	-0.269775	-0.299968	0	0	0	0	PC Outlier
D8-99	F12	16	12	8	4	2	2	NAc+	ART139F12	CITED1	ART139	0.0500913	0.448985	0.0478763	1.03533	1.61142e+08	1.68197e+08	1.64862e+08	1.6647e+08	-0.169774	-0.105642	-0.134644	-0.118761	0	0	0	0	PC Outlier
E2-119	G05	143	139	135	131	6	5	NA	ART024G05	TMEM159	ART024	0.0476133	0.448985	0.047855	1.03355	1.75013e+08	1.78151e+08	1.79735e+08	1.82534e+08	0.00378637	0.036628	0.0414513	0.0761198	0	2	0	2	New
E1-129	C02	157	153	149	145	4	2	NA	ART014C02	FBXO34	ART014	0.0471704	0.449993	0.0480087	1.03324	179619606	183030750	186747723	187095087	0.0459203	0.0820848	0.0937534	0.103434	0	1	0	1	PC Outlier
E11-20	D09	111	107	103	99	4	5	NA	ART185D09	FAM176C	ART185	0.0522938	0.450034	0.0480382	1.03691	1.96019e+08	1.92384e+08	2.03828e+08	2.24888e+08	0.131654	0.0992835	0.180671	0.27189	3	4	3	4	New
D4-117	B05	63	59	55	51	5	3	NA	ART065B05	RAD51AP1	ART065	0.0458555	0.450131	0.0480736	1.0323	1.67363e+08	1.70176e+08	1.74721e+08	1.75039e+08	-0.0606933	-0.0401464	-0.00412871	-0.000238002	0	2	4	3	New
E1-129	C03	125	121	117	113	1	2	NA	ART013C03	ACP1	ART013	0.0454942	0.45073	0.0481626	1.03204	165564846	167297526	173611233	171831915	-0.0716282	-0.0475851	-0.0114769	-0.0193398	0	0	2	0	PC Outlier
D8-99	C05	61	57	53	49	1	2	NA	ART139C05	EDEM1	ART139	0.0481215	0.452309	0.0483564	1.03392	1.86119e+08	1.92933e+08	1.94728e+08	1.8854e+08	0.0381165	0.0923069	0.105563	0.0608436	0	0	0	0	PC Outlier
E2-119	B12	15	11	7	3	5	6	NAc+	ART020B12	TLR8	ART020	0.046194	0.452579	0.0484104	1.03254	1.90828e+08	1.93453e+08	1.97366e+08	1.97856e+08	0.128593	0.155508	0.176449	0.192403	1	1	4	2	New
D8-99	A07	173	169	165	161	2	2	NA	ART139A07	CLPP	ART139	0.0339025	0.452766	0.0484557	1.02378	2.47686e+08	2.64817e+08	2.30349e+08	2.65706e+08	0.450407	0.549198	0.347922	0.555808	32	19	12	24	PC and Quartile Outlier
E1-129	A12	192	188	184	180	3	2	NA	ART015A12	AP3D1	ART015	0.0469601	0.453888	0.048601	1.03309	146972718	148265172	151974684	155414079	-0.243476	-0.221821	-0.203506	-0.164221	0	1	0	1	PC Outlier
D9-103	B05	63	59	55	51	2	4	NA	ART151B05	PAPD5	ART151	0.0466351	0.454097	0.0486485	1.03285	1.72462e+08	1.75365e+08	1.81916e+08	1.75241e+08	-0.069797	-0.0412767	0.0158714	-0.0440803	0	0	2	0	PC Outlier
E3-62	D05	141	137	133	129	3	3	NA	ART048D05	FAM92A1	ART048	0.0633525	0.454131	0.0487226	1.04489	1.66018e+08	1.65305e+08	1.6481e+08	1.9199e+08	-0.0672161	-0.0767792	-0.0761481	0.141337	3	3	2	9	New
E5-106	D10	125	121	117	113	3	4	NA	ART081D10	KCNAB3	ART081	0.0612483	0.454131	0.0487532	1.04337	2.49531e+08	2.48939e+08	2.50211e+08	2.89967e+08	0.484653	0.464732	0.486743	0.68623	15	19	21	33	Quartile Outlier
E1-129	C01	15	11	7	3	3	3	NA	ART012C01	KIAA0664L3	ART012	0.0509939	0.454131	0.0487443	1.03598	155695005	152755128	173419047	158476509	-0.160302	-0.17878	-0.0130749	-0.136069	0	0	9	4	New
D8-99	D03	127	123	119	115	4	2	NA	ART140D03	MT1G	ART140	0.0500636	0.454131	0.0487236	1.03531	1.67242e+08	1.75293e+08	1.71278e+08	1.71868e+08	-0.116167	-0.0460269	-0.079558	-0.0727263	0	0	0	0	PC Outlier
E1-129	D05	141	137	133	129	3	2	NA	ART015D05	MEP1A	ART015	0.0462531	0.454487	0.0488168	1.03258	178135119	180848304	185346828	185738175	0.0339474	0.0647788	0.0828902	0.0929326	0	0	0	0	PC Outlier
E11-20	B10	79	75	71	67	2	1	NA	ART196B10	empty	ART196	0.0496238	0.455397	0.0489651	1.03499	1.90953e+08	1.93284e+08	1.93209e+08	2.17094e+08	0.0938776	0.106022	0.103481	0.221002	1	0	0	0	PC Outlier
E2-119	F06	32	28	24	20	2	3	NA	ART028F06	BNIP3	ART028	0.0471288	0.455397	0.0489562	1.03321	1.59727e+08	1.59852e+08	1.66224e+08	1.67048e+08	-0.128067	-0.119735	-0.0712981	-0.0517805	0	0	1	0	PC Outlier
E1-129	F11	48	44	40	36	5	1	NA	ART017F11	JAKMIP2	ART017	0.0481679	0.455471	0.0489983	1.03395	187850511	194131053	196639191	192023055	0.11056	0.16703	0.168214	0.140942	0	3	0	0	PC Outlier
E3-62	F08	144	140	136	132	2	2	NA	ART049F08	CBR1	ART049	0.0500118	0.45576	0.0490802	1.03527	1.46668e+08	1.54667e+08	1.51179e+08	1.50019e+08	-0.246004	-0.172736	-0.200698	-0.214541	0	0	0	0	PC Outlier
E3-62	A07	173	169	165	161	2	2	NA	ART049A07	GPM6A	ART049	0.0500053	0.45576	0.0490658	1.03527	1.62227e+08	1.71301e+08	1.67971e+08	1.64971e+08	-0.100536	-0.0253697	-0.048744	-0.0774783	0	0	0	0	PC Outlier
E11-20	A01	189	185	181	177	2	4	NA	ART187A01	BSCL2	ART187	0.0506126	0.456015	0.0491329	1.0357	1.71664e+08	1.90038e+08	1.77912e+08	1.74573e+08	-0.059752	0.0815848	-0.0155161	-0.0934869	0	2	1	0	PC Outlier
E2-119	D04	95	91	87	83	4	3	NA	ART029D04	noID	ART029	0.0506907	0.456853	0.0492486	1.03576	1.62646e+08	1.69736e+08	1.6473e+08	1.68855e+08	-0.101945	-0.0331844	-0.0843182	-0.0362609	1	3	0	3	New
D8-99	H02	160	156	152	148	1	2	NA	ART139H02	RSPH6A	ART139	0.0493383	0.457214	0.049313	1.03479	1.57477e+08	1.64227e+08	1.61172e+08	1.62515e+08	-0.20296	-0.140109	-0.167303	-0.153455	0	0	0	0	PC Outlier
E2-119	D06	31	27	23	19	4	6	NA	ART020D06	TONSL	ART020	0.0459052	0.457453	0.0493641	1.03233	1.83999e+08	1.864e+08	1.89989e+08	1.91109e+08	0.0760157	0.101925	0.121491	0.142347	1	0	0	0	PC Outlier
E7-91	E11	46	42	38	34	2	1	NA	ART124E11	empty	ART124	0.0512823	0.457654	0.0494113	1.03619	2.03087e+08	1.95689e+08	2.03977e+08	2.3332e+08	0.170256	0.114872	0.181482	0.368261	4	1	2	7	PC Outlier
E7-91	B03	78	74	70	66	3	5	NA	ART114B03	C10orf85	ART114	0.0539091	0.457678	0.0494394	1.03807	1.79072e+08	1.92296e+08	1.78822e+08	1.86689e+08	-0.0113007	0.0896376	-0.00839881	0.0465865	0	8	2	9	New
E3-62	G02	47	43	39	35	6	6	NA	ART039G02	NECAB2	ART039	0.0536957	0.457738	0.049511	1.03792	1.95822e+08	2.14436e+08	1.99655e+08	1.96501e+08	0.170987	0.298644	0.200556	0.174849	0	2	8	1	New
E11-20	C04	93	89	85	81	4	2	NA	ART194C04	NIPA2	ART194	0.0521705	0.457738	0.0495652	1.03682	1.64219e+08	1.77491e+08	1.74064e+08	1.67795e+08	-0.123717	-0.0169573	-0.0470624	-0.150619	0	1	0	0	PC Outlier
D9-103	A05	61	57	53	49	5	2	NA	ART158A05	POTED	ART158	0.051434	0.457738	0.0495752	1.03629	1.97922e+08	2.11135e+08	1.99946e+08	2.02165e+08	0.128851	0.226528	0.152213	0.162115	5	6	0	2	PC Outlier
E7-91	F06	174	170	166	162	6	2	NA	ART123F06	TNFRSF19	ART123	0.0513766	0.457738	0.0496001	1.03625	1.74786e+08	1.86894e+08	1.77255e+08	1.79251e+08	-0.0462568	0.0485235	-0.0210958	-0.0120684	0	0	0	0	PC Outlier
E5-106	A09	96	92	88	84	3	2	NA	ART087A09	TFEB	ART087	0.048606	0.457738	0.0496716	1.03427	1.46709e+08	1.53295e+08	1.49756e+08	1.55746e+08	-0.281609	-0.234748	-0.253794	-0.210466	0	0	0	0	PC Outlier
E5-106	F02	160	156	152	148	5	2	NA	ART086F02	SOX10	ART086	0.0485818	0.457738	0.0496601	1.03425	1.49698e+08	1.56812e+08	1.5318e+08	1.58125e+08	-0.252513	-0.202026	-0.221177	-0.188592	0	0	0	0	PC Outlier
E2-119	H01	13	9	5	1	6	5	NA	ART024H01	FAM195A	ART024	0.0481788	0.457738	0.0496717	1.03396	1.73465e+08	1.73906e+08	1.77031e+08	1.85071e+08	-0.00903065	0.00183091	0.0195809	0.0960328	0	0	0	5	PC Outlier
E11-20	E10	128	124	120	116	6	2	NA	ART195E10	empty	ART195	0.0476593	0.457738	0.0496193	1.03359	1.31121e+08	1.36469e+08	1.37e+08	1.39824e+08	-0.448439	-0.396135	-0.392503	-0.413702	0	0	0	0	PC Outlier
E2-119	B06	31	27	23	19	2	2	NA	ART031B06	CLEC4D	ART031	0.0470357	0.457738	0.0496749	1.03314	1.37011e+08	1.40935e+08	1.43574e+08	1.38421e+08	-0.349388	-0.301445	-0.282627	-0.322983	0	0	0	0	PC Outlier
E5-106	H08	61	57	53	49	6	2	NA	ART087H08	FAM154A	ART087	0.0505006	0.458938	0.0498306	1.03562	1.80536e+08	1.91029e+08	1.82639e+08	1.9172e+08	0.0177197	0.0827304	0.0325909	0.0893397	0	2	2	0	New
E7-91	E04	94	90	86	82	2	2	NA	ART121E04	BEX5	ART121	0.0458237	0.459302	0.0498957	1.03227	1.9699e+08	2.00244e+08	2.02495e+08	2.07244e+08	0.126279	0.148067	0.17096	0.197281	4	2	2	6	PC Outlier
E5-106	H10	80	76	72	68	1	2	NA	ART085H10	SYTL1	ART085	0.0482406	0.460525	0.0500587	1.034	1.37411e+08	1.43614e+08	1.40864e+08	1.45111e+08	-0.376064	-0.32886	-0.342104	-0.312505	0	0	1	0	PC Outlier
E1-129	F07	176	172	168	164	2	2	NA	ART013F07	noID	ART013	0.0451688	0.460525	0.0500797	1.0318	150608376	151275411	159431310	155660472	-0.208223	-0.192824	-0.134402	-0.161935	0	0	0	0	PC Outlier
E11-20	E05	144	140	136	132	6	4	NA	ART189E05	PODNL1	ART189	0.0500438	0.460982	0.0501743	1.0353	1.76919e+08	1.78112e+08	1.80233e+08	2.01034e+08	-0.016248	-0.0119201	0.00318682	0.110121	0	0	0	0	PC Outlier
E2-119	G09	95	91	87	83	6	5	NA	ART024G09	C20orf141	ART024	0.047256	0.460982	0.0501807	1.0333	1.8012e+08	1.83708e+08	1.84342e+08	1.88002e+08	0.0452772	0.0809364	0.0779601	0.118703	1	1	0	0	PC Outlier
E5-106	G08	142	138	134	130	4	5	A-specific	ART077G08	ARRDC3	ART077	0.06178	0.461477	0.0502602	1.04375	1.94018e+08	2.28255e+08	1.94431e+08	1.91511e+08	0.121625	0.339589	0.122856	0.0877692	3	5	1	2	PC Outlier
D8-99	F05	64	60	56	52	2	6	NA	ART127F05	C19orf21	ART127	0.0718581	0.461509	0.0502894	1.05107	1.9029e+08	1.86753e+08	2.28509e+08	1.86373e+08	0.0700932	0.0453362	0.336349	0.0441683	1	0	7	1	PC Outlier
E7-91	E03	126	122	118	114	2	5	NA	ART112E03	SPICE1	ART112	0.0517165	0.461978	0.0503661	1.0365	1.84508e+08	1.93815e+08	1.84963e+08	1.94992e+08	0.0318394	0.100989	0.0403096	0.109369	0	4	0	4	New
E3-62	D07	175	171	167	163	1	1	NA	ART052D07	GEM	ART052	0.0545904	0.463331	0.0505909	1.03856	1.8888e+08	2.10671e+08	1.89387e+08	1.89573e+08	0.118918	0.273084	0.124379	0.123061	0	11	1	0	PC Outlier
E5-106	H06	32	28	24	20	4	2	NA	ART086H06	KATNAL2	ART086	0.0488887	0.463331	0.0505443	1.03447	1.54776e+08	1.61969e+08	1.57289e+08	1.64889e+08	-0.204387	-0.15534	-0.182988	-0.128166	2	0	0	1	PC Outlier
E11-20	A04	112	108	104	100	3	1	NA	ART198A04	empty	ART198	0.0462769	0.463331	0.0505908	1.0326	1.91216e+08	1.94483e+08	1.97541e+08	2.10428e+08	0.0958663	0.114943	0.135473	0.176014	0	0	0	0	PC Outlier
E6-102	G03	79	75	71	67	6	4	NA	ART099G03	DENND1A	ART099	0.0491234	0.463494	0.0506345	1.03464	1.76974e+08	1.81136e+08	1.91145e+08	1.77634e+08	-0.00247965	0.0359411	0.10123	0.00276026	0	4	7	0	New
E11-20	C09	109	105	101	97	1	5	NA	ART184C09	VEGFB	ART184	0.0516274	0.463839	0.0507237	1.03643	1.77508e+08	1.90877e+08	1.80094e+08	1.90239e+08	-0.0114576	0.0879413	0.00207054	0.0304978	1	4	3	6	New
E3-62	B01	191	187	183	179	5	2	NAsd+	ART050B01	ASGR2	ART050	0.0502322	0.463839	0.0507123	1.03543	1.47551e+08	1.56635e+08	1.52092e+08	1.49991e+08	-0.237339	-0.154498	-0.192009	-0.214814	0	0	0	0	PC Outlier
D8-99	C12	13	9	5	1	1	6	NAsd+	ART127C12	LINC00326	ART127	0.0454332	0.463915	0.0507579	1.03199	1.81167e+08	1.83964e+08	1.91729e+08	1.84185e+08	-0.000789806	0.023628	0.0831722	0.0271301	0	3	1	1	PC Outlier
E11-20	B04	110	106	102	98	3	2	NA	ART195B04	PLEKHH2	ART195	0.0535834	0.464267	0.0509254	1.03784	1.43636e+08	1.53667e+08	1.52812e+08	1.48156e+08	-0.316923	-0.224896	-0.234926	-0.330196	0	0	0	0	PC Outlier
E6-102	C03	79	75	71	67	3	3	NA	ART102C03	SOSTDC1	ART102	0.0513379	0.464267	0.0509228	1.03623	1.69352e+08	1.82445e+08	1.72453e+08	1.72082e+08	-0.0659913	0.0463259	-0.0472373	-0.0430488	0	7	4	2	New
E3-62	D01	191	187	183	179	1	2	NA	ART049D01	AGPAT2	ART049	0.0499674	0.464267	0.0508297	1.03524	1.51274e+08	1.60418e+08	1.55901e+08	1.5388e+08	-0.201392	-0.12007	-0.156322	-0.177881	0	0	0	0	PC Outlier
E6-102	A10	77	73	69	65	2	2	NA	ART103A10	GTF2IRD2	ART103	0.0459788	0.464267	0.0509021	1.03238	1.69384e+08	1.71553e+08	1.74729e+08	1.78723e+08	-0.0657184	-0.0424781	-0.028323	0.0115823	1	2	0	2	New
E1-129	D09	111	107	103	99	4	2	NA	ART014D09	RBM14	ART014	0.0448663	0.464267	0.0509162	1.03159	161988741	162350316	170299719	168844563	-0.103131	-0.090891	-0.0392612	-0.0446421	0	1	2	1	PC Outlier
D4-117	E07	174	170	166	162	5	1	NA	ART071E07	empty	ART071	0.0492818	0.46434	0.050985	1.03475	2.42194e+08	2.43202e+08	2.79718e+08	2.33504e+08	0.472489	0.474984	0.674791	0.415536	13	21	25	17	Quartile Outlier
E2-119	D05	141	137	133	129	3	3	NA	ART030D05	ZNF323	ART030	0.0464645	0.46434	0.0509768	1.03273	1.6187e+08	1.63514e+08	1.65939e+08	1.70022e+08	-0.108847	-0.0870577	-0.0737698	-0.0263202	0	0	0	2	PC Outlier
E7-91	C12	13	9	5	1	1	2	NA	ART121C12	ACBD6	ART121	0.0473454	0.464832	0.0510649	1.03336	1.90379e+08	1.97872e+08	1.96483e+08	1.95724e+08	0.0770301	0.130871	0.127481	0.114774	0	0	0	0	PC Outlier
E7-91	A06	29	25	21	17	2	4	NA	ART115A06	C19orf54	ART115	0.0497311	0.465225	0.051134	1.03507	1.75498e+08	1.78626e+08	1.74971e+08	1.91672e+08	-0.0403866	-0.0167485	-0.039811	0.0845931	4	3	6	7	New
E11-20	C07	173	169	165	161	1	2	NA	ART193C07	CNTN4	ART193	0.0525645	0.465244	0.0511619	1.03711	1.56202e+08	1.67872e+08	1.65826e+08	1.60389e+08	-0.19593	-0.0973451	-0.117009	-0.215741	0	0	0	0	PC Outlier
E7-91	E01	190	186	182	178	5	2	NA	ART122E01	ZFPL1	ART122	0.0506629	0.465982	0.051269	1.03574	1.80664e+08	1.92726e+08	1.83964e+08	1.84686e+08	0.00146713	0.0928597	0.0325022	0.0310281	0	0	0	0	PC Outlier
E2-119	B11	47	43	39	35	2	5	NA	ART022B11	LDOC1	ART022	0.0470876	0.466173	0.0513159	1.03318	1.7863e+08	1.7899e+08	1.84095e+08	1.88397e+08	0.0332965	0.0434013	0.0760235	0.121727	0	0	2	3	New
D8-99	H05	64	60	56	52	1	2	NA	ART139H05	ETV3	ART139	0.048674	0.466326	0.0513587	1.03431	1.60248e+08	1.6726e+08	1.6364e+08	1.65373e+08	-0.177802	-0.113705	-0.145378	-0.1283	0	0	0	1	PC Outlier
E11-20	F10	80	76	72	68	2	1	NA	ART196F10	empty	ART196	0.0542034	0.467136	0.0515778	1.03829	1.88882e+08	1.89795e+08	1.90281e+08	2.19341e+08	0.0781446	0.0797389	0.0814482	0.235857	0	0	0	0	PC Outlier
E5-106	H04	96	92	88	84	4	2	NA	ART086H04	SLC39A7	ART086	0.0480424	0.467136	0.0515431	1.03386	1.34892e+08	1.41194e+08	1.37725e+08	1.4275e+08	-0.402763	-0.353376	-0.374614	-0.336171	0	0	0	0	PC Outlier
E5-106	H11	48	44	40	36	1	1	NA	ART088H11	GATAD2A	ART088	0.0469342	0.467136	0.0515712	1.03307	1.95276e+08	2.04364e+08	2.02288e+08	2.03246e+08	0.130952	0.180083	0.180006	0.17357	3	1	7	7	New
E2-119	C10	127	123	119	115	3	6	NA	ART021C10	RBBP6	ART021	0.0465226	0.467136	0.0515699	1.03277	1.87775e+08	1.88974e+08	1.92502e+08	1.97991e+08	0.105328	0.121716	0.140448	0.193389	1	0	0	2	PC Outlier
E1-129	A06	176	172	168	164	3	2	NA	ART015A06	KIF2C	ART015	0.0440953	0.467136	0.051485	1.03104	156281076	157335030	165010743	161207388	-0.154881	-0.136161	-0.0847773	-0.11142	0	0	0	0	PC Outlier
E5-106	E02	158	154	150	146	2	2	NA	ART085E02	MFSD10	ART085	0.0484675	0.467475	0.0516412	1.03417	1.54491e+08	1.62452e+08	1.57533e+08	1.63097e+08	-0.207042	-0.151044	-0.180754	-0.143926	1	0	0	0	PC Outlier
E2-119	A05	61	57	53	49	2	2	NA	ART031A05	FAM73B	ART031	0.0504156	0.467649	0.0516864	1.03556	1.68951e+08	1.73966e+08	1.69976e+08	1.78858e+08	-0.0470775	0.00233344	-0.0390884	0.0467691	0	1	0	6	PC Outlier
E7-91	F10	80	76	72	68	2	2	NA	ART121F10	C1orf172	ART121	0.0558496	0.468607	0.0518183	1.03947	1.57694e+08	1.69935e+08	1.55641e+08	1.66425e+08	-0.194712	-0.0887074	-0.208701	-0.119178	2	0	0	3	PC Outlier
E3-62	G02	47	43	39	35	6	2	NA	ART051G02	C8orf74	ART051	0.0497142	0.469713	0.0519667	1.03506	1.50458e+08	1.59486e+08	1.54656e+08	1.53433e+08	-0.209197	-0.128476	-0.167894	-0.18208	0	0	0	0	PC Outlier
E5-106	C03	125	121	117	113	4	6	NA	ART074C03	DSCC1	ART074	0.0694693	0.469764	0.0519985	1.04933	1.74781e+08	1.74086e+08	2.09054e+08	173484538	-0.0290159	-0.0512601	0.227471	-0.0548508	1	2	3	0	New
E3-62	A03	80	76	72	68	3	2	NA	ART051A03	SHISA2	ART051	0.0489691	0.469926	0.0521041	1.03453	1.4392e+08	1.51846e+08	1.4835e+08	1.46813e+08	-0.273288	-0.199295	-0.227949	-0.245713	0	0	0	0	PC Outlier
E5-106	C11	45	41	37	33	4	2	NA	ART086C11	CDK8	ART086	0.0467941	0.469926	0.0520721	1.03297	1.73313e+08	1.81037e+08	1.78236e+08	1.81992e+08	-0.0411858	0.00522505	-0.00261827	0.0142181	3	1	2	0	PC Outlier
E1-129	G11	46	42	38	34	4	1	NA	ART017G11	EIF4ENIF1	ART017	0.0455569	0.469926	0.052121	1.03208	193492629	195757956	207526878	196120449	0.153254	0.17907	0.245961	0.171402	0	1	2	0	PC Outlier
E2-119	G05	143	139	135	131	6	4	NA	ART027G05	ARF5	ART027	0.0450416	0.469926	0.0520645	1.03171	1.70849e+08	1.72957e+08	1.76052e+08	1.77621e+08	-0.0309532	-0.0060645	0.0115748	0.0367548	0	0	0	0	PC Outlier
E3-62	H04	96	92	88	84	1	2	NA	ART049H04	FBXO17	ART049	0.0488459	0.470165	0.0521736	1.03444	1.373e+08	1.45029e+08	1.41795e+08	1.39596e+08	-0.341225	-0.26556	-0.293148	-0.31843	0	0	0	0	PC Outlier
D4-117	A08	141	137	133	129	2	5	NA	ART058A08	ODF1	ART058	0.0480692	0.471316	0.0523799	1.03388	1.82392e+08	1.78433e+08	1.91957e+08	1.97576e+08	0.0633669	0.0282092	0.131603	0.174496	5	5	5	10	New
E7-91	A10	77	73	69	65	5	6	NA	ART110A10	SRPK2	ART110	0.0464274	0.471316	0.0523481	1.0327	1.82587e+08	1.89538e+08	1.9015e+08	1.85902e+08	0.0167393	0.0687896	0.0802141	0.0404963	1	7	10	3	New
E1-129	G10	127	123	119	115	6	2	NA	ART015G10	MCCC1	ART015	0.0444114	0.471316	0.0523738	1.03126	151252821	151424649	159373575	157320891	-0.202063	-0.191401	-0.134925	-0.146628	0	0	0	0	PC Outlier
[truncated: 16,613 more rows]

## Sheet: hits_Q_below0.35
SourcePlate	Well	Block1	Block2	Block3	Block4	Row	Col	Type	unique_name	EntrenzID	ARTNumber	Log2FC	Q-value	P-Value	FoldChange	Int_NS	Int_S	Int_S	Int_S	Resid_NS	Resid_S	Resid_S	Resid_S	PC_NS	PC_S	PC_S	PC_S	ThresholdType
E5-106	B05	63	59	55	51	5	5	NA	ART077B05	GMPPA	ART077	0.593458	1.44217e-05	9.16515e-10	1.50886	3.63017e+08	4.52208e+08	6.94151e+08	5.35792e+08	1.02547	1.32593	1.95884	1.57202	47	64	36	54	Quartile Outlier
D4-117	A09	96	92	88	84	3	2	NA	ART069A09	PRPS2	ART069	0.509473	1.44217e-05	4.48999e-09	1.42353	1.51273e+08	2.28962e+08	2.18272e+08	2.01658e+08	-0.206515	0.387936	0.316942	0.203995	2	31	32	18	New
D8-99	G08	142	138	134	130	4	4	A-specific	ART134G08	NRIP2	ART134	0.50579	1.44217e-05	4.48999e-09	1.4199	2.13144e+08	2.81812e+08	3.61843e+08	2.70224e+08	0.233721	0.638936	0.999465	0.580131	14	25	22	22	New
E5-106	C01	189	185	181	177	4	1	NA	ART089C01	MNS1	ART089	0.505597	1.44217e-05	5.61249e-09	1.41971	1.90633e+08	3.01727e+08	2.68141e+08	2.50771e+08	0.0962315	0.742186	0.586589	0.476712	0	32	24	15	New
D4-117	E05	62	58	54	50	5	6	NA	ART056E05	FRG1B	ART056	0.485042	1.44217e-05	2.18174e-09	1.39963	2.42635e+08	3.01304e+08	3.59582e+08	3.64825e+08	0.475118	0.784049	1.03714	1.05929	16	32	32	59	Quartile Outlier
E5-106	C02	157	153	149	145	1	2	NA	ART085C02	PDLIM7	ART085	0.47232	1.44217e-05	4e-09	1.38734	1.84534e+08	2.54593e+08	2.42309e+08	2.78368e+08	0.0493181	0.497135	0.440441	0.627337	6	22	18	32	New
D8-99	D06	31	27	23	19	4	1	NA	ART143D06	MED25	ART143	0.463242	1.44217e-05	5.57225e-09	1.37864	1.99461e+08	2.50666e+08	2.80968e+08	2.93483e+08	0.138001	0.46997	0.634507	0.699252	0	23	39	38	New
E3-62	D12	15	11	7	3	4	5	NA	ART041D12	AZU1	ART041	0.420692	4.65366e-05	2.06978e-08	1.33857	1.85911e+08	2.33645e+08	2.52799e+08	2.61444e+08	0.0960608	0.42241	0.541037	0.586812	0	16	24	27	New
E5-106	G09	95	91	87	83	6	4	NA	ART081G09	GFOD1	ART081	0.421606	6.87328e-05	3.43911e-08	1.33942	3.12732e+08	3.78336e+08	4.84754e+08	4.10137e+08	0.810363	1.06861	1.44085	1.18645	32	38	40	43	Quartile Outlier
E3-62	D11	47	43	39	35	4	6	NA	ART038D11	MSRA	ART038	0.440955	7.57702e-05	4.21248e-08	1.3575	1.86223e+08	2.89985e+08	2.55114e+08	2.18818e+08	0.0984789	0.734073	0.554186	0.330041	1	36	10	21	New
D8-99	G01	15	11	7	3	6	4	NA	ART135G01	NOL4	ART135	0.371355	0.000176726	1.08077e-07	1.29357	2.22668e+08	2.97768e+08	2.85988e+08	2.78952e+08	0.296791	0.718391	0.660057	0.62599	13	33	41	33	New
E7-91	B03	78	74	70	66	3	3	NA	ART120B03	NAA30	ART120	0.366493	0.000196116	1.30838e-07	1.28922	2.42465e+08	3.19955e+08	2.84678e+08	3.35133e+08	0.425931	0.824174	0.662409	0.890687	28	29	27	59	Quartile Outlier
E5-106	E02	158	154	150	146	5	5	NA	ART077E02	FDPS	ART077	0.355654	0.000216498	1.56472e-07	1.27957	1.88669e+08	2.52942e+08	2.36444e+08	2.40771e+08	0.0812949	0.487747	0.405094	0.418004	9	18	24	25	New
E7-91	G01	15	11	7	3	6	3	NA	ART120G01	ZAR1L	ART120	0.33013	0.000508853	3.96059e-07	1.25713	1.97987e+08	2.55795e+08	2.47946e+08	2.42962e+08	0.133565	0.501296	0.463105	0.426681	22	46	35	29	New
E11-20	E05	62	58	54	50	2	5	NA	ART184E05	FLOT1	ART184	0.316734	0.000572793	4.77671e-07	1.24551	1.95798e+08	2.27696e+08	2.66249e+08	2.51246e+08	0.130028	0.342408	0.566094	0.431784	11	11	18	14	New
E1-129	F12	16	12	8	4	2	2	NAc+	ART013F12	HAL	ART013	0.367307	0.000620068	5.51568e-07	1.28994	158664726	248840190	189424449	181960587	-0.133043	0.525218	0.114285	0.0632882	1	13	10	4	New
E5-106	A10	128	124	120	116	3	2	NA	ART087A10	MICU1	ART087	0.310417	0.000634153	5.99353e-07	1.24007	1.50545e+08	1.94493e+08	1.86202e+08	1.83869e+08	-0.244368	0.10866	0.0604649	0.0290226	0	24	30	15	New
E1-129	A10	128	124	120	116	3	1	NA	ART018A10	PKP2	ART018	0.313818	0.000727033	7.27556e-07	1.24299	190356057	214652466	243199926	253856304	0.129676	0.312002	0.474806	0.543674	0	6	15	14	New
D8-99	B11	47	43	39	35	2	2	NA	ART139B11	GAPDHS	ART139	0.369652	0.000889821	9.39931e-07	1.29204	2.79339e+08	4.14012e+08	3.74834e+08	3.01151e+08	0.623913	1.19388	1.05035	0.736464	33	60	24	27	PC and Quartile Outlier
E7-91	H03	77	73	69	65	6	1	NA	ART126H03	FGR	ART126	0.332047	0.0010212	1.13548e-06	1.2588	2.52883e+08	2.74585e+08	3.15646e+08	3.71954e+08	0.486626	0.603561	0.811383	1.04108	30	24	29	39	PC and Quartile Outlier
[truncated: 1,381 more rows]

## Sheet: filtered_list
SourcePlate	Well	Block1	Block2	Block3	Block4	Row	Col	Type	unique_name	EntrenzID	ARTNumber	Log2FC	Q-value	P-Value	FoldChange	Int_NS	Int_S	Int_S	Int_S	Resid_NS	Resid_S	Resid_S	Resid_S	PC_NS	PC_S	PC_S	PC_S	ThresholdType
[truncated: 484 more rows]
